# Supplementary material for: Molecular Modulation of Threadfin Fish Brain to Hypoxia Challenge and Recovery Revealed by Multi-Omics Profiling
Source: Int J Mol Sci. 2025 Feb 17;26(4):1703. doi: 10.3390/ijms26041703 (PMC11855007; doi:10.3390/ijms26041703)
Supplement: Supplementary file 1 [file ijms-26-01703-s001.zip]

Archive with 7 entries (7 files):
- 1-Supplementary figures.pdf
- Table S1. Statistical summary for mRNA analysis.xlsx
- Table S2. Gene expression trend across hypoxia-recovery phases.xlsx
- Table S3. Statistical summary for miRNA analysis.xlsx
- Table S4. Statistical summary of protein function annotation.xlsx
- Table S5. Statistical analysis of correlation in negative mRNA-miRNA pairs during hypoxia-recovery phases.xlsx
- Table S6. Statistical analysis of correlation in negative mRNA-miRNA-protein pairs during hypoxia-recovery phases.xlsx
