# Supplementary material for: Molecular Modulation of Threadfin Fish Brain to Hypoxia Challenge and Recovery Revealed by Multi-Omics Profiling
Source: Int J Mol Sci. 2025 Feb 17;26(4):1703. doi: 10.3390/ijms26041703 (PMC11855007; doi:10.3390/ijms26041703)
Supplement: Supplementary file 1 [file ijms-26-01703-s001.zip › Table S1. Statistical summary for mRNA analysis.xlsx]

## Sheet: mRNA
Table S1. Statistical summary for mRNA sequencing and comparison with reference genome
Sample	Total Clean Reads	GC Content	%≥Q30	Mapped Reads	Uniq Mapped Reads	Multiple Map Reads	Reads Map to '+'	Reads Map to '-'
HypoR1	39231744	0.441	0.9802	33,704,940 (85.91%)	33,186,971 (84.59%)	517,969 (1.32%)	17,190,362 (43.82%)	17,182,657 (43.80%)
HypoR2	40318214	0.4417	0.9742	35,161,377 (87.21%)	34,606,320 (85.83%)	555,057 (1.38%)	17,940,838 (44.50%)	17,944,302 (44.51%)
HypoR3	40321918	0.4387	0.9752	34,398,707 (85.31%)	33,891,706 (84.05%)	507,001 (1.26%)	17,528,444 (43.47%)	17,522,082 (43.46%)
NorR1	38217732	0.4388	0.9768	33,575,149 (87.85%)	33,077,456 (86.55%)	497,693 (1.30%)	17,106,985 (44.76%)	17,108,074 (44.76%)
NorR2	41253036	0.441	0.963	35,470,363 (85.98%)	34,944,677 (84.71%)	525,686 (1.27%)	18,073,463 (43.81%)	18,074,843 (43.81%)
NorR3	39718286	0.4378	0.9748	34,011,493 (85.63%)	33,524,313 (84.41%)	487,180 (1.23%)	17,324,244 (43.62%)	17,324,518 (43.62%)
Oxy6R1	38275144	0.4485	0.9793	34,179,525 (89.30%)	33,637,276 (87.88%)	542,249 (1.42%)	17,428,197 (45.53%)	17,433,899 (45.55%)
Oxy6R2	40525618	0.4477	0.9719	35,671,523 (88.02%)	35,098,193 (86.61%)	573,330 (1.41%)	18,198,897 (44.91%)	18,200,953 (44.91%)
Oxy6R3	40276894	0.4488	0.9619	35,131,860 (87.23%)	34,591,430 (85.88%)	540,430 (1.34%)	17,901,725 (44.45%)	17,904,752 (44.45%)
Oxy12R1	41100868	0.4484	0.957	35,933,927 (87.43%)	35,372,246 (86.06%)	561,681 (1.37%)	18,326,201 (44.59%)	18,328,093 (44.59%)
Oxy12R2	39437366	0.4519	0.9767	34,527,569 (87.55%)	33,949,036 (86.08%)	578,533 (1.47%)	17,628,838 (44.70%)	17,636,957 (44.72%)
Oxy12R3	38862396	0.4524	0.9815	34,281,942 (88.21%)	33,703,147 (86.72%)	578,795 (1.49%)	17,509,390 (45.05%)	17,511,597 (45.06%)
