# Supplementary material for: Molecular Modulation of Threadfin Fish Brain to Hypoxia Challenge and Recovery Revealed by Multi-Omics Profiling
Source: Int J Mol Sci. 2025 Feb 17;26(4):1703. doi: 10.3390/ijms26041703 (PMC11855007; doi:10.3390/ijms26041703)
Supplement: Supplementary file 1 [file ijms-26-01703-s001.zip › Table S2. Gene expression trend across hypoxia-recovery phases.xlsx]

## Sheet: profile 19
Table S2. Gene expression trend across hypoxia-recovery phases in profile 19
ID	Spot	Profile	norm	hypo	reo-6h	reo-12h	Symbol	Description
gene-Etr01030	ID_1298	19	0	2.16	3.36	3.79	LOC111585952	potassium voltage-gated channel subfamily V member 2-like [Amphiprion ocellaris]
gene-Etr10400	ID_3241	19	0	1.95	2.52	3.65	LOC118299680	uncharacterized protein LOC118299680 isoform X2 [Scophthalmus maximus]
NewGene_2183	ID_3210	19	0	1.87	2.24	4.54	--	red opsin, partial [Haliotis discus hannai]
gene-Etr07704	ID_1370	19	0	1.85	2.61	3.49	guca1a	PREDICTED: guanylyl cyclase-activating protein 1-like [Lates calcarifer]
gene-Etr08219	ID_2781	19	0	1.78	3.31	3.84	gucy2f	retinal guanylyl cyclase 2-like [Seriola dumerili]
gene-Etr15725	ID_2718	19	0	1.74	3.27	5.14	--	short-wavelength sensitive opsin 2A alpha [Helostoma temminkii]
gene-Etr07750	ID_2594	19	0	1.64	1.78	3.47	kera	PREDICTED: keratocan isoform X1 [Lates calcarifer]
gene-Etr07113	ID_3107	19	0	1.62	2.84	3.38	cplx4a	PREDICTED: complexin-4 [Poecilia formosa]
gene-Etr06117	ID_1461	19	0	1.53	2.91	3.5	pde6gb	phosphodiesterase 6G, cGMP-specific, rod, gamma, paralog b [Morone saxatilis]
gene-Etr00780	ID_61	19	0	1.5	1.38	2.28	LOC111572299	protein phosphatase 1 regulatory subunit 3E [Amphiprion ocellaris]
gene-Etr13111	ID_896	19	0	1.49	3.22	3.6	pde6a	rod cGMP-specific 3',5'-cyclic phosphodiesterase subunit alpha [Morone saxatilis]
gene-Etr21433	ID_1428	19	0	1.44	2.66	3.43	rom1a	peripherin-2-like [Salarias fasciatus]
gene-Etr08064	ID_317	19	0	1.41	2.07	2.33	scube1	LOW QUALITY PROTEIN: signal peptide, CUB and EGF-like domain-containing protein 1 [Sphaeramia orbicularis]
gene-Etr00389	ID_2667	19	0	1.38	1.69	2.77	sv2ba	PREDICTED: synaptic vesicle glycoprotein 2B-like [Lates calcarifer]
gene-Etr16082	ID_254	19	0	1.31	1.51	2.13	pdyn	proenkephalin-B [Seriola dumerili]
gene-Etr13653	ID_1824	19	0	1.29	2.73	3.08	rom1b	rod outer segment membrane protein 1b [Amphiprion ocellaris]
gene-Etr01885	ID_2031	19	0	1.24	2.63	2.94	pdca	PREDICTED: phosducin-like [Lates calcarifer]
gene-Etr13411	ID_3253	19	0	1.24	1.9	2.67	--	Glutamate receptor 3 [Channa argus]
gene-Etr15217	ID_1505	19	0	1.23	2.6	3.62	gnat1	guanine nucleotide-binding protein G(t) subunit alpha-1 [Seriola lalandi dorsalis]
gene-Etr09235	ID_1125	19	0	1.23	3	3.11	LOC118327421	retinal cone rhodopsin-sensitive cGMP 3',5'-cyclic phosphodiesterase subunit gamma-like [Morone saxatilis]
NewGene_2182	ID_3246	19	0	1.2	2.6	4.76	--	blue opsin, partial [Haliotis discus hannai]
gene-Etr07221	ID_1540	19	0	1.16	3.14	3.9	pde6b	PREDICTED: rod cGMP-specific 3',5'-cyclic phosphodiesterase subunit beta-like [Lates calcarifer]
gene-Etr20442	ID_1815	19	0	1.16	2.19	1.97	c4b	PREDICTED: complement C4-like [Lates calcarifer]
gene-Etr16441	ID_1337	19	0	1.14	2.78	3.36	LOC109980930	rhodopsin [Labrus bergylta]
gene-Etr20063	ID_3460	19	0	1.11	1.82	2.07	LOC118335757	NADH dehydrogenase [ubiquinone] flavoprotein 1, mitochondrial-like [Morone saxatilis]
gene-Etr00354	ID_2887	19	0	1.11	1.58	1.93	--	--
gene-Etr10923	ID_2435	19	0	1.1	1.05	1.95	kcnk9	PREDICTED: potassium channel subfamily K member 9 [Lates calcarifer]
gene-Etr07532	ID_2194	19	0	1.09	1.12	2.61	LOC108875554	PREDICTED: uncharacterized protein LOC108875554 [Lates calcarifer]
gene-Etr16687	ID_1232	19	0	1.06	2.48	3	gnat2	guanine nucleotide-binding protein G(t) subunit alpha-2 [Cynoglossus semilaevis]
gene-Etr18033	ID_1515	19	0	1.05	1.8	1.94	vax1	PREDICTED: ventral anterior homeobox 1 [Lates calcarifer]
gene-Etr06023	ID_3200	19	0	1.03	1.97	2.45	LOC108899058	PREDICTED: proteasome activator complex subunit 4B-like [Lates calcarifer]
gene-Etr12207	ID_2692	19	0	1.01	1.28	1.61	mc4r	PREDICTED: melanocortin receptor 4-like [Lates calcarifer]
gene-Etr13273	ID_724	19	0	1	1.31	2.32	si:ch211-39i2.2	DNA damage-inducible transcript 4-like protein [Seriola dumerili]
gene-Etr01882	ID_2452	19	0	0.98	1.26	2.23	--	hypothetical protein F2P81_001058 [Scophthalmus maximus]
gene-Etr15168	ID_1558	19	0	0.98	1.5	2.11	mmel1	membrane metallo-endopeptidase-like 1 isoform X3 [Seriola dumerili]
gene-Etr14657	ID_2496	19	0	0.98	1.54	1.86	trhr2	thyrotropin-releasing hormone receptor-like [Seriola dumerili]
NewGene_3196	ID_159	19	0	0.98	1.36	1.69	--	--
NewGene_49	ID_1043	19	0	0.96	2.94	3.27	otx	orthodenticle [Saccoglossus kowalevskii]
gene-Etr02272	ID_3567	19	0	0.95	1.46	1.91	oprk1	kappa-type opioid receptor [Morone saxatilis]
gene-Etr08566	ID_1723	19	0	0.94	1.1	1.62	--	preprosomatostatin I [Epinephelus coioides]
gene-Etr06361	ID_1544	19	0	0.92	1.97	2.1	cpt1b	carnitine O-palmitoyltransferase 1, liver isoform-like isoform X2 [Seriola dumerili]
gene-Etr07487	ID_2357	19	0	0.92	1.1	1.48	capslb	calcyphosin-like protein isoform X2 [Parambassis ranga]
gene-Etr07758	ID_197	19	0	0.92	1.03	1.46	prrt4b	proline-rich transmembrane protein 4-like [Seriola dumerili]
gene-Etr02263	ID_2778	19	0	0.91	2.25	3.61	clul1	clusterin-like protein 1 [Seriola dumerili]
gene-Etr14707	ID_1724	19	0	0.9	1.35	1.67	syt9b	synaptotagmin-9b [Morone saxatilis]
gene-Etr04020	ID_2638	19	0	0.9	0.86	1.55	iyd	iodotyrosine deiodinase 1 [Seriola dumerili]
gene-Etr06451	ID_2305	19	0	0.9	1.05	1.54	ankrd34c	ankyrin repeat domain-containing protein 34C [Seriola lalandi dorsalis]
gene-Etr07080	ID_590	19	0	0.89	0.72	1.35	nacc2	nucleus accumbens-associated protein 2 [Seriola dumerili]
gene-Etr21559	ID_3369	19	0	0.88	2.9	3.48	crx	PREDICTED: homeobox protein otx5-like [Lates calcarifer]
gene-Etr02511	ID_2327	19	0	0.88	1.01	1.51	LOC117272476	uncharacterized protein LOC117272476 [Epinephelus lanceolatus]
gene-Etr21408	ID_2462	19	0	0.87	1.91	2.39	nlgn2b	neuroligin-2-like [Seriola lalandi dorsalis]
gene-Etr10243	ID_1950	19	0	0.87	1.65	1.54	--	hypothetical protein F2P81_009439 [Scophthalmus maximus]
gene-Etr01567	ID_1747	19	0	0.84	2	2.85	LOC106903644	PREDICTED: putative glycine-rich cell wall structural protein 1 [Poecilia mexicana]
gene-Etr01563	ID_1795	19	0	0.83	2.04	2.05	kcnip3b	calsenilin isoform X2 [Etheostoma spectabile]
gene-Etr12523	ID_15	19	0	0.83	1.23	1.5	prox3	PREDICTED: prospero homeobox protein 1-like isoform X1 [Lates calcarifer]
gene-Etr02907	ID_5	19	0	0.82	1.3	1.43	aoc2	PREDICTED: primary amine oxidase, liver isozyme-like [Lates calcarifer]
gene-Etr21097	ID_3172	19	0	0.81	0.75	1.48	adamts2a	PREDICTED: LOW QUALITY PROTEIN: A disintegrin and metalloproteinase with thrombospondin motifs 2-like [Lates calcarifer]
gene-Etr10281	ID_1964	19	0	0.8	1.63	1.63	klf7a	Krueppel-like factor 7 [Betta splendens]
gene-Etr17319	ID_946	19	0	0.8	1.29	1.57	gabrb3	PREDICTED: gamma-aminobutyric acid receptor subunit beta-3 isoform X1 [Lates calcarifer]
gene-Etr21628	ID_2759	19	0	0.8	0.88	1.39	LOC111224289	hyaluronan and proteoglycan link protein 1-like [Seriola dumerili]
NewGene_222	ID_2991	19	0	0.79	0.83	1.6	--	--
NewGene_3909	ID_35	19	0	0.79	0.65	1.24	LOC109467615	PREDICTED: hemicentin-1-like isoform X2 [Branchiostoma belcheri]
gene-Etr10139	ID_1186	19	0	0.78	1.4	2.03	LOC108891882	PREDICTED: gamma-aminobutyric acid receptor subunit gamma-3-like [Lates calcarifer]
gene-Etr19635	ID_2074	19	0	0.78	1.58	1.81	adgrb1a	adhesion G protein-coupled receptor B1 isoform X8 [Epinephelus lanceolatus]
gene-Etr12359	ID_1991	19	0	0.78	1.52	1.68	vgf	PREDICTED: neurosecretory protein VGF-like [Lates calcarifer]
gene-Etr06564	ID_1047	19	0	0.78	1.47	1.5	rlbp1b	retinaldehyde-binding protein 1 [Echeneis naucrates]
gene-Etr16101	ID_2136	19	0	0.78	0.7	1.42	oprl1	delta-type opioid receptor-like [Seriola dumerili]
gene-Etr00912	ID_2909	19	0	0.78	0.57	1.28	entpd8	PREDICTED: ectonucleoside triphosphate diphosphohydrolase 8 [Lates calcarifer]
gene-Etr13853	ID_1705	19	0	0.77	2.06	2.2	fstl5	follistatin-related protein 5 isoform X4 [Hippoglossus hippoglossus]
gene-Etr16151	ID_1237	19	0	0.77	1.72	1.82	kcng1	PREDICTED: potassium voltage-gated channel subfamily G member 1 isoform X1 [Lates calcarifer]
gene-Etr07649	ID_3533	19	0	0.77	1.31	1.49	syt10	synaptotagmin-10-like isoform X2 [Seriola lalandi dorsalis]
gene-Etr03697	ID_2020	19	0	0.76	1.4	1.46	plcl5	PREDICTED: LOW QUALITY PROTEIN: inactive phospholipase C-like protein 2 [Lates calcarifer]
gene-Etr04834	ID_592	19	0	0.76	0.92	1.45	LOC108898022	PREDICTED: LOW QUALITY PROTEIN: glutaminyl-peptide cyclotransferase-like [Lates calcarifer]
gene-Etr15637	ID_2416	19	0	0.76	0.62	1.39	LOC108885631	PREDICTED: probable G-protein coupled receptor 22 [Lates calcarifer]
gene-Etr00085	ID_3245	19	0	0.75	2.09	3.61	LOC111223012	stimulated by retinoic acid gene 6 protein homolog [Seriola dumerili]
gene-Etr20317	ID_1837	19	0	0.75	1.58	2.04	slc6a3	PREDICTED: sodium-dependent dopamine transporter isoform X1 [Lates calcarifer]
gene-Etr07575	ID_1952	19	0	0.75	1.1	1.47	si:busm1-57f23.1	cystatin-S-like [Seriola lalandi dorsalis]
gene-Etr06396	ID_541	19	0	0.75	1.14	1.26	grm3	metabotropic glutamate receptor 3-like [Seriola lalandi dorsalis]
gene-Etr11542	ID_895	19	0	0.74	1.86	2.55	trhrb	PREDICTED: LOW QUALITY PROTEIN: thyrotropin-releasing hormone receptor-like [Lates calcarifer]
gene-Etr07378	ID_3150	19	0	0.74	0.98	1.8	pdzph1	uncharacterized protein pdzph1 [Epinephelus lanceolatus]
gene-Etr16976	ID_113	19	0	0.74	1.06	1.46	LOC108882668	PREDICTED: copine-9-like [Lates calcarifer]
gene-Etr04407	ID_1482	19	0	0.74	1.33	1.38	gpr31	12-(S)-hydroxy-5,8,10,14-eicosatetraenoic acid receptor [Amphiprion ocellaris]
gene-Etr14954	ID_611	19	0	0.73	0.62	1.22	trib3	tribbles homolog 2-like [Seriola lalandi dorsalis]
gene-Etr07968	ID_2114	19	0	0.73	0.59	1.11	il15ra	interleukin-15 receptor subunit alpha isoform X11 [Hippoglossus stenolepis]
gene-Etr20134	ID_2770	19	0	0.72	1.45	1.82	zgc:113232	hypothetical protein EPR50_G00059130 [Perca flavescens]
gene-Etr15523	ID_3105	19	0	0.71	0.86	1.28	foxp4	PREDICTED: LOW QUALITY PROTEIN: forkhead box protein P4-like [Lates calcarifer]
NewGene_213	ID_1450	19	0	0.7	2.92	3.72	LOC109487642	PREDICTED: cyclic nucleotide-gated channel cone photoreceptor subunit alpha-like [Branchiostoma belcheri]
gene-Etr04332	ID_2277	19	0	0.7	1.14	1.75	chrm5b	muscarinic acetylcholine receptor M5 [Seriola dumerili]
gene-Etr13514	ID_1141	19	0	0.7	1.23	1.25	--	hypothetical protein D5F01_LYC15626 [Larimichthys crocea]
gene-Etr10401	ID_2006	19	0	0.69	1.09	1.44	LOC108895272	PREDICTED: Down syndrome cell adhesion molecule-like protein 1 homolog [Lates calcarifer]
gene-Etr21623	ID_1652	19	0	0.69	1.32	1.42	snx7	sorting nexin-7 [Seriola dumerili]
gene-Etr12441	ID_3220	19	0	0.69	0.54	1.42	LOC118300113	ependymin-2-like [Scophthalmus maximus]
NewGene_503	ID_2988	19	0	0.69	1.1	1.39	--	--
gene-Etr18101	ID_2321	19	0	0.68	1.29	1.96	LOC113131690	1-phosphatidylinositol 4,5-bisphosphate phosphodiesterase beta-1-like [Mastacembelus armatus]
gene-Etr15333	ID_1210	19	0	0.68	1.08	1.36	--	Transmembrane protein 88B [Liparis tanakae]
gene-Etr13542	ID_3102	19	0	0.67	2.4	2.94	--	Testican-1 Protein SPOCK [Collichthys lucidus]
gene-Etr03660	ID_2387	19	0	0.67	1.05	1.97	elfn1a	protein ELFN1-like [Seriola dumerili]
gene-Etr10911	ID_1917	19	0	0.67	1.71	1.88	--	interleukin enhancer-binding factor 2 [Clarias magur]
gene-Etr21180	ID_71	19	0	0.67	1.07	1.26	si:dkey-175g6.2	PREDICTED: neurosecretory protein VGF-like [Paralichthys olivaceus]
gene-Etr15840	ID_2167	19	0	0.67	0.68	1.15	LOC108892769	PREDICTED: butyrophilin-like protein 1 isoform X2 [Lates calcarifer]
gene-Etr18821	ID_2620	19	0	0.67	0.78	1.1	lats2	serine/threonine-protein kinase LATS2 [Seriola lalandi dorsalis]
gene-Etr03643	ID_1045	19	0	0.66	1.6	2.34	baiap3	BAI1-associated protein 3 [Seriola lalandi dorsalis]
gene-Etr00086	ID_110	19	0	0.66	1.5	1.76	LOC111223005	immunoglobulin superfamily containing leucine-rich repeat protein 2-like [Seriola dumerili]
gene-Etr02278	ID_2794	19	0	0.66	0.82	1.75	pde1cb	calcium/calmodulin-dependent 3',5'-cyclic nucleotide phosphodiesterase 1A-like [Seriola dumerili]
NewGene_2818	ID_1597	19	0	0.66	1.41	1.47	--	intersectin-1 isoform X4 [Ixodes scapularis]
gene-Etr21429	ID_1165	19	0	0.65	1.54	1.87	--	Protein cornichon-like protein 2 [Larimichthys crocea]
gene-Etr09184	ID_2990	19	0	0.65	1.03	1.84	si:dkey-27j5.5	PREDICTED: GTP-binding protein Rhes-like [Lates calcarifer]
gene-Etr12787	ID_1887	19	0	0.65	1.43	1.74	gal3st3	galactose-3-O-sulfotransferase 3 [Epinephelus lanceolatus]
gene-Etr08341	ID_2052	19	0	0.65	1.21	1.69	naalad2	PREDICTED: putative N-acetylated-alpha-linked acidic dipeptidase isoform X1 [Lates calcarifer]
gene-Etr02960	ID_1587	19	0	0.65	1.53	1.52	fbxl16	F-box/LRR-repeat protein 16 [Epinephelus lanceolatus]
gene-Etr04898	ID_2922	19	0	0.65	1.11	1.37	LOC108892521	PREDICTED: LOW QUALITY PROTEIN: formin-1-like [Lates calcarifer]
gene-Etr16819	ID_1714	19	0	0.65	1.06	1.23	cacna1db	PREDICTED: voltage-dependent L-type calcium channel subunit alpha-1D [Lates calcarifer]
gene-Etr01707	ID_142	19	0	0.65	0.85	1.17	nos1	nitric oxide synthase, brain [Seriola dumerili]
gene-Etr00329	ID_2229	19	0	0.65	0.65	1.17	LOC111218989	AP-2 complex subunit alpha-2 isoform X2 [Seriola dumerili]
gene-Etr16356	ID_1096	19	0	0.65	0.84	1.01	plp2b	proteolipid protein 2 [Sphaeramia orbicularis]
gene-Etr20695	ID_2871	19	0	0.64	1.36	2.26	grm5a	metabotropic glutamate receptor 5-like isoform X1 [Seriola lalandi dorsalis]
gene-Etr13557	ID_1709	19	0	0.64	1.52	1.85	LOC111239271	protocadherin Fat 4-like [Seriola dumerili]
gene-Etr10549	ID_2967	19	0	0.64	1.29	1.43	cadm1b	cell adhesion molecule 1-like isoform X2 [Echeneis naucrates]
gene-Etr11693	ID_2037	19	0	0.64	0.99	1.43	LOC108887592	PREDICTED: zinc fingers and homeoboxes protein 2-like [Lates calcarifer]
gene-Etr19342	ID_2188	19	0	0.64	0.75	1.3	LOC108887110	PREDICTED: neuropilin-2-like isoform X2 [Lates calcarifer]
gene-Etr06282	ID_3431	19	0	0.64	0.76	1.26	th	tyrosine 3-monooxygenase isoform X2 [Seriola dumerili]
gene-Etr05098	ID_1352	19	0	0.63	1.7	1.8	--	--
gene-Etr14568	ID_1362	19	0	0.63	1.43	1.32	dusp26	dual specificity protein phosphatase 26 [Acanthochromis polyacanthus]
gene-Etr02672	ID_1456	19	0	0.63	1.12	1.31	asip2b	agouti-signaling protein 2b isoform X2 [Gymnodraco acuticeps]
gene-Etr06894	ID_2502	19	0	0.63	0.84	1.3	mlkl	PREDICTED: mixed lineage kinase domain-like protein [Lates calcarifer]
gene-Etr01419	ID_985	19	0	0.63	1.17	1.24	LOC103374419	PREDICTED: homeobox protein orthopedia B-like [Stegastes partitus]
gene-Etr19216	ID_2730	19	0	0.63	0.62	1.08	--	peroxisomal bifunctional enzyme [Labeo rohita]
gene-Etr11670	ID_2525	19	0	0.62	1.82	3.52	gnb3b	guanine nucleotide-binding protein G(I)/G(S)/G(T) subunit beta-3-like [Archocentrus centrarchus]
gene-Etr08457	ID_1783	19	0	0.62	1.68	1.92	LOC118106163	alpha-2-macroglobulin isoform X2 [Hippoglossus stenolepis]
gene-Etr16440	ID_411	19	0	0.62	1	1.45	LOC108889507	PREDICTED: prickle-like protein 2 [Lates calcarifer]
gene-Etr03450	ID_2958	19	0	0.62	0.62	1.09	LOC108880130	PREDICTED: rano class II histocompatibility antigen, A beta chain-like isoform X2 [Lates calcarifer]
gene-Etr01558	ID_732	19	0	0.62	0.46	1	adra2b	alpha-2B adrenergic receptor-like [Seriola dumerili]
gene-Etr16865	ID_1772	19	0	0.61	1.53	2.06	ajap1	PREDICTED: adherens junction-associated protein 1 [Lates calcarifer]
gene-Etr06724	ID_2100	19	0	0.61	0.64	1.62	LOC118330454	anoctamin-9 [Morone saxatilis]
gene-Etr12277	ID_2137	19	0	0.61	0.7	1.3	adarb2	PREDICTED: double-stranded RNA-specific editase B2 [Lates calcarifer]
NewGene_927	ID_3347	19	0	0.61	0.48	1.2	--	--
gene-Etr01893	ID_1442	19	0	0.61	0.99	1.12	LOC116040811	epidermal retinol dehydrogenase 2-like isoform X2 [Sander lucioperca]
gene-Etr09441	ID_1407	19	0	0.61	1.1	1.11	mgarpb	fibrous sheath CABYR-binding protein-like isoform X2 [Seriola lalandi dorsalis]
gene-Etr08745	ID_2776	19	0	0.61	0.38	1.09	fgg	fibrinogen gamma chain [Archocentrus centrarchus]
gene-Etr15734	ID_737	19	0	0.61	0.76	1.01	--	Metabotropic glutamate receptor 8 [Collichthys lucidus]
gene-Etr17745	ID_1903	19	0	0.6	1.57	2.39	mast3b	microtubule-associated serine/threonine-protein kinase 3 isoform X2 [Anabas testudineus]
gene-Etr00738	ID_1968	19	0	0.6	1.75	2.38	cpne7	copine-7 [Seriola dumerili]
gene-Etr14789	ID_1225	19	0	0.6	1.44	1.54	LOC113133138	protein arginine N-methyltransferase 8-B [Mastacembelus armatus]
gene-Etr08327	ID_2503	19	0	0.6	0.45	1.04	pde2a	cGMP-dependent 3',5'-cyclic phosphodiesterase [Seriola dumerili]
NewGene_1929	ID_3399	19	0	0.6	0.65	1.01	LOC109467086	PREDICTED: uncharacterized protein C15orf65-like [Branchiostoma belcheri]
gene-Etr03492	ID_2518	19	0	0.59	0.94	1.43	LOC108894833	PREDICTED: LOW QUALITY PROTEIN: lysosomal alpha-glucosidase-like [Lates calcarifer]
gene-Etr05080	ID_2943	19	0	0.59	0.4	1.13	htr1d	5-hydroxytryptamine receptor 1D [Epinephelus lanceolatus]
gene-Etr04785	ID_1139	19	0	0.59	0.89	1.12	LOC111225832	complement component C1q receptor-like [Seriola dumerili]
gene-Etr01021	ID_2081	19	0	0.59	1	1.1	#N/A	#N/A
gene-Etr15842	ID_2091	19	0	0.59	0.41	1.04	#N/A	#N/A
gene-Etr10558	ID_2241	19	0	0.59	0.44	1.03	LOC107380113	PREDICTED: glia maturation factor gamma-like [Nothobranchius furzeri]
gene-Etr01134	ID_2593	19	0	0.58	0.73	2.09	LOC111644969	cytochrome P450 1A1-like [Seriola lalandi dorsalis]
gene-Etr02322	ID_3202	19	0	0.58	1.03	1.9	LOC111231080	corticotropin-releasing factor receptor 2 [Seriola dumerili]
gene-Etr21032	ID_1872	19	0	0.58	1.44	1.55	LOC111217103	glucocorticoid receptor isoform X1 [Seriola dumerili]
gene-Etr02108	ID_2179	19	0	0.58	0.82	1.43	LOC111239855	protein FAM49B-like [Seriola dumerili]
gene-Etr07226	ID_2920	19	0	0.58	1.11	1.41	lhx6a	PREDICTED: LIM/homeobox protein Lhx6 isoform X2 [Lates calcarifer]
gene-Etr00365	ID_2665	19	0	0.58	0.92	1.41	zgc:165481	PREDICTED: E3 ubiquitin-protein ligase RNF182-like [Stegastes partitus]
gene-Etr08094	ID_3462	19	0	0.58	0.74	1.4	drd4-rs	PREDICTED: D(4) dopamine receptor-like [Lates calcarifer]
gene-Etr15101	ID_580	19	0	0.58	1	1.33	slc32a1	PREDICTED: vesicular inhibitory amino acid transporter [Lates calcarifer]
gene-Etr00883	ID_1945	19	0	0.58	1.04	0.99	si:dkey-148a17.6	leukotriene B4 receptor 1-like [Seriola lalandi dorsalis]
gene-Etr03017	ID_1111	19	0	0.57	1.09	1.72	syt5a	synaptotagmin-1-like [Salarias fasciatus]
gene-Etr14359	ID_2734	19	0	0.57	0.84	1.48	prkd1	PREDICTED: serine/threonine-protein kinase D1-like [Lates calcarifer]
gene-Etr20946	ID_2089	19	0	0.56	1.44	1.77	#N/A	#N/A
gene-Etr06083	ID_1898	19	0	0.56	1.07	1.66	sema4gb	PREDICTED: semaphorin-4G-like [Lates calcarifer]
gene-Etr15815	ID_3304	19	0	0.56	1.17	1.56	--	IQ motif and SEC7 domain-containing protein 1 [Dicentrarchus labrax]
gene-Etr04773	ID_2181	19	0	0.56	0.52	1.53	LOC108897929	PREDICTED: alcohol dehydrogenase 1 [Lates calcarifer]
NewGene_2328	ID_1089	19	0	0.56	1.05	1.31	--	--
gene-Etr01192	ID_3319	19	0	0.56	0.49	1.25	pebp4	phosphatidylethanolamine-binding protein 4 [Seriola lalandi dorsalis]
gene-Etr15355	ID_1483	19	0	0.56	0.87	1.24	LOC108886459	PREDICTED: AMP deaminase 2-like isoform X2 [Lates calcarifer]
gene-Etr08164	ID_2279	19	0	0.56	0.98	1.18	btbd11a	PREDICTED: ankyrin repeat and BTB/POZ domain-containing protein BTBD11-A isoform X1 [Lates calcarifer]
gene-Etr13431	ID_3478	19	0	0.56	0.51	1.16	si:ch211-153b23.7	PREDICTED: uncharacterized protein LOC108882916 [Lates calcarifer]
gene-Etr04403	ID_1845	19	0	0.56	0.79	1.13	igf2r	cation-independent mannose-6-phosphate receptor [Seriola lalandi dorsalis]
gene-Etr19315	ID_1108	19	0	0.56	0.87	1.1	thsd7ba	PREDICTED: thrombospondin type-1 domain-containing protein 7B isoform X1 [Lates calcarifer]
gene-Etr09994	ID_2968	19	0	0.56	0.66	1.05	LOC118339757	heparan-sulfate 6-O-sulfotransferase 3-B-like [Morone saxatilis]
gene-Etr02438	ID_1823	19	0	0.55	1.4	2.14	tnr	tenascin-R isoform X2 [Seriola dumerili]
gene-Etr07244	ID_2515	19	0	0.55	0.76	1.99	--	hypothetical protein F2P81_015922 [Scophthalmus maximus]
gene-Etr11311	ID_980	19	0	0.55	1.54	1.68	LOC111223272	synaptic vesicle glycoprotein 2A-like [Seriola dumerili]
gene-Etr14439	ID_1811	19	0	0.55	0.84	1.05	LOC100706667	MOB kinase activator 1B [Oreochromis niloticus]
gene-Etr16956	ID_2875	19	0	0.54	1.07	1.8	LOC108882645	PREDICTED: neuronal acetylcholine receptor subunit alpha-2-like isoform X1 [Lates calcarifer]
gene-Etr09242	ID_1569	19	0	0.54	1.13	1.64	grin2bb	PREDICTED: glutamate receptor ionotropic, NMDA 2B-like isoform X1 [Lates calcarifer]
gene-Etr13240	ID_2424	19	0	0.54	1.2	1.61	LOC110969711	AF4/FMR2 family member 2-like, partial [Acanthochromis polyacanthus]
gene-Etr15144	ID_910	19	0	0.54	1.04	1.44	slc6a11b	PREDICTED: sodium- and chloride-dependent GABA transporter 3 [Stegastes partitus]
gene-Etr15825	ID_3216	19	0	0.54	0.84	1.36	znf831	zinc finger protein 831 [Seriola dumerili]
gene-Etr05269	ID_1458	19	0	0.54	0.9	1.34	slc18b1	MFS-type transporter SLC18B1 [Monopterus albus]
NewGene_4937	ID_2186	19	0	0.54	0.88	1.33	LOC110043976	von Willebrand factor A domain-containing protein 5A-like [Orbicella faveolata]
gene-Etr15498	ID_1894	19	0	0.54	0.87	1.24	nab2	PREDICTED: NGFI-A-binding protein 2 [Lates calcarifer]
gene-Etr13787	ID_1246	19	0	0.53	1.41	1.84	diaph2	protein diaphanous homolog 2 isoform X1 [Seriola dumerili]
gene-Etr13566	ID_1860	19	0	0.53	1.05	1.34	--	hypothetical protein F7725_010188 [Dissostichus mawsoni]
gene-Etr01189	ID_1388	19	0	0.53	1.01	1.3	acsl2	PREDICTED: long-chain-fatty-acid--CoA ligase 1-like [Lates calcarifer]
gene-Etr06517	ID_955	19	0	0.53	1.26	1.26	megf11	PREDICTED: multiple epidermal growth factor-like domains protein 11 isoform X4 [Lates calcarifer]
gene-Etr08922	ID_1712	19	0	0.53	0.91	1.24	adra2c	alpha-2C adrenergic receptor-like [Seriola dumerili]
gene-Etr20827	ID_2157	19	0	0.53	0.74	1.13	arl10	PREDICTED: ADP-ribosylation factor-like protein 9 [Lates calcarifer]
gene-Etr01222	ID_3370	19	0	0.53	0.64	1.03	arsk	arylsulfatase K [Seriola lalandi dorsalis]
gene-Etr00122	ID_1930	19	0	0.53	1.07	1	bbox1	gamma-butyrobetaine dioxygenase [Seriola dumerili]
gene-Etr15364	ID_1955	19	0	0.52	1.16	1.42	LOC111222113	potassium voltage-gated channel subfamily B member 1-like [Seriola dumerili]
gene-Etr07414	ID_1478	19	0	0.52	1.25	1.22	--	Multiple epidermal growth factor-like domains protein 10 [Larimichthys crocea]
gene-Etr15836	ID_2464	19	0	0.52	0.72	1.02	LOC108892769	PREDICTED: butyrophilin subfamily 2 member A1-like isoform X1 [Lates calcarifer]
gene-Etr13559	ID_1839	19	0	0.51	1.55	1.89	--	Protocadherin beta-15 [Anabarilius grahami]
gene-Etr04772	ID_2075	19	0	0.51	1.48	1.6	LOC111225762	serine palmitoyltransferase 2-like [Seriola dumerili]
gene-Etr21010	ID_3446	19	0	0.51	0.84	1.52	stk32a	PREDICTED: serine/threonine-protein kinase 32A-like [Lates calcarifer]
gene-Etr19556	ID_1609	19	0	0.51	1.15	1.34	frzb	secreted frizzled-related protein 3 [Seriola dumerili]
gene-Etr00789	ID_1333	19	0	0.51	0.78	1.23	spon1a	spondin-1 isoform X2 [Seriola dumerili]
gene-Etr02747	ID_1670	19	0	0.51	0.95	1.19	sh2b1	SH2B adapter protein 1 isoform X2 [Seriola dumerili]
gene-Etr12877	ID_2337	19	0	0.51	0.71	1.13	pcp4l1	PREDICTED: Purkinje cell protein 4-like protein 1 [Stegastes partitus]
gene-Etr21428	ID_1560	19	0	0.5	1.24	1.78	slc8a4a	PREDICTED: sodium/calcium exchanger 1-like [Lates calcarifer]
gene-Etr07434	ID_1462	19	0	0.5	1.26	1.62	ralgps1	ras-specific guanine nucleotide-releasing factor RalGPS1 [Seriola dumerili]
NewGene_3439	ID_1128	19	0	0.5	0.93	1.55	--	--
gene-Etr03101	ID_1743	19	0	0.5	0.9	1.46	ntn1b	PREDICTED: LOW QUALITY PROTEIN: netrin-1-like [Lates calcarifer]
gene-Etr06822	ID_1794	19	0	0.5	0.81	1.42	mlc1	PREDICTED: membrane protein MLC1 isoform X3 [Lates calcarifer]
gene-Etr15508	ID_1932	19	0	0.5	0.79	1.36	LOC111221480	leucine-rich repeat neuronal protein 2-like [Seriola dumerili]
gene-Etr04745	ID_1481	19	0	0.5	1.1	1.28	sobpa	sine oculis-binding protein homolog A isoform X1 [Morone saxatilis]
gene-Etr05827	ID_1422	19	0	0.5	0.69	1.07	LOC108899034	PREDICTED: calcium-activated potassium channel subunit alpha-1 isoform X2 [Lates calcarifer]
gene-Etr11677	ID_2921	19	0	0.5	0.62	1.05	LOC108891786	PREDICTED: glutamate receptor ionotropic, kainate 5-like isoform X1 [Lates calcarifer]
gene-Etr21171	ID_3021	19	0	0.49	0.94	1.88	cadm2a	PREDICTED: cell adhesion molecule 2-like isoform X1 [Lates calcarifer]
gene-Etr18787	ID_1802	19	0	0.49	1.09	1.42	plcl1	inactive phospholipase C-like protein 1 [Seriola dumerili]
gene-Etr14631	ID_3283	19	0	0.49	0.79	1.39	cpne2	PREDICTED: copine-2 [Lates calcarifer]
gene-Etr15837	ID_2900	19	0	0.49	0.6	1.09	LOC108892769	PREDICTED: butyrophilin-like protein 1 isoform X2 [Lates calcarifer]
gene-Etr07308	ID_2111	19	0	0.49	0.53	1.03	LOC108889017	PREDICTED: atrial natriuretic peptide receptor 2-like [Lates calcarifer]
gene-Etr19621	ID_2912	19	0	0.49	0.6	1.01	snrka	LOW QUALITY PROTEIN: SNF-related serine/threonine-protein kinase [Seriola dumerili]
gene-Etr07629	ID_1198	19	0	0.48	1.12	1.59	celf2	PREDICTED: CUGBP Elav-like family member 2 isoform X13 [Lates calcarifer]
gene-Etr03596	ID_2236	19	0	0.48	0.85	1.45	gcgra	glucagon receptor [Hippoglossus hippoglossus]
gene-Etr12220	ID_2259	19	0	0.48	1.16	1.36	nceh1	neutral cholesterol ester hydrolase 1 [Seriola dumerili]
gene-Etr07519	ID_2172	19	0	0.48	1.26	1.33	LOC108875554	PREDICTED: uncharacterized protein LOC108875554 [Lates calcarifer]
gene-Etr05541	ID_1342	19	0	0.48	1.24	1.28	snx29	PREDICTED: sorting nexin-29 isoform X2 [Lates calcarifer]
gene-Etr10342	ID_2450	19	0	0.48	0.9	1.19	LOC109984141	ly6/PLAUR domain-containing protein 1-like [Labrus bergylta]
gene-Etr06069	ID_1306	19	0	0.48	0.88	1.19	myo1d	unconventional myosin-Id [Epinephelus lanceolatus]
gene-Etr06692	ID_1109	19	0	0.48	1.14	1.13	zgc:101540	very long-chain acyl-CoA synthetase-like [Seriola dumerili]
gene-Etr11928	ID_2666	19	0	0.48	0.68	1.1	mrc1a	PREDICTED: LOW QUALITY PROTEIN: macrophage mannose receptor 1 [Lates calcarifer]
gene-Etr09058	ID_1916	19	0	0.48	0.97	1.03	crtac1a	cartilage acidic protein 1a [Morone saxatilis]
gene-Etr10202	ID_2902	19	0	0.48	0.52	1.03	LOC113163030	neural cell adhesion molecule 2 isoform X2 [Anabas testudineus]
gene-Etr21427	ID_3036	19	0	0.47	1.29	1.77	si:dkey-175m17.7	PREDICTED: uncharacterized protein LOC108893693 [Lates calcarifer]
gene-Etr09433	ID_1511	19	0	0.47	0.94	1.45	gucy1a1	PREDICTED: LOW QUALITY PROTEIN: guanylate cyclase soluble subunit alpha-3 [Lates calcarifer]
gene-Etr14827	ID_2801	19	0	0.47	0.64	1.38	camk1ga	hypothetical protein HST_G00033160 [Hippoglossus stenolepis]
gene-Etr00097	ID_1869	19	0	0.47	1.06	1.29	nell1	protein kinase C-binding protein NELL1 [Seriola dumerili]
gene-Etr01107	ID_3076	19	0	0.47	0.53	1.27	aplnra	PREDICTED: apelin receptor A [Lates calcarifer]
gene-Etr09952	ID_972	19	0	0.47	0.92	1.11	ptprnb	PREDICTED: LOW QUALITY PROTEIN: receptor-type tyrosine-protein phosphatase-like N [Lates calcarifer]
gene-Etr19821	ID_991	19	0	0.47	0.93	1.09	LOC111235790	sialoadhesin-like isoform X1 [Seriola dumerili]
gene-Etr09514	ID_2151	19	0	0.46	1.33	2.3	neurl1aa	PREDICTED: E3 ubiquitin-protein ligase NEURL1-like [Paralichthys olivaceus]
gene-Etr17575	ID_3191	19	0	0.46	1.1	2.22	slc1a6	PREDICTED: excitatory amino acid transporter 1-like isoform X2 [Lates calcarifer]
gene-Etr21488	ID_3606	19	0	0.46	1.17	1.58	atp2a3	PREDICTED: sarcoplasmic/endoplasmic reticulum calcium ATPase 3 [Lates calcarifer]
gene-Etr02581	ID_1485	19	0	0.46	1.24	1.53	clstn2a	PREDICTED: calsyntenin-2-like [Lates calcarifer]
gene-Etr09829	ID_1305	19	0	0.46	0.9	1.28	ncf4	neutrophil cytosol factor 4 [Seriola lalandi dorsalis]
gene-Etr19254	ID_3531	19	0	0.46	1.03	1.19	LOC111218871	receptor tyrosine-protein kinase erbB-4-like [Seriola dumerili]
gene-Etr05545	ID_1192	19	0	0.46	0.93	1.14	shisa9a	PREDICTED: protein shisa-9 [Lates calcarifer]
gene-Etr19937	ID_1999	19	0	0.46	1.04	1.04	erfl3	ETS domain-containing transcription factor ERF-like [Mastacembelus armatus]
gene-Etr03102	ID_1035	19	0	0.46	0.79	1.03	usp43b	PREDICTED: ubiquitin carboxyl-terminal hydrolase 43-like isoform X2 [Lates calcarifer]
gene-Etr04315	ID_3441	19	0	0.45	0.82	1.3	LOC109978920	disks large-associated protein 2-like [Labrus bergylta]
NewGene_4543	ID_3328	19	0	0.45	0.96	1.2	LOC109486934	PREDICTED: USP6 N-terminal-like protein isoform X2 [Branchiostoma belcheri]
gene-Etr14833	ID_3212	19	0	0.45	0.64	1.12	fezf2	PREDICTED: fez family zinc finger protein 2 [Lates calcarifer]
gene-Etr15130	ID_3361	19	0	0.45	0.64	1.06	nckap1l	PREDICTED: LOW QUALITY PROTEIN: nck-associated protein 1-like [Lates calcarifer]
gene-Etr12708	ID_2338	19	0	0.45	0.77	1.03	nwd2	PREDICTED: NACHT and WD repeat domain-containing protein 2 isoform X2 [Lates calcarifer]
gene-Etr20037	ID_1276	19	0	0.44	1.42	2.17	LOC111229975	protein shisa-7-like [Seriola dumerili]
gene-Etr07689	ID_1718	19	0	0.44	1.36	1.79	chrm2a	PREDICTED: muscarinic acetylcholine receptor M2-like [Lates calcarifer]
gene-Etr10683	ID_1792	19	0	0.44	1.02	1.68	cadm2b	cell adhesion molecule 2 isoform X5 [Mastacembelus armatus]
gene-Etr03516	ID_2519	19	0	0.44	0.85	1.45	gpr139	probable G-protein coupled receptor 139 [Seriola dumerili]
gene-Etr00342	ID_1221	19	0	0.44	1.15	1.4	mtss1lb	MTSS1-like protein isoform X3 [Seriola dumerili]
gene-Etr15414	ID_3167	19	0	0.44	0.78	1.39	LOC108881472	PREDICTED: zinc finger protein Eos isoform X2 [Lates calcarifer]
gene-Etr06518	ID_2569	19	0	0.44	0.58	1.34	map2k1	dual specificity mitogen-activated protein kinase kinase 1 isoform X1 [Seriola lalandi dorsalis]
gene-Etr01388	ID_2995	19	0	0.44	0.74	1.31	mob1a	MOB kinase activator 1A [Oryzias latipes]
gene-Etr16523	ID_3574	19	0	0.44	0.5	1.18	lrtm1	leucine-rich repeat and transmembrane domain-containing protein 1 [Seriola lalandi dorsalis]
gene-Etr00988	ID_981	19	0	0.44	0.92	1.05	rchy1	RING finger and CHY zinc finger domain-containing protein 1 [Seriola dumerili]
gene-Etr12416	ID_3367	19	0	0.44	0.57	1	afap1	PREDICTED: actin filament-associated protein 1 isoform X2 [Lates calcarifer]
gene-Etr04964	ID_908	19	0	0.43	1.4	1.9	ngb	neuroglobin [Seriola dumerili]
gene-Etr11599	ID_1761	19	0	0.43	1.52	1.77	--	hypothetical protein D9C73_022482 [Collichthys lucidus]
gene-Etr17901	ID_3353	19	0	0.43	0.82	1.5	LOC108879606	PREDICTED: adenylate cyclase type 1-like [Lates calcarifer]
gene-Etr00661	ID_1841	19	0	0.43	1.09	1.47	tub	tubby protein homolog isoform X2 [Seriola dumerili]
gene-Etr07923	ID_2409	19	0	0.43	0.78	1.3	LOC108899831	PREDICTED: copine-8 isoform X2 [Lates calcarifer]
gene-Etr02906	ID_2940	19	0	0.43	0.9	1.26	aoc2	PREDICTED: primary amine oxidase, liver isozyme-like [Lates calcarifer]
gene-Etr01976	ID_1025	19	0	0.43	0.83	1.26	slc6a9	sodium- and chloride-dependent glycine transporter 1 isoform X1 [Seriola lalandi dorsalis]
gene-Etr03421	ID_1064	19	0	0.43	0.9	1.22	cyth1a	PREDICTED: cytohesin-1 isoform X1 [Paralichthys olivaceus]
gene-Etr04918	ID_2543	19	0	0.43	0.52	1.2	rasgrp1	RAS guanyl-releasing protein 1 isoform X1 [Seriola dumerili]
gene-Etr01064	ID_2366	19	0	0.42	1.01	1.77	npy8br	neuropeptide Y receptor type 1-like [Seriola lalandi dorsalis]
gene-Etr08238	ID_1594	19	0	0.42	1.05	1.76	kirrel3b	kin of IRRE-like protein 3 isoform X3 [Seriola lalandi dorsalis]
gene-Etr13555	ID_3392	19	0	0.42	1.14	1.69	LOC104937910	protocadherin alpha-13 isoform X30 [Larimichthys crocea]
gene-Etr15881	ID_1861	19	0	0.42	1.07	1.33	LOC111672860	dedicator of cytokinesis protein 3-like [Seriola lalandi dorsalis]
gene-Etr02964	ID_1455	19	0	0.42	1.06	1.25	abat	PREDICTED: 4-aminobutyrate aminotransferase, mitochondrial [Lates calcarifer]
gene-Etr05905	ID_1314	19	0	0.42	0.88	1.16	LOC111219890	G protein-activated inward rectifier potassium channel 1-like [Seriola dumerili]
gene-Etr09388	ID_3280	19	0	0.42	0.67	1.16	ugt8	PREDICTED: LOW QUALITY PROTEIN: 2-hydroxyacylsphingosine 1-beta-galactosyltransferase [Lates calcarifer]
gene-Etr10507	ID_2870	19	0	0.42	0.68	1.13	sipa1l3	signal-induced proliferation-associated 1-like protein 3 isoform X2 [Seriola lalandi dorsalis]
gene-Etr13370	ID_3554	19	0	0.42	0.55	1.13	LOC108882829	PREDICTED: melanin-concentrating hormone receptor 2-like [Lates calcarifer]
gene-Etr09227	ID_3342	19	0	0.42	0.78	1.12	kitb	mast/stem cell growth factor receptor kita-like [Seriola lalandi dorsalis]
gene-Etr17351	ID_1672	19	0	0.42	1.06	1.07	LOC108878944	PREDICTED: tetratricopeptide repeat protein 39C [Lates calcarifer]
gene-Etr01532	ID_1967	19	0	0.41	1.63	2.17	ntrk2a	BDNF/NT-3 growth factors receptor isoform X3 [Sparus aurata]
gene-Etr12332	ID_3099	19	0	0.41	0.72	1.82	LOC108889557	PREDICTED: DNA ligase 1-like [Lates calcarifer]
gene-Etr09090	ID_1767	19	0	0.41	1.28	1.8	pitpnc1	PREDICTED: cytoplasmic phosphatidylinositol transfer protein 1 isoform X1 [Lates calcarifer]
gene-Etr00973	ID_1107	19	0	0.41	1.16	1.33	ube2g1b	PREDICTED: ubiquitin-conjugating enzyme E2 G1 isoform X2 [Cyprinodon variegatus]
gene-Etr10565	ID_1896	19	0	0.41	1.12	1.24	rtn4rl1b	reticulon-4 receptor-like 1b [Epinephelus lanceolatus]
gene-Etr13022	ID_1969	19	0	0.41	1.03	1.13	LOC111661065	mucin-2-like [Seriola lalandi dorsalis]
gene-Etr04802	ID_1356	19	0	0.41	0.78	1.12	--	Transmembrane protein 50A [Anoplopoma fimbria]
gene-Etr08942	ID_3597	19	0	0.41	0.45	1.08	rgl3a	PREDICTED: ral guanine nucleotide dissociation stimulator-like 1 isoform X1 [Lates calcarifer]
gene-Etr17803	ID_2806	19	0	0.4	0.68	1.47	crb1	protein crumbs homolog 1 isoform X2 [Seriola lalandi dorsalis]
gene-Etr04238	ID_2286	19	0	0.4	0.65	1.46	LOC111236399	potassium voltage-gated channel subfamily F member 1-like [Seriola dumerili]
gene-Etr02992	ID_3174	19	0	0.4	0.98	1.42	--	Cytochrome b561 [Collichthys lucidus]
gene-Etr13358	ID_2079	19	0	0.4	0.78	1.16	#N/A	#N/A
gene-Etr06072	ID_2141	19	0	0.39	1.81	3.85	gngt2b	guanine nucleotide-binding protein G(I)/G(S)/G(O) subunit gamma-T2b [Morone saxatilis]
gene-Etr10995	ID_1553	19	0	0.39	1.02	1.7	arhgef1a	PREDICTED: rho guanine nucleotide exchange factor 2 isoform X2 [Lates calcarifer]
gene-Etr03996	ID_1734	19	0	0.39	1.24	1.47	epb41l2	PREDICTED: band 4.1-like protein 2 isoform X7 [Paralichthys olivaceus]
gene-Etr20993	ID_3039	19	0	0.39	0.97	1.3	fstl4	follistatin-related protein 4 [Seriola dumerili]
gene-Etr15674	ID_1721	19	0	0.39	0.97	1.21	synpra	PREDICTED: LOW QUALITY PROTEIN: synaptoporin [Lates calcarifer]
gene-Etr12071	ID_1321	19	0	0.39	0.89	1.18	pip4k2aa	PREDICTED: phosphatidylinositol 5-phosphate 4-kinase type-2 alpha isoform X3 [Lates calcarifer]
gene-Etr02265	ID_3233	19	0	0.39	0.66	1.12	adcyap1b	glucagon family neuropeptides-like [Echeneis naucrates]
gene-Etr01371	ID_2839	19	0	0.39	0.57	1.08	tcn2	transcobalamin-2-like [Acanthochromis polyacanthus]
gene-Etr12252	ID_2629	19	0	0.39	0.47	1.06	LOC108898314	PREDICTED: LOW QUALITY PROTEIN: noelin-3-like [Lates calcarifer]
gene-Etr11623	ID_2749	19	0	0.39	0.89	1.03	LOC108886936	PREDICTED: major histocompatibility complex class I-related gene protein-like isoform X5 [Lates calcarifer]
gene-Etr03117	ID_1742	19	0	0.38	2.04	3.36	pde6hb	PREDICTED: retinal cone rhodopsin-sensitive cGMP 3',5'-cyclic phosphodiesterase subunit gamma-like [Hippocampus comes]
gene-Etr04509	ID_973	19	0	0.38	1.32	2.01	LOC110967337	5'-nucleotidase domain-containing protein 1-like [Acanthochromis polyacanthus]
gene-Etr14885	ID_1527	19	0	0.38	1.17	1.61	podxl2	PREDICTED: podocalyxin-like protein 2 [Lates calcarifer]
gene-Etr10152	ID_3594	19	0	0.38	0.91	1.48	LOC108900646	PREDICTED: transmembrane protein 163-like [Lates calcarifer]
gene-Etr12889	ID_2736	19	0	0.38	0.88	1.41	--	Astrocytic phosphoprotein PEA-15 15 kDa phosphoprotein enriched in astrocytes [Collichthys lucidus]
gene-Etr04846	ID_1695	19	0	0.38	0.93	1.32	kbtbd11	kelch repeat and BTB domain-containing protein 11 [Seriola dumerili]
gene-Etr15984	ID_1584	19	0	0.38	1.03	1.27	gpr37l1b	prosaposin receptor GPR37L1-like [Seriola dumerili]
gene-Etr13854	ID_1829	19	0	0.38	0.96	1.15	fstl5	PREDICTED: LOW QUALITY PROTEIN: follistatin-related protein 5-like [Lates calcarifer]
gene-Etr13233	ID_2960	19	0	0.38	0.37	1	myot	PREDICTED: myopalladin-like isoform X1 [Lates calcarifer]
gene-Etr08066	ID_1233	19	0	0.37	1.35	2.16	sult4a1	sulfotransferase 4A1 isoform X1 [Amphiprion ocellaris]
gene-Etr09050	ID_1592	19	0	0.37	1.24	1.93	gprc5bb	G-protein coupled receptor family C group 5 member B-like [Seriola dumerili]
gene-Etr07123	ID_2708	19	0	0.37	1.1	1.55	rfx3	transcription factor RFX3 isoform X1 [Echeneis naucrates]
gene-Etr06152	ID_1414	19	0	0.37	0.99	1.43	mapta	microtubule-associated protein tau-like isoform X3 [Labrus bergylta]
gene-Etr00858	ID_3237	19	0	0.37	0.97	1.33	ush2a	usherin [Seriola dumerili]
gene-Etr01985	ID_1454	19	0	0.37	1.12	1.31	LOC108883949	PREDICTED: uncharacterized protein LOC108883949 isoform X1 [Lates calcarifer]
gene-Etr10414	ID_2521	19	0	0.37	0.59	1.1	shox2	PREDICTED: short stature homeobox protein 2 isoform X1 [Lates calcarifer]
gene-Etr15441	ID_906	19	0	0.36	1.38	1.74	slc4a8	PREDICTED: LOW QUALITY PROTEIN: electroneutral sodium bicarbonate exchanger 1-like [Lates calcarifer]
gene-Etr21225	ID_1619	19	0	0.36	1.08	1.67	ppp3ca	serine/threonine-protein phosphatase 2B catalytic subunit alpha isoform-like isoform X1 [Sphaeramia orbicularis]
gene-Etr04667	ID_2542	19	0	0.36	0.51	1.45	gabrr2a	PREDICTED: LOW QUALITY PROTEIN: gamma-aminobutyric acid receptor subunit rho-2-like [Lates calcarifer]
gene-Etr10129	ID_3300	19	0	0.36	0.61	1.44	LOC108872978	PREDICTED: rho GTPase-activating protein 6-like isoform X2 [Lates calcarifer]
gene-Etr04257	ID_2300	19	0	0.36	0.62	1.4	--	Protein RD3 Retinal degeneration protein 3 [Larimichthys crocea]
gene-Etr18203	ID_2605	19	0	0.36	0.65	1.11	degs1	PREDICTED: sphingolipid delta(4)-desaturase DES1 [Lates calcarifer]
gene-Etr08877	ID_1900	19	0	0.35	1.08	1.66	LOC109137370	early growth response protein 1-B [Larimichthys crocea]
gene-Etr21260	ID_1364	19	0	0.35	1.15	1.45	--	0
gene-Etr15544	ID_2479	19	0	0.35	0.71	1.27	cpne5b	copine-8 isoform X2 [Echeneis naucrates]
gene-Etr14139	ID_2729	19	0	0.35	0.72	1.02	zgc:162952	dual specificity testis-specific protein kinase 1-like isoform X1 [Echeneis naucrates]
gene-Etr01512	ID_3586	19	0	0.35	0.56	1.02	trim36	PREDICTED: E3 ubiquitin-protein ligase TRIM36 isoform X1 [Lates calcarifer]
gene-Etr13642	ID_949	19	0	0.34	1.16	1.9	si:ch211-168f7.5	uncharacterized protein LOC111232561 [Seriola dumerili]
gene-Etr16959	ID_1806	19	0	0.34	0.93	1.64	LOC117257712	V-set and transmembrane domain-containing protein 2-like protein [Epinephelus lanceolatus]
gene-Etr15987	ID_3069	19	0	0.34	0.6	1.43	LOC108892229	PREDICTED: extracellular sulfatase Sulf-2-like isoform X3 [Lates calcarifer]
gene-Etr04778	ID_2592	19	0	0.34	0.54	1.14	lingo2b	PREDICTED: leucine-rich repeat and immunoglobulin-like domain-containing nogo receptor-interacting protein 2 [Stegastes partitus]
gene-Etr05811	ID_1399	19	0	0.34	0.79	1.08	LOC111219994	testican-2 isoform X1 [Seriola dumerili]
gene-Etr19251	ID_2206	19	0	0.33	0.79	1.58	vwc2l	von Willebrand factor C domain-containing protein 2-like isoform X2 [Larimichthys crocea]
gene-Etr15811	ID_1425	19	0	0.33	1.01	1.44	cpne9	copine-9 isoform X1 [Larimichthys crocea]
gene-Etr10528	ID_2273	19	0	0.33	0.88	1.4	gpr149	probable G-protein coupled receptor 149 [Seriola dumerili]
gene-Etr15852	ID_1098	19	0	0.33	0.93	1.25	ptprt	receptor-type tyrosine-protein phosphatase T isoform X10 [Kryptolebias marmoratus]
gene-Etr13552	ID_1542	19	0	0.32	1.37	1.79	--	Protocadherin alpha-8 [Collichthys lucidus]
gene-Etr19548	ID_1177	19	0	0.32	0.84	1.16	lrch1	leucine-rich repeat and calponin homology domain-containing protein 1 [Seriola dumerili]
gene-Etr09171	ID_3397	19	0	0.32	0.75	1.14	samd1b	PREDICTED: atherin isoform X2 [Lates calcarifer]
gene-Etr04491	ID_3066	19	0	0.32	0.64	1.11	LOC111240147	gamma-aminobutyric acid receptor subunit rho-2-like [Seriola dumerili]
gene-Etr12870	ID_1624	19	0	0.32	0.85	1.05	ndrg2	hypothetical protein HST_G00219680 [Hippoglossus stenolepis]
gene-Etr11289	ID_1905	19	0	0.32	0.72	1.03	pbxip1a	PREDICTED: pre-B-cell leukemia transcription factor-interacting protein 1-like isoform X2 [Lates calcarifer]
gene-Etr03010	ID_1397	19	0	0.31	1.06	1.79	LOC111223778	dual specificity protein phosphatase 3-like [Seriola dumerili]
gene-Etr05890	ID_3316	19	0	0.31	0.85	1.58	gfra1b	PREDICTED: LOW QUALITY PROTEIN: GDNF family receptor alpha-1 [Lates calcarifer]
gene-Etr06091	ID_938	19	0	0.31	1.11	1.34	LOC111655436	uncharacterized protein LOC111655436 [Seriola lalandi dorsalis]
gene-Etr03452	ID_2292	19	0	0.31	1.1	1.31	LOC115424101	voltage-dependent calcium channel gamma-4 subunit-like [Sphaeramia orbicularis]
gene-Etr14403	ID_1024	19	0	0.31	1.06	1.31	fibcd1b	fibrinogen C domain-containing protein 1 isoform X1 [Sphaeramia orbicularis]
gene-Etr05581	ID_950	19	0	0.31	0.81	1.14	LOC120551013	hypothetical protein PFLUV_G00243840 [Perca fluviatilis]
gene-Etr10146	ID_2646	19	0	0.31	0.98	1.12	rp1l1a	retinitis pigmentosa 1-like 1 protein isoform X2 [Seriola lalandi dorsalis]
gene-Etr10126	ID_2953	19	0	0.31	0.78	1.1	LOC108872990	PREDICTED: interleukin-1 receptor accessory protein-like 1 [Lates calcarifer]
gene-Etr12495	ID_2318	19	0	0.31	0.57	1.06	efnb3b	ephrin-B2-like [Seriola lalandi dorsalis]
gene-Etr06949	ID_2623	19	0	0.31	0.62	1.03	cacfd1	PREDICTED: calcium channel flower homolog isoform X1 [Lates calcarifer]
gene-Etr17047	ID_960	19	0	0.31	0.73	1.02	--	Gelsolin Actin-depolymerizing factor [Collichthys lucidus]
gene-Etr11102	ID_1958	19	0	0.3	2.09	3.09	gngt1	guanine nucleotide-binding protein G(T) subunit gamma-T1-like [Sphaeramia orbicularis]
gene-Etr12788	ID_3526	19	0	0.3	0.99	1.77	rin1b	ras and Rab interactor 2-like [Seriola lalandi dorsalis]
gene-Etr16126	ID_1770	19	0	0.3	1.12	1.41	fam120c	constitutive coactivator of PPAR-gamma-like protein 2 [Seriola dumerili]
gene-Etr11012	ID_1379	19	0	0.3	1.06	1.24	sh3bp5lb	SH3 domain-binding protein 5-like [Seriola lalandi dorsalis]
gene-Etr21441	ID_2298	19	0	0.3	0.78	1.23	LOC108893797	PREDICTED: transmembrane protein 211-like [Lates calcarifer]
gene-Etr03438	ID_3058	19	0	0.3	0.62	1.23	btbd17b	PREDICTED: BTB/POZ domain-containing protein 17-like [Lates calcarifer]
gene-Etr19273	ID_2894	19	0	0.3	0.56	1.2	htr1fa	PREDICTED: 5-hydroxytryptamine receptor 1F [Lates calcarifer]
gene-Etr09760	ID_1626	19	0	0.3	0.93	1.17	zbtb45	LOW QUALITY PROTEIN: zinc finger and BTB domain-containing protein 45-like [Monopterus albus]
NewGene_4908	ID_2805	19	0	0.29	1.72	2.43	LOC100374303	PREDICTED: protocadherin-15-like [Saccoglossus kowalevskii]
gene-Etr06231	ID_3337	19	0	0.29	1.09	1.49	LOC108894923	PREDICTED: ras-related and estrogen-regulated growth inhibitor-like protein [Lates calcarifer]
gene-Etr03684	ID_1864	19	0	0.29	1.04	1.41	--	Complement C1q-like protein 3 C1q and tumor necrosis factor-related protein 13 [Channa argus]
gene-Etr10970	ID_2539	19	0	0.29	0.9	1.09	lrrc3b	leucine-rich repeat-containing protein 3B [Cottoperca gobio]
gene-Etr20509	ID_3194	19	0	0.28	0.83	1.35	si:dkey-12j5.1	PREDICTED: probable assembly chaperone of rpl4 [Lates calcarifer]
gene-Etr01646	ID_2823	19	0	0.28	0.61	1.1	aacs	PREDICTED: acetoacetyl-CoA synthetase [Lates calcarifer]
gene-Etr07216	ID_2639	19	0	0.28	0.37	1.02	rai14	ankycorbin isoform X1 [Seriola dumerili]
gene-Etr13821	ID_2083	19	0	0.27	1.04	1.57	#N/A	#N/A
gene-Etr03139	ID_3100	19	0	0.27	0.87	1.48	mei1	PREDICTED: meiosis inhibitor protein 1 isoform X4 [Lates calcarifer]
gene-Etr16278	ID_2835	19	0	0.27	0.82	1.05	LOC111217362	acid-sensing ion channel 1-like [Seriola dumerili]
gene-Etr12313	ID_2619	19	0	0.26	1.17	1.72	kcnh2b	PREDICTED: potassium voltage-gated channel subfamily H member 2 isoform X1 [Lates calcarifer]
gene-Etr11109	ID_3442	19	0	0.26	1.12	1.54	LOC111656914	granulins-like [Seriola lalandi dorsalis]
gene-Etr19346	ID_1487	19	0	0.26	0.88	1.48	si:ch73-116o1.2	ras-related protein M-Ras isoform X1 [Morone saxatilis]
gene-Etr10662	ID_3203	19	0	0.26	0.69	1.33	LOC104923311	neurobeachin isoform X2 [Larimichthys crocea]
gene-Etr18647	ID_2316	19	0	0.26	0.59	1.24	neurl1ab	PREDICTED: E3 ubiquitin-protein ligase NEURL1-like [Lates calcarifer]
gene-Etr00790	ID_919	19	0	0.26	0.94	1.17	kiaa1549lb	UPF0606 protein KIAA1549L homolog [Larimichthys crocea]
gene-Etr15444	ID_2833	19	0	0.26	0.4	1	LOC108885988	PREDICTED: inositol 1,4,5-trisphosphate receptor type 1 isoform X6 [Lates calcarifer]
gene-Etr13366	ID_915	19	0	0.25	1.07	2.02	gprin1	PREDICTED: G protein-regulated inducer of neurite outgrowth 1 [Lates calcarifer]
NewGene_1037	ID_1651	19	0	0.25	1.35	1.96	--	--
gene-Etr15738	ID_1850	19	0	0.25	1.26	1.84	camkv	PREDICTED: caM kinase-like vesicle-associated protein [Lates calcarifer]
gene-Etr15354	ID_2254	19	0	0.25	0.91	1.8	LOC111575505	G-protein coupled receptor 61-like [Amphiprion ocellaris]
gene-Etr19353	ID_3248	19	0	0.25	1.11	1.63	--	--
gene-Etr07344	ID_3119	19	0	0.25	0.74	1.39	lrrtm4l1	PREDICTED: leucine-rich repeat transmembrane neuronal protein 4-like [Lates calcarifer]
gene-Etr17725	ID_2767	19	0	0.25	0.65	1.08	LOC108881203	PREDICTED: WD repeat-containing protein 47-like [Lates calcarifer]
gene-Etr18648	ID_2838	19	0	0.25	0.5	1.01	sorcs3b	PREDICTED: VPS10 domain-containing receptor SorCS3-like [Lates calcarifer]
gene-Etr21417	ID_3508	19	0	0.24	1.02	1.78	gabra3	PREDICTED: gamma-aminobutyric acid receptor subunit alpha-3-like isoform X2 [Lates calcarifer]
gene-Etr01264	ID_1209	19	0	0.24	0.98	1.57	sv2ca	PREDICTED: synaptic vesicle glycoprotein 2C-like [Lates calcarifer]
gene-Etr04698	ID_1367	19	0	0.24	0.86	1.25	--	hypothetical protein D5F01_LYC11285 [Larimichthys crocea]
gene-Etr15761	ID_2311	19	0	0.24	0.63	1.1	cntn3b	hypothetical protein HST_G00031830 [Hippoglossus stenolepis]
gene-Etr15132	ID_2397	19	0	0.24	0.6	1.06	LOC111578046	protein phosphatase 1 regulatory subunit 1A-like [Amphiprion ocellaris]
gene-Etr11026	ID_3341	19	0	0.24	0.65	1.03	--	hypothetical protein D5F01_LYC19771 [Larimichthys crocea]
gene-Etr00593	ID_3339	19	0	0.24	0.62	1.03	epha6	PREDICTED: ephrin type-A receptor 6-like [Lates calcarifer]
gene-Etr17134	ID_2294	19	0	0.23	1.02	2.12	LOC117253646	uncharacterized protein LOC117253646 [Epinephelus lanceolatus]
gene-Etr03031	ID_1193	19	0	0.23	0.78	1.49	LOC108898645	PREDICTED: LOW QUALITY PROTEIN: neurabin-2-like [Lates calcarifer]
gene-Etr16073	ID_2426	19	0	0.23	1.05	1.45	ephb2a	PREDICTED: ephrin type-B receptor 2-like [Lates calcarifer]
gene-Etr11442	ID_2383	19	0	0.23	0.92	1.44	epha10	ephrin type-A receptor 10 isoform X2 [Sparus aurata]
gene-Etr07664	ID_1854	19	0	0.23	1	1.42	trhde	PREDICTED: thyrotropin-releasing hormone-degrading ectoenzyme [Lates calcarifer]
gene-Etr21358	ID_2028	19	0	0.23	0.97	1.36	nectin3b	nectin-3-like protein [Seriola dumerili]
gene-Etr15631	ID_1062	19	0	0.23	0.92	1.31	pcsk1	neuroendocrine convertase 1 [Seriola lalandi dorsalis]
gene-Etr07501	ID_2511	19	0	0.23	0.58	1.18	npy8ar	PREDICTED: neuropeptide Y receptor type 1-like [Lates calcarifer]
gene-Etr11653	ID_1335	19	0	0.22	1.29	1.96	LOC115788356	voltage-dependent calcium channel gamma-4 subunit-like isoform X3 [Archocentrus centrarchus]
gene-Etr14645	ID_1331	19	0	0.22	0.95	1.66	necab2	N-terminal EF-hand calcium-binding protein 2 isoform X1 [Betta splendens]
gene-Etr03618	ID_1703	19	0	0.22	0.83	1.51	baiap2a	brain-specific angiogenesis inhibitor 1-associated protein 2-like [Echeneis naucrates]
gene-Etr01945	ID_1313	19	0	0.22	0.84	1.26	LOC118118215	microtubule-associated protein 4-like isoform X4 [Hippoglossus stenolepis]
gene-Etr11291	ID_3451	19	0	0.22	0.78	1.2	efna3a	ephrin-A3-like [Seriola lalandi dorsalis]
gene-Etr02430	ID_3423	19	0	0.22	0.54	1.16	LOC108883475	PREDICTED: bcl-2-related ovarian killer protein homolog B-like [Lates calcarifer]
gene-Etr13035	ID_2490	19	0	0.21	1.32	2.01	cnga1b	LOW QUALITY PROTEIN: cyclic nucleotide-gated channel rod photoreceptor subunit alpha-like [Seriola lalandi dorsalis]
gene-Etr19334	ID_1168	19	0	0.21	1.08	1.63	cdk5r2	cyclin-dependent kinase 5 activator 2 [Seriola dumerili]
gene-Etr13254	ID_2262	19	0	0.21	0.89	1.54	gabra4	gamma-aminobutyric acid receptor subunit alpha-6 isoform X1 [Larimichthys crocea]
gene-Etr20578	ID_1406	19	0	0.21	1.01	1.53	kcnn3	small conductance calcium-activated potassium channel protein 2 isoform X1 [Anabas testudineus]
gene-Etr05561	ID_3095	19	0	0.21	0.54	1.09	LOC105030232	DDB1- and CUL4-associated factor 7 isoform X1 [Esox lucius]
gene-Etr04553	ID_1138	19	0	0.21	0.81	1.06	gopc	Golgi-associated PDZ and coiled-coil motif-containing protein isoform X2 [Seriola dumerili]
gene-Etr01020	ID_1106	19	0	0.21	0.78	1.06	si:dkey-112e17.1	uncharacterized protein LOC111647898 isoform X1 [Seriola lalandi dorsalis]
gene-Etr01077	ID_1202	19	0	0.21	0.67	1.01	rimbp2b	PREDICTED: RIMS-binding protein 2 isoform X1 [Lates calcarifer]
NewGene_3510	ID_3012	19	0	0.2	0.7	1.52	--	--
gene-Etr13010	ID_3430	19	0	0.2	0.9	1.22	LOC117246412	tetratricopeptide repeat protein 39B [Epinephelus lanceolatus]
gene-Etr03875	ID_1441	19	0	0.2	0.7	1.1	LOC116041973	protein FAM177A1-like isoform X1 [Sander lucioperca]
gene-Etr04825	ID_2230	19	0	0.2	0.43	1.1	insm1b	insulinoma-associated protein 1b-like [Parambassis ranga]
gene-Etr18476	ID_2822	19	0	0.2	0.5	1.08	zcchc24	PREDICTED: LOW QUALITY PROTEIN: zinc finger CCHC domain-containing protein 24-like [Lates calcarifer]
gene-Etr18440	ID_2816	19	0	0.2	0.72	1.04	macrod2	O-acetyl-ADP-ribose deacetylase MACROD2 isoform X2 [Acanthochromis polyacanthus]
NewGene_4284	ID_3410	19	0	0.19	0.92	2.06	--	venom toxin-like peptide-6 [Mesobuthus eupeus]
gene-Etr18170	ID_3395	19	0	0.19	1.2	1.76	htr7	5-hydroxytryptamine receptor 7 [Monopterus albus]
gene-Etr03264	ID_2470	19	0	0.19	1.01	1.59	rasd4	ras-related protein Rap-2a-like [Seriola dumerili]
gene-Etr00340	ID_3372	19	0	0.19	0.72	1.44	si:ch211-186j3.6	neural-cadherin-like [Seriola dumerili]
NewGene_4620	ID_2636	19	0	0.19	0.8	1.42	LOC109462461	PREDICTED: gliomedin-like [Branchiostoma belcheri]
gene-Etr21390	ID_1557	19	0	0.19	0.67	1.35	LOC111222370	seizure protein 6 homolog [Seriola dumerili]
gene-Etr07536	ID_2317	19	0	0.19	0.97	1.28	st8sia3	PREDICTED: sia-alpha-2,3-Gal-beta-1,4-GlcNAc-R:alpha 2,8-sialyltransferase-like isoform X2 [Paralichthys olivaceus]
gene-Etr09615	ID_1623	19	0	0.19	0.72	1.28	grin2ab	glutamate receptor ionotropic, NMDA 2A-like [Larimichthys crocea]
gene-Etr18900	ID_3427	19	0	0.19	0.88	1.17	slc15a2	PREDICTED: solute carrier family 15 member 2-like [Paralichthys olivaceus]
gene-Etr15236	ID_2724	19	0	0.18	1	1.69	kcnb1	LOW QUALITY PROTEIN: potassium voltage-gated channel subfamily B member 1-like [Seriola dumerili]
gene-Etr01950	ID_1267	19	0	0.18	0.81	1.24	astn1	PREDICTED: astrotactin-1 isoform X1 [Lates calcarifer]
gene-Etr11045	ID_1994	19	0	0.17	0.97	1.43	smap2	stromal membrane-associated protein 2-like isoform X2 [Seriola dumerili]
gene-Etr20116	ID_2510	19	0	0.17	0.91	1.35	cpne4a	PREDICTED: copine-4 [Pundamilia nyererei]
gene-Etr03403	ID_2501	19	0	0.17	0.59	1.24	LOC108886133	PREDICTED: somatostatin receptor type 2-like [Lates calcarifer]
gene-Etr13541	ID_1344	19	0	0.17	0.74	1.2	spock1	testican-1 isoform X2 [Seriola lalandi dorsalis]
gene-Etr11651	ID_3136	19	0	0.17	0.72	1.13	grin2da	glutamate receptor ionotropic, NMDA 2D-like [Sparus aurata]
gene-Etr17144	ID_3028	19	0	0.17	0.64	1.08	plppr3b	PREDICTED: phospholipid phosphatase-related protein type 3 [Lates calcarifer]
gene-Etr06354	ID_1039	19	0	0.17	0.76	1.02	nfat5a	nuclear factor of activated T-cells 5-like isoform X1 [Seriola lalandi dorsalis]
gene-Etr06792	ID_1749	19	0	0.16	1.09	1.66	slc1a2b	excitatory amino acid transporter 2-like isoform X1 [Oreochromis aureus]
gene-Etr12475	ID_2187	19	0	0.16	0.92	1.62	--	hypothetical protein D9C73_027374 [Collichthys lucidus]
gene-Etr19423	ID_2051	19	0	0.16	1.03	1.46	dpp10	PREDICTED: inactive dipeptidyl peptidase 10 isoform X2 [Lates calcarifer]
gene-Etr07645	ID_2885	19	0	0.16	0.82	1.32	LOC111224784	SLIT-ROBO Rho GTPase-activating protein 1-like isoform X1 [Seriola dumerili]
gene-Etr15090	ID_2427	19	0	0.16	0.67	1.02	LOC108902116	PREDICTED: potassium voltage-gated channel subfamily D member 3-like [Lates calcarifer]
gene-Etr13833	ID_2247	19	0	0.15	0.97	2.3	lrit3a	leucine-rich repeat, immunoglobulin-like domain and transmembrane domain-containing protein 3 [Seriola dumerili]
gene-Etr14498	ID_1282	19	0	0.15	0.97	1.78	LOC104926608	synaptic vesicle glycoprotein 2C isoform X1 [Larimichthys crocea]
gene-Etr02557	ID_3364	19	0	0.15	0.77	1.68	LOC111658814	C2 calcium-dependent domain-containing protein 4C-like [Seriola lalandi dorsalis]
gene-Etr02560	ID_2891	19	0	0.15	0.71	1.47	LOC108883624	PREDICTED: ephrin type-A receptor 4-A-like [Lates calcarifer]
gene-Etr05243	ID_2628	19	0	0.15	0.8	1.42	tmem62	transmembrane protein 62 isoform X2 [Seriola dumerili]
gene-Etr12948	ID_1074	19	0	0.15	0.99	1.41	LOC110949518	endophilin-A1-like [Acanthochromis polyacanthus]
gene-Etr08898	ID_3184	19	0	0.15	0.66	1.27	rtn4rl2a	reticulon-4 receptor-like 2 [Seriola dumerili]
gene-Etr04207	ID_2747	19	0	0.15	0.52	1	otofa	otoferlin isoform X11 [Epinephelus lanceolatus]
gene-Etr03803	ID_3561	19	0	0.14	0.67	1.62	cacnb1	voltage-dependent L-type calcium channel subunit beta-1 isoform X2 [Parambassis ranga]
gene-Etr17318	ID_1858	19	0	0.14	0.9	1.56	gabra5	gamma-aminobutyric acid receptor subunit alpha-5 [Mastacembelus armatus]
gene-Etr11192	ID_2631	19	0	0.14	0.59	1.44	LOC103370640	PREDICTED: cholecystokinin-like [Stegastes partitus]
gene-Etr04571	ID_1760	19	0	0.14	0.94	1.4	nt5e	PREDICTED: 5'-nucleotidase-like [Lates calcarifer]
gene-Etr02152	ID_3461	19	0	0.14	0.82	1.33	LOC103364417	PREDICTED: contactin-associated protein-like 4 [Stegastes partitus]
gene-Etr10134	ID_1548	19	0	0.14	0.81	1.26	--	SLIT and NTRK-like protein 1 Leucine-rich repeat-containing protein 12 Precursor [Channa argus]
gene-Etr08118	ID_2830	19	0	0.14	0.67	1.22	eps8a	PREDICTED: LOW QUALITY PROTEIN: epidermal growth factor receptor kinase substrate 8-like [Lates calcarifer]
gene-Etr18557	ID_1182	19	0	0.14	0.79	1.19	kcnip2	PREDICTED: Kv channel-interacting protein 2 isoform X3 [Lates calcarifer]
gene-Etr01633	ID_2251	19	0	0.14	0.52	1.06	LOC111236147	transducin-like enhancer protein 4 isoform X1 [Seriola dumerili]
gene-Etr08377	ID_2405	19	0	0.14	0.6	1.04	zgc:172282	leucine-rich repeat and fibronectin type III domain-containing protein 1-like protein isoform X1 [Pseudochaenichthys georgianus]
gene-Etr06974	ID_1656	19	0	0.13	0.86	1.46	kcnt1a	PREDICTED: potassium channel subfamily T member 2-like isoform X1 [Lates calcarifer]
gene-Etr14976	ID_1073	19	0	0.13	0.84	1.31	chd5	PREDICTED: LOW QUALITY PROTEIN: chromodomain-helicase-DNA-binding protein 5 [Lates calcarifer]
NewGene_3930	ID_3146	19	0	0.13	0.71	1.22	LOC109473565	PREDICTED: galanin receptor type 1-like [Branchiostoma belcheri]
gene-Etr21044	ID_1643	19	0	0.13	0.77	1.16	nsg2	neuronal vesicle trafficking-associated protein 2-like [Sparus aurata]
gene-Etr18436	ID_3433	19	0	0.13	0.69	1.06	--	O-acetyl-ADP-ribose deacetylase MACROD2 [Larimichthys crocea]
gene-Etr01531	ID_2481	19	0	0.12	1.03	1.89	slc28a3	solute carrier family 28 member 3 [Seriola dumerili]
gene-Etr07767	ID_954	19	0	0.12	0.72	1.24	snd1	PREDICTED: LOW QUALITY PROTEIN: staphylococcal nuclease domain-containing protein 1 [Lates calcarifer]
gene-Etr13230	ID_2280	19	0	0.12	0.54	1.15	il1rapl2	X-linked interleukin-1 receptor accessory protein-like 2 [Seriola dumerili]
gene-Etr02011	ID_3168	19	0	0.11	1.15	1.75	LOC108883919	PREDICTED: vasoactive intestinal polypeptide receptor-like [Lates calcarifer]
gene-Etr18194	ID_2026	19	0	0.11	0.91	1.7	si:dkey-191g9.5	rap1 GTPase-GDP dissociation stimulator 1 [Epinephelus lanceolatus]
gene-Etr04568	ID_3357	19	0	0.11	0.73	1.38	LOC103360562	PREDICTED: 5-hydroxytryptamine receptor 1B-like [Stegastes partitus]
gene-Etr18649	ID_2847	19	0	0.11	0.68	1.24	LOC111235187	VPS10 domain-containing receptor SorCS1-like [Seriola dumerili]
gene-Etr21123	ID_2742	19	0	0.11	0.86	1.22	mpzl1l	myelin protein zero-like protein 1 [Seriola dumerili]
gene-Etr00734	ID_2227	19	0	0.11	0.77	1.21	zfhx3b	zinc finger homeobox protein 3 [Seriola lalandi dorsalis]
gene-Etr07776	ID_2307	19	0	0.11	0.63	1.19	prmt8b	protein arginine N-methyltransferase 8-B [Seriola lalandi dorsalis]
gene-Etr07327	ID_1179	19	0	0.1	0.92	1.56	LOC109521645	PREDICTED: glutamate receptor ionotropic, NMDA 1 isoform X2 [Hippocampus comes]
gene-Etr02284	ID_2073	19	0	0.1	0.88	1.47	LOC108883295	PREDICTED: pituitary adenylate cyclase-activating polypeptide type I receptor-like isoform X2 [Lates calcarifer]
gene-Etr01191	ID_2632	19	0	0.1	0.8	1.42	egr3	PREDICTED: early growth response protein 3 [Lates calcarifer]
gene-Etr09534	ID_1477	19	0	0.1	0.73	1.4	LOC111673578	glutamate receptor 2-like isoform X2 [Seriola lalandi dorsalis]
gene-Etr10917	ID_3549	19	0	0.1	0.52	1.2	LOC118311489	LOW QUALITY PROTEIN: KH domain-containing, RNA-binding, signal transduction-associated protein 3-like [Scophthalmus maximus]
gene-Etr19748	ID_2832	19	0	0.1	0.72	1.19	galr1	galanin receptor type 1 [Parambassis ranga]
gene-Etr13471	ID_2226	19	0	0.1	0.46	1.04	LOC108882954	PREDICTED: Down syndrome cell adhesion molecule-like protein 1 homolog [Lates calcarifer]
gene-Etr12830	ID_2303	19	0	0.09	1.15	1.91	trpc5a	short transient receptor potential channel 5-like [Betta splendens]
gene-Etr09282	ID_3609	19	0	0.09	0.66	1.36	plppr2b	PREDICTED: phospholipid phosphatase-related protein type 5-like isoform X1 [Lates calcarifer]
gene-Etr09516	ID_2656	19	0	0.09	0.6	1.14	sorcs3	VPS10 domain-containing receptor SorCS3 isoform X1 [Larimichthys crocea]
gene-Etr10936	ID_2647	19	0	0.09	0.62	1.04	LOC102311373	PREDICTED: palmitoyltransferase ZDHHC18-like [Haplochromis burtoni]
gene-Etr21397	ID_2189	19	0	0.09	0.66	1.02	LOC111663946	roundabout homolog 2-like isoform X3 [Seriola lalandi dorsalis]
gene-Etr11238	ID_3285	19	0	0.08	0.64	1.09	LOC108898171	PREDICTED: ras/Rap GTPase-activating protein SynGAP-like isoform X1 [Lates calcarifer]
gene-Etr09390	ID_2546	19	0	0.08	0.46	1.09	ndst3	bifunctional heparan sulfate N-deacetylase/N-sulfotransferase 4-like isoform X1 [Seriola lalandi dorsalis]
gene-Etr14171	ID_934	19	0	0.08	0.73	1.08	vsnl1b	visinin-like protein 1 [Oreochromis niloticus]
gene-Etr01501	ID_2306	19	0	0.07	0.5	1.07	me2	NAD-dependent malic enzyme, mitochondrial [Parambassis ranga]
gene-Etr02559	ID_1882	19	0	0.07	0.69	1.01	LOC111228812	phosphatidylinositol 4-phosphate 5-kinase type-1 gamma-like isoform X4 [Seriola dumerili]
gene-Etr19145	ID_3481	19	0	0.06	1.1	1.75	hs6st3b	heparan-sulfate 6-O-sulfotransferase 3-B [Epinephelus lanceolatus]
gene-Etr18753	ID_2403	19	0	0.06	0.63	1.61	six3a	PREDICTED: homeobox protein SIX3 [Stegastes partitus]
gene-Etr08274	ID_2973	19	0	0.06	0.71	1.39	kcnab1a	voltage-gated potassium channel subunit beta-1 isoform X1 [Seriola dumerili]
gene-Etr11037	ID_3223	19	0	0.06	0.66	1.18	nxph1	PREDICTED: neurexophilin-1 [Lates calcarifer]
gene-Etr00300	ID_3448	19	0	0.05	0.83	1.31	cemip	cell migration-inducing and hyaluronan-binding protein [Seriola dumerili]
gene-Etr17455	ID_2488	19	0	0.04	0.59	1	celf5a	CUGBP Elav-like family member 5a isoform X10 [Epinephelus lanceolatus]
gene-Etr21034	ID_3463	19	0	0.03	1.22	2.15	kctd16b	PREDICTED: BTB/POZ domain-containing protein KCTD16 [Stegastes partitus]
gene-Etr07593	ID_3479	19	0	0.03	0.98	1.74	LOC111655766	ephrin type-A receptor 5-like [Seriola lalandi dorsalis]
gene-Etr10138	ID_1975	19	0	0.03	0.89	1.41	LOC103367989	PREDICTED: gamma-aminobutyric acid receptor subunit alpha-5-like [Stegastes partitus]
NewGene_182	ID_2675	19	0	0.02	0.8	1.66	LOC494390	lectomedin 1 alpha-like precursor [Ciona intestinalis]
gene-Etr12324	ID_3472	19	0	0.02	0.78	1.25	LOC108898463	PREDICTED: vesicular, overexpressed in cancer, prosurvival protein 1-like [Lates calcarifer]
gene-Etr13562	ID_2966	19	0	0.01	0.79	1.44	--	unnamed protein product [Oncorhynchus mykiss]
gene-Etr02934	ID_2341	19	0	0.01	0.6	1.27	rab11fip4a	LOW QUALITY PROTEIN: rab11 family-interacting protein 4A-like [Seriola dumerili]
gene-Etr01949	ID_2630	19	0	0.01	0.47	1	--	BMP/retinoic acid-inducible neural-specific protein 3 DBCCR1-like protein 1 Precursor [Channa argus]
gene-Etr07358	ID_1938	19	0	0	0.73	1.29	phf24	PREDICTED: PHD finger protein 24 isoform X1 [Lates calcarifer]
gene-Etr18220	ID_2084	19	0	0	0.62	1.02	#N/A	#N/A
gene-Etr14360	ID_3059	19	0	-0.01	0.94	1.73	sptbn5	spectrin beta chain, non-erythrocytic 5 [Seriola dumerili]
gene-Etr03977	ID_2789	19	0	-0.01	0.74	1.28	syndig1l	synapse differentiation-inducing gene protein 1-like [Notolabrus celidotus]
gene-Etr15228	ID_3120	19	0	-0.01	0.6	0.99	grm2b	metabotropic glutamate receptor 2-like [Seriola dumerili]
gene-Etr00046	ID_3093	19	0	-0.02	1.15	2.09	LOC108894296	PREDICTED: tetraspanin-18-like isoform X2 [Lates calcarifer]
gene-Etr03812	ID_1936	19	0	-0.02	1.09	1.89	vat1	synaptic vesicle membrane protein VAT-1 homolog [Seriola dumerili]
gene-Etr19653	ID_2096	19	0	-0.02	0.7	1.18	LOC117545998	melanocortin receptor 5-like isoform X2 [Gymnodraco acuticeps]
gene-Etr17246	ID_2949	19	0	-0.02	0.49	1	kita	mast/stem cell growth factor receptor Kit [Seriola dumerili]
gene-Etr00966	ID_2712	19	0	-0.03	0.59	1.19	LOC111231034	citron Rho-interacting kinase-like [Seriola dumerili]
gene-Etr02198	ID_2866	19	0	-0.04	0.46	1.04	LOC118334772	noelin-3-like [Morone saxatilis]
gene-Etr14573	ID_2431	19	0	-0.04	0.43	1.04	scarb1	PREDICTED: scavenger receptor class B member 1 isoform X3 [Lates calcarifer]
NewGene_509	ID_2625	19	0	-0.06	1.08	2.18	--	--
gene-Etr06721	ID_2725	19	0	-0.06	0.78	1.39	slc17a6	vesicular glutamate transporter 2 [Seriola dumerili]
gene-Etr16960	ID_3470	19	0	-0.07	0.68	1.64	--	--
gene-Etr12918	ID_2655	19	0	-0.08	1.04	1.88	LOC111233306	serine/threonine-protein kinase DCLK2-like [Seriola dumerili]
gene-Etr14802	ID_3239	19	0	-0.09	0.75	1.41	LOC111234822	NT-3 growth factor receptor-like isoform X2 [Seriola dumerili]
gene-Etr09253	ID_3181	19	0	-0.09	0.57	1.1	LOC108875929	PREDICTED: ATP-sensitive inward rectifier potassium channel 12-like [Lates calcarifer]
gene-Etr16803	ID_2567	19	0	-0.09	0.5	1.03	bpifcl	lipopolysaccharide-binding protein-like [Seriola lalandi dorsalis]
gene-Etr16206	ID_3520	19	0	-0.1	0.36	0.91	csrnp2	PREDICTED: LOW QUALITY PROTEIN: cysteine/serine-rich nuclear protein 2 [Lates calcarifer]
gene-Etr01837	ID_2353	19	0	-0.12	0.69	1.5	ptprm	receptor-type tyrosine-protein phosphatase mu isoform X2 [Echeneis naucrates]
gene-Etr09009	ID_3390	19	0	-0.14	0.62	1.37	cacng5a	voltage-dependent calcium channel gamma-5 subunit isoform X1 [Mastacembelus armatus]
gene-Etr18263	ID_3351	19	0	-0.14	0.69	1.35	LOC111220677	gamma-aminobutyric acid receptor subunit pi-like [Seriola dumerili]
gene-Etr00904	ID_2290	19	0	-0.14	0.58	1.35	LOC111218442	semaphorin-4B-like [Seriola dumerili]
NewGene_2233	ID_2123	19	0	-0.15	0.98	1.93	--	--
gene-Etr02754	ID_3141	19	0	-0.18	0.85	1.76	doc2a	double C2-like domain-containing protein alpha [Seriola dumerili]
gene-Etr20256	ID_2908	19	0	-0.19	0.78	1.91	si:dkey-33i11.1	PREDICTED: B-cell receptor CD22-like [Lates calcarifer]

## Sheet: profile 12
Table S2. Gene expression trend across hypoxia-recovery phases in profile 12
ID	Spot	Profile	norm	hypo	reo-6h	reo-12h	Symbol	Description
gene-Etr20161	ID_877	12	0	0.08	2.07	2.81	si:ch211-113g11.6	PREDICTED: semaphorin-7A-like [Lates calcarifer]
gene-Etr09236	ID_1752	12	0	0.73	3.8	2.56	LOC110002783	retinal cone rhodopsin-sensitive cGMP 3',5'-cyclic phosphodiesterase subunit gamma-like [Labrus bergylta]
gene-Etr11940	ID_1437	12	0	0.37	2.29	2.49	LOC117264284	oxygen-regulated protein 1-like [Epinephelus lanceolatus]
gene-Etr08546	ID_2363	12	0	-0.18	1.44	2.23	esrrd	estrogen-related receptor gamma-like [Parambassis ranga]
gene-Etr05503	ID_1256	12	0	-0.43	1.69	2.16	rbp3	retinol-binding protein 3 [Epinephelus lanceolatus]
gene-Etr09048	ID_1536	12	0	0	1.53	2.16	LOC108875726	PREDICTED: somatostatin-like receptor F_48D10.1 isoform X1 [Lates calcarifer]
gene-Etr20422	ID_1013	12	0	0.63	1.99	2.03	--	--
gene-Etr01929	ID_2793	12	0	0	1.55	1.98	LOC111646399	disks large-associated protein 1-like [Seriola lalandi dorsalis]
NewGene_1447	ID_1244	12	0	0.22	1.96	1.92	--	hypothetical protein CAPTEDRAFT_62731, partial [Capitella teleta]
gene-Etr01946	ID_1826	12	0	-0.27	1.2	1.92	LOC111223806	microtubule-associated protein 4-like [Seriola dumerili]
gene-Etr07964	ID_3363	12	0	-0.1	1.49	1.91	camk1da	calcium/calmodulin-dependent protein kinase type 1D [Scophthalmus maximus]
gene-Etr02360	ID_889	12	0	-0.59	2.65	1.87	rpe65	retinoid isomerohydrolase [Seriola lalandi dorsalis]
gene-Etr20674	ID_2040	12	0	0.25	1.39	1.82	cadm1a	cell adhesion molecule 1 isoform X2 [Echeneis naucrates]
gene-Etr11473	ID_1099	12	0	0.09	1.3	1.82	prrt1	proline-rich transmembrane protein 1 [Seriola dumerili]
gene-Etr13558	ID_1028	12	0	0.54	1.81	1.81	LOC109975933	LOW QUALITY PROTEIN: protocadherin Fat 3-like [Labrus bergylta]
gene-Etr17948	ID_1079	12	0	0.26	1.5	1.81	LOC108902611	PREDICTED: glypican-5-like isoform X3 [Lates calcarifer]
gene-Etr15050	ID_1322	12	0	0.27	1.46	1.79	slc12a5a	PREDICTED: solute carrier family 12 member 5-like isoform X2 [Lates calcarifer]
gene-Etr13335	ID_1496	12	0	0.08	1.26	1.76	gria1a	glutamate receptor 1a isoform X2 [Morone saxatilis]
gene-Etr00372	ID_2257	12	0	-0.19	0.98	1.73	LOC115415732	COUP transcription factor 2-like [Sphaeramia orbicularis]
gene-Etr08530	ID_1427	12	0	0.65	1.76	1.7	clip3	CAP-Gly domain-containing linker protein 3 [Seriola dumerili]
gene-Etr03035	ID_3010	12	0	-0.11	1.07	1.69	gng13b	guanine nucleotide-binding protein G(I)/G(S)/G(O) subunit gamma-13 [Oreochromis niloticus]
gene-Etr06276	ID_1639	12	0	0.19	1.36	1.68	tmem86a	PREDICTED: lysoplasmalogenase-like protein TMEM86A [Paralichthys olivaceus]
gene-Etr07352	ID_1468	12	0	0.01	1.18	1.67	LOC111655940	leucine-rich repeat transmembrane neuronal protein 4-like [Seriola lalandi dorsalis]
gene-Etr14550	ID_2669	12	0	0.14	1.29	1.66	ankrd34ba	ankyrin repeat domain-containing protein 34B [Morone saxatilis]
gene-Etr01909	ID_2626	12	0	-0.31	1.31	1.64	LOC111648357	dual specificity protein phosphatase CDC14AB-like [Seriola lalandi dorsalis]
gene-Etr13553	ID_1116	12	0	0.12	1.17	1.64	--	Protocadherin alpha-8 [Collichthys lucidus]
gene-Etr01901	ID_1863	12	0	0.1	1.33	1.63	LOC108885341	PREDICTED: uncharacterized protein LOC108885341 isoform X1 [Lates calcarifer]
gene-Etr15869	ID_3467	12	0	0.18	1.24	1.61	raly	PREDICTED: RNA-binding protein Raly isoform X1 [Lates calcarifer]
gene-Etr13561	ID_945	12	0	0.15	1.15	1.61	LOC109955508	uncharacterized protein LOC109955508 [Monopterus albus]
gene-Etr03199	ID_2032	12	0	0.21	1.24	1.59	LOC111646375	uncharacterized protein LOC111646375 [Seriola lalandi dorsalis]
gene-Etr11087	ID_2113	12	0	-0.28	1.08	1.59	npy	pro-neuropeptide Y [Epinephelus lanceolatus]
gene-Etr16848	ID_1170	12	0	0.3	1.29	1.57	sema3h	semaphorin-3ab-like [Seriola dumerili]
gene-Etr17422	ID_3546	12	0	0.2	1.21	1.55	ncanb	PREDICTED: LOW QUALITY PROTEIN: neurocan core protein [Lates calcarifer]
gene-Etr21651	ID_1011	12	0	0.05	1.12	1.55	cep170bb	centrosomal protein of 170 kDa protein B-like isoform X2 [Sparus aurata]
gene-Etr20168	ID_2927	12	0	0.02	1.1	1.55	ensab	PREDICTED: LOW QUALITY PROTEIN: alpha-endosulfine-like [Stegastes partitus]
gene-Etr03387	ID_3512	12	0	-0.13	1.05	1.54	coro7	PREDICTED: coronin-7-like [Lates calcarifer]
gene-Etr13564	ID_1004	12	0	0.12	1.29	1.53	LOC101080210	uncharacterized protein LOC101080210 [Takifugu rubripes]
gene-Etr16975	ID_1581	12	0	0.69	1.65	1.52	--	Krueppel-like factor 15 [Collichthys lucidus]
gene-Etr00264	ID_1993	12	0	0.28	1.28	1.5	shank2b	PREDICTED: SH3 and multiple ankyrin repeat domains protein 2 [Lates calcarifer]
gene-Etr17133	ID_1638	12	0	0.07	1.26	1.5	rab3b	ras-related protein Rab-3B [Cynoglossus semilaevis]
gene-Etr20999	ID_1517	12	0	0.67	1.6	1.49	slc22a5	solute carrier family 22 member 5-like isoform X1 [Seriola dumerili]
gene-Etr00111	ID_2944	12	0	0.1	1.05	1.48	--	hypothetical protein D9C73_003586 [Collichthys lucidus]
gene-Etr09398	ID_2013	12	0	0.02	0.96	1.48	ctnna2	catenin alpha-2 isoform X3 [Astatotilapia calliptera]
gene-Etr03518	ID_1324	12	0	0.34	1.38	1.47	gprc5ba	PREDICTED: G-protein coupled receptor family C group 5 member B isoform X2 [Lates calcarifer]
gene-Etr09533	ID_1690	12	0	0.12	1.25	1.46	LOC114442944	neuronal membrane glycoprotein M6-a-like [Parambassis ranga]
gene-Etr10714	ID_1659	12	0	-0.05	0.87	1.46	nectin1b	nectin cell adhesion molecule 1b isoform X5 [Epinephelus lanceolatus]
gene-Etr05203	ID_1901	12	0	0.62	1.65	1.45	--	hypothetical protein F2P81_003198 [Scophthalmus maximus]
gene-Etr05319	ID_1650	12	0	0.31	1.31	1.45	ipmkb	PREDICTED: inositol polyphosphate multikinase [Paralichthys olivaceus]
gene-Etr03165	ID_1719	12	0	0.08	1.15	1.45	LOC108877638	PREDICTED: aconitate hydratase, mitochondrial-like [Lates calcarifer]
gene-Etr09133	ID_1746	12	0	0.3	1.46	1.44	add3a	gamma-adducin-like isoform X1 [Seriola dumerili]
gene-Etr13456	ID_1881	12	0	0.2	1.24	1.44	--	Gamma-aminobutyric acid receptor subunit beta-2 [Collichthys lucidus]
gene-Etr04528	ID_2492	12	0	0.18	1.16	1.44	cdk19	PREDICTED: cyclin-dependent kinase 19 isoform X1 [Lates calcarifer]
gene-Etr08682	ID_1640	12	0	0.2	1.12	1.44	LOC111668877	calsyntenin-2 [Seriola lalandi dorsalis]
gene-Etr15973	ID_1008	12	0	0	1.03	1.44	plxna3	plexin-A3, partial [Seriola lalandi dorsalis]
gene-Etr14203	ID_1728	12	0	0.08	1.02	1.44	gmfb	PREDICTED: glia maturation factor beta [Lates calcarifer]
gene-Etr12737	ID_1848	12	0	0.35	1.38	1.42	rab39bb	ras-related protein Rab-39B [Cynoglossus semilaevis]
gene-Etr16892	ID_2055	12	0	0.01	1.36	1.42	atp2b3b	plasma membrane calcium-transporting ATPase 3b isoform X3 [Epinephelus lanceolatus]
gene-Etr05798	ID_974	12	0	0.05	1.11	1.42	cdhr1	PREDICTED: cadherin-related family member 1 isoform X2 [Lates calcarifer]
gene-Etr19349	ID_1818	12	0	0.09	1.3	1.41	LOC113173060	transmembrane protein 163-like [Anabas testudineus]
gene-Etr12591	ID_2587	12	0	-0.07	0.97	1.39	adgrl3	adhesion G protein-coupled receptor L3 [Archocentrus centrarchus]
gene-Etr16096	ID_1307	12	0	0.25	1.24	1.38	xkr7	XK-related protein 7-like [Seriola dumerili]
gene-Etr20676	ID_1570	12	0	0.28	1.25	1.37	ncam1a	PREDICTED: neural cell adhesion molecule 1-like isoform X7 [Lates calcarifer]
gene-Etr08842	ID_1883	12	0	0.33	1.18	1.37	bnc2	PREDICTED: zinc finger protein basonuclin-2 isoform X9 [Lates calcarifer]
gene-Etr19203	ID_2910	12	0	0.29	1.18	1.37	galnt13	PREDICTED: polypeptide N-acetylgalactosaminyltransferase 13 isoform X1 [Stegastes partitus]
gene-Etr02941	ID_2022	12	0	0.14	1.03	1.37	LOC111569131	chromobox protein homolog 1-like [Amphiprion ocellaris]
NewGene_2647	ID_1375	12	0	0.43	1.71	1.36	LOC109471843	PREDICTED: protein unc-13 homolog B-like isoform X9 [Branchiostoma belcheri]
gene-Etr16271	ID_1318	12	0	-0.03	1.05	1.35	LOC115585463	rho-related GTP-binding protein Rho6-like [Sparus aurata]
gene-Etr15503	ID_1755	12	0	-0.08	0.9	1.35	LOC111667714	neuritin-like [Seriola lalandi dorsalis]
gene-Etr05402	ID_1423	12	0	0.55	1.46	1.34	LOC106537220	PREDICTED: ras-related protein Rab-37-like isoform X2 [Austrofundulus limnaeus]
gene-Etr02969	ID_1071	12	0	0.08	1.42	1.34	si:ch211-195b15.7	PREDICTED: LOW QUALITY PROTEIN: synembryn-A-like [Lates calcarifer]
gene-Etr21347	ID_1291	12	0	0.11	1.09	1.34	scn4bb	sodium channel, voltage-gated, type IV, beta b isoform X2 [Anabas testudineus]
gene-Etr04627	ID_1983	12	0	0.2	1.3	1.33	cep170bb	centrosomal protein of 170 kDa protein B-like isoform X2 [Sparus aurata]
gene-Etr09537	ID_1219	12	0	0.19	1.28	1.33	si:dkey-28b4.8	PREDICTED: LOW QUALITY PROTEIN: sarcoplasmic/endoplasmic reticulum calcium ATPase 2-like [Lates calcarifer]
gene-Etr14590	ID_2211	12	0	0.1	1.06	1.33	cdh13	PREDICTED: cadherin-13 [Austrofundulus limnaeus]
gene-Etr16675	ID_1987	12	0	0.27	1.58	1.32	slc6a17	sodium-dependent neutral amino acid transporter SLC6A17 [Sphaeramia orbicularis]
gene-Etr19753	ID_1069	12	0	0.18	1.18	1.31	--	--
gene-Etr19398	ID_1788	12	0	0.28	1.18	1.31	slc4a3	anion exchange protein 3 isoform X3 [Epinephelus lanceolatus]
gene-Etr17067	ID_1630	12	0	0.42	1.38	1.3	eps15l1a	epidermal growth factor receptor substrate 15-like 1 isoform X6 [Larimichthys crocea]
gene-Etr16734	ID_1308	12	0	0.52	1.33	1.3	LOC103363983	PREDICTED: contactin-3-like [Stegastes partitus]
gene-Etr08878	ID_1878	12	0	-0.12	1.06	1.3	fbxo41	F-box only protein 41 [Seriola dumerili]
gene-Etr06876	ID_1185	12	0	-0.16	0.93	1.3	--	Dual specificity protein phosphatase MPK-4 [Collichthys lucidus]
gene-Etr21519	ID_3086	12	0	-0.03	0.83	1.3	umodl1	uromodulin-like 1 [Seriola dumerili]
gene-Etr12168	ID_1120	12	0	-0.18	0.88	1.29	gad2	glutamate decarboxylase 2 isoform X1 [Oreochromis niloticus]
gene-Etr18544	ID_1411	12	0	0.17	0.99	1.28	cnnm1	PREDICTED: metal transporter CNNM1 [Lates calcarifer]
gene-Etr03034	ID_1254	12	0	0.51	1.32	1.27	traf7	E3 ubiquitin-protein ligase TRAF7 [Monopterus albus]
gene-Etr15117	ID_1264	12	0	-0.04	0.95	1.27	--	Kinesin heavy chain isoform 5A Kinesin heavy chain neuron-specific 1 Neuronal kinesin heavy chain [Larimichthys crocea]
gene-Etr04422	ID_1981	12	0	0.55	1.4	1.26	clvs2	clavesin-2 [Oreochromis niloticus]
gene-Etr07878	ID_1976	12	0	0.44	1.23	1.26	--	--
gene-Etr13692	ID_1436	12	0	-0.21	0.95	1.26	npas4a	neuronal PAS domain-containing protein 4 [Seriola lalandi dorsalis]
gene-Etr17679	ID_1400	12	0	-0.01	0.92	1.26	rab3ab	PREDICTED: ras-related protein Rab-3A [Paralichthys olivaceus]
gene-Etr04380	ID_3257	12	0	0.11	0.91	1.26	trim67	tripartite motif-containing protein 67 [Seriola lalandi dorsalis]
gene-Etr13618	ID_1935	12	0	-0.24	0.9	1.26	LOC102789159	neuronal acetylcholine receptor subunit alpha-3-like [Neolamprologus brichardi]
gene-Etr16449	ID_3417	12	0	-0.09	0.8	1.26	slc12a5b	PREDICTED: solute carrier family 12 member 5-like isoform X2 [Lates calcarifer]
gene-Etr21316	ID_1913	12	0	0.09	1.08	1.25	atp1b2b	sodium/potassium-transporting ATPase subunit beta-2-like isoform X2 [Sphaeramia orbicularis]
gene-Etr19723	ID_1000	12	0	-0.03	0.95	1.24	snap91a	clathrin coat assembly protein AP180-like isoform X2 [Seriola lalandi dorsalis]
gene-Etr04465	ID_1410	12	0	-0.06	0.84	1.24	myt1la	myelin transcription factor 1-like protein isoform X5 [Acanthochromis polyacanthus]
gene-Etr12318	ID_2972	12	0	0.14	1.14	1.22	LOC118325099	C-C chemokine receptor type 3-like [Morone saxatilis]
gene-Etr21284	ID_2034	12	0	0.08	1.11	1.22	abcg4a	PREDICTED: ATP-binding cassette sub-family G member 4 [Lates calcarifer]
gene-Etr00978	ID_3256	12	0	-0.02	0.82	1.22	specc1la	cytospin-A [Seriola lalandi dorsalis]
gene-Etr02433	ID_905	12	0	0.28	1.14	1.21	kif1ab	PREDICTED: kinesin-like protein KIF1A isoform X2 [Stegastes partitus]
gene-Etr12076	ID_1871	12	0	0.31	1.08	1.21	cntnap2a	PREDICTED: LOW QUALITY PROTEIN: contactin-associated protein-like 2 [Lates calcarifer]
gene-Etr19963	ID_1143	12	0	0.28	1.07	1.21	clstn3	calsyntenin-3 [Seriola lalandi dorsalis]
gene-Etr08065	ID_1431	12	0	-0.35	0.96	1.21	mpped1	metallophosphoesterase domain-containing protein 1 [Seriola dumerili]
gene-Etr17873	ID_1647	12	0	0.54	1.41	1.2	lrp8	low-density lipoprotein receptor-related protein 8 isoform X1 [Anabas testudineus]
gene-Etr03007	ID_1725	12	0	-0.24	0.92	1.2	LOC111223752	cyclin-dependent kinase 5 activator 1-like [Seriola dumerili]
gene-Etr20950	ID_1844	12	0	0	1.39	1.19	tmem132e	PREDICTED: transmembrane protein 132E [Lates calcarifer]
gene-Etr09835	ID_1675	12	0	0.24	1.08	1.18	LOC111673425	uncharacterized protein LOC111673425 [Seriola lalandi dorsalis]
gene-Etr10906	ID_1183	12	0	0.03	0.96	1.18	--	Hippocalcin-like protein 1 [Takifugu flavidus]
gene-Etr03398	ID_2355	12	0	0.07	0.85	1.18	LOC111227073	ras-related protein Rab-26-like [Seriola dumerili]
gene-Etr09172	ID_1870	12	0	0.2	1.08	1.17	prkacab	PREDICTED: LOW QUALITY PROTEIN: cAMP-dependent protein kinase catalytic subunit alpha [Lates calcarifer]
gene-Etr08913	ID_3593	12	0	0.1	0.84	1.17	chrna6	neuronal acetylcholine receptor subunit alpha-3-like [Seriola lalandi dorsalis]
gene-Etr18118	ID_1190	12	0	0.16	1.19	1.16	pdxkb	PREDICTED: pyridoxal kinase-like [Lates calcarifer]
gene-Etr09937	ID_3400	12	0	0.19	1.09	1.16	LOC108873081	PREDICTED: activin receptor type-2A [Lates calcarifer]
gene-Etr17019	ID_3580	12	0	-0.01	0.93	1.16	nlgn1	PREDICTED: neuroligin-1 [Paralichthys olivaceus]
gene-Etr18856	ID_2376	12	0	-0.25	0.74	1.16	si:ch211-67e16.11	uncharacterized protein LOC111218043 [Seriola dumerili]
gene-Etr21401	ID_880	12	0	-0.08	0.67	1.16	LOC111222166	protocadherin alpha-C2-like isoform X1 [Seriola dumerili]
gene-Etr01948	ID_1433	12	0	0.5	1.25	1.15	--	kelch-like protein 20 [Fundulus heteroclitus]
gene-Etr13755	ID_967	12	0	-0.06	0.93	1.15	gpc2	glypican-2 [Morone saxatilis]
gene-Etr12095	ID_2410	12	0	-0.12	0.79	1.15	ctnnd2a	PREDICTED: catenin delta-2-like [Stegastes partitus]
gene-Etr02525	ID_1490	12	0	0.15	1.29	1.14	LOC111572319	potassium/sodium hyperpolarization-activated cyclic nucleotide-gated channel 2-like [Amphiprion ocellaris]
gene-Etr07942	ID_1211	12	0	0.38	1.1	1.14	cdk17	PREDICTED: cyclin-dependent kinase 17 [Lates calcarifer]
gene-Etr18073	ID_1316	12	0	0.01	1.05	1.14	abch1	ABC transporter G family member 23-like [Seriola dumerili]
gene-Etr05368	ID_1985	12	0	-0.11	0.83	1.14	nhlrc3	PREDICTED: NHL repeat-containing protein 3 [Lates calcarifer]
gene-Etr17872	ID_1926	12	0	0.05	0.79	1.14	kank4	KN motif and ankyrin repeat domain-containing protein 4 [Seriola dumerili]
gene-Etr08319	ID_1171	12	0	0.05	0.76	1.14	--	hypothetical protein F7725_020897 [Dissostichus mawsoni]
gene-Etr02756	ID_2389	12	0	-0.19	0.65	1.14	LOC113159097	trafficking regulator of GLUT4 1 [Anabas testudineus]
gene-Etr15790	ID_3008	12	0	-0.15	0.65	1.14	etnk2	ethanolamine kinase 2 [Sparus aurata]
gene-Etr05500	ID_1203	12	0	-0.44	1.21	1.13	gdf10b	growth/differentiation factor 10-like [Seriola lalandi dorsalis]
gene-Etr18257	ID_1629	12	0	0.15	0.89	1.13	stk32c	serine/threonine-protein kinase 32C [Seriola dumerili]
gene-Etr19045	ID_2877	12	0	-0.2	0.6	1.13	fgf14	fibroblast growth factor 14 isoform X1 [Sphaeramia orbicularis]
gene-Etr14318	ID_890	12	0	0.15	1.1	1.12	atrn	PREDICTED: LOW QUALITY PROTEIN: attractin [Lates calcarifer]
gene-Etr21018	ID_1255	12	0	-0.05	1.02	1.12	gabrg2	gamma-aminobutyric acid receptor subunit gamma-2 isoform X4 [Larimichthys crocea]
gene-Etr09593	ID_1334	12	0	-0.03	1.01	1.12	LOC108901176	PREDICTED: protein ELFN1-like [Lates calcarifer]
gene-Etr21409	ID_1585	12	0	-0.15	0.88	1.12	nlgn2b	neuroligin-2-like [Seriola dumerili]
gene-Etr12564	ID_2127	12	0	0	0.71	1.12	--	--
gene-Etr19775	ID_1272	12	0	0.3	1.42	1.11	mex3a	PREDICTED: RNA-binding protein MEX3A [Lates calcarifer]
gene-Etr00842	ID_1275	12	0	-0.28	1.11	1.11	xkr5b	XK-related protein 5-like isoform X3 [Larimichthys crocea]
gene-Etr09258	ID_2530	12	0	-0.07	0.79	1.11	mast1a	hypothetical protein FQN60_012072, partial [Etheostoma spectabile]
gene-Etr16198	ID_2344	12	0	0.04	0.74	1.11	plxna2	plexin-A2-like [Seriola lalandi dorsalis]
gene-Etr14615	ID_1910	12	0	-0.05	0.7	1.11	LOC102227659	guanine nucleotide-binding protein G(o) subunit alpha isoform X1 [Xiphophorus maculatus]
gene-Etr02307	ID_2618	12	0	0	0.7	1.11	mmp16b	matrix metalloproteinase-16-like isoform X1 [Seriola dumerili]
gene-Etr12759	ID_1114	12	0	0.42	1.49	1.09	usp12b	ubiquitin carboxyl-terminal hydrolase 12-like [Monopterus albus]
gene-Etr09387	ID_1280	12	0	0.29	1.04	1.09	spock3	testican-3 isoform X4 [Larimichthys crocea]
gene-Etr19697	ID_2248	12	0	-0.21	1.02	1.09	zfpm2a	PREDICTED: zinc finger protein ZFPM2 isoform X1 [Lates calcarifer]
gene-Etr11011	ID_1523	12	0	0.19	1.01	1.09	gabbr1b	PREDICTED: gamma-aminobutyric acid type B receptor subunit 1 isoform X2 [Lates calcarifer]
gene-Etr20760	ID_1634	12	0	0.19	0.92	1.09	rtn4rl1	reticulon-4 receptor-like 1 [Seriola lalandi dorsalis]
gene-Etr13626	ID_2036	12	0	-0.16	0.9	1.09	--	putative protocadherin-11 X-linked-like [Scophthalmus maximus]
gene-Etr19073	ID_1759	12	0	-0.16	0.86	1.09	myo16	unconventional myosin-XVI [Seriola lalandi dorsalis]
gene-Etr15969	ID_1036	12	0	0.3	1.06	1.08	slc6a8	sodium- and chloride-dependent creatine transporter 1-like [Seriola dumerili]
gene-Etr05202	ID_1998	12	0	-0.1	1.05	1.08	gng7	guanine nucleotide-binding protein G(I)/G(S)/G(O) subunit gamma-7 [Danio rerio]
gene-Etr16634	ID_1341	12	0	0.27	1.03	1.08	rnd1b	PREDICTED: rho-related GTP-binding protein Rho6 [Lates calcarifer]
gene-Etr16016	ID_1669	12	0	0.33	1.24	1.07	LOC111237644	neural cell adhesion molecule L1.1-like isoform X1 [Seriola dumerili]
gene-Etr01784	ID_1391	12	0	0.11	0.96	1.07	LOC111563883	receptor-type tyrosine-protein phosphatase N2-like [Amphiprion ocellaris]
gene-Etr15955	ID_1076	12	0	0.14	0.84	1.07	sypa	synaptophysin-like isoform X2 [Myripristis murdjan]
gene-Etr00191	ID_1513	12	0	0.09	0.79	1.07	map1aa	PREDICTED: LOW QUALITY PROTEIN: microtubule-associated protein 1A [Lates calcarifer]
gene-Etr07948	ID_2336	12	0	0.34	1.1	1.06	syn3	synapsin-3 [Mastacembelus armatus]
gene-Etr13426	ID_1874	12	0	0.15	1.01	1.06	kctd12b	BTB/POZ domain-containing protein KCTD12-like [Seriola dumerili]
gene-Etr04566	ID_1416	12	0	0.13	0.81	1.05	myo6a	PREDICTED: unconventional myosin-VI [Lates calcarifer]
gene-Etr16491	ID_1645	12	0	0.26	1.23	1.03	b4galt5	PREDICTED: beta-1,4-galactosyltransferase 5-like isoform X2 [Lates calcarifer]
gene-Etr10465	ID_1954	12	0	0.28	1.05	1.03	LOC108900883	PREDICTED: P2Y purinoceptor 12-like [Lates calcarifer]
gene-Etr07297	ID_1066	12	0	0.26	1.04	1.03	pip5k1ba	phosphatidylinositol 4-phosphate 5-kinase type-1 beta-like isoform X1 [Seriola lalandi dorsalis]
gene-Etr16006	ID_1169	12	0	0.08	1.04	1.03	LOC111237630	IQ motif and SEC7 domain-containing protein 2-like [Seriola dumerili]
gene-Etr16468	ID_1302	12	0	0.04	0.9	1.03	LOC108889511	PREDICTED: dedicator of cytokinesis protein 3-like isoform X5 [Lates calcarifer]
gene-Etr15782	ID_1713	12	0	-0.2	0.91	1.02	bin2b	bridging integrator 2b [Anabas testudineus]
gene-Etr13019	ID_3006	12	0	-0.04	0.86	1.02	LOC108892251	PREDICTED: early growth response protein 4-like [Lates calcarifer]
gene-Etr12319	ID_1593	12	0	0.07	0.8	1.02	vstm2a	V-set and transmembrane domain-containing protein 2A [Sparus aurata]
gene-Etr16144	ID_3074	12	0	-0.15	0.56	1.02	gdi1	rab GDP dissociation inhibitor alpha [Epinephelus lanceolatus]
gene-Etr12835	ID_1042	12	0	0.46	1.23	1.01	zgc:77880	palmitoyltransferase ZDHHC3 [Oreochromis niloticus]
gene-Etr16483	ID_1463	12	0	0.11	0.88	1.01	zbtb46	PREDICTED: zinc finger and BTB domain-containing protein 46 isoform X2 [Lates calcarifer]
gene-Etr05231	ID_982	12	0	0.05	0.85	1.01	slc7a14a	probable cationic amino acid transporter [Seriola dumerili]
gene-Etr20542	ID_1835	12	0	-0.17	0.81	1.01	ankrd34a	PREDICTED: ankyrin repeat domain-containing protein 34A [Lates calcarifer]
gene-Etr16515	ID_3060	12	0	0	0.77	1.01	kcnd3	potassium voltage-gated channel subfamily D member 3 [Amphiprion ocellaris]
gene-Etr15035	ID_2614	12	0	-0.2	0.59	1.01	LOC115419546	potassium voltage-gated channel subfamily A member 2 [Sphaeramia orbicularis]
gene-Etr03227	ID_1722	12	0	0.31	1.22	1	syngr3a	synaptogyrin-3 [Seriola dumerili]
gene-Etr12535	ID_1452	12	0	0.24	1.2	1	ppp2r5b	PREDICTED: serine/threonine-protein phosphatase 2A 56 kDa regulatory subunit beta isoform isoform X1 [Lates calcarifer]
gene-Etr16684	ID_927	12	0	0.38	1.15	1	amigo1	PREDICTED: amphoterin-induced protein 1 [Lates calcarifer]
gene-Etr20662	ID_1421	12	0	0.05	0.94	1	elmod1	PREDICTED: ELMO domain-containing protein 1 [Lates calcarifer]
gene-Etr00110	ID_1230	12	0	0.05	0.86	1	lrrc4cb	leucine-rich repeat-containing protein 4C-like [Seriola dumerili]
gene-Etr21016	ID_3139	12	0	-0.21	0.83	1	LOC111672074	gamma-aminobutyric acid receptor subunit beta-2 [Seriola lalandi dorsalis]
gene-Etr14181	ID_1679	12	0	0.17	1.02	0.99	hivep2b	PREDICTED: transcription factor HIVEP2-like [Lates calcarifer]
gene-Etr13843	ID_1026	12	0	-0.04	0.96	0.99	gria2b	PREDICTED: glutamate receptor 2 isoform X6 [Lates calcarifer]
gene-Etr04035	ID_1153	12	0	-0.08	0.8	0.99	LOC114428677	clathrin coat assembly protein AP180-like isoform X3 [Parambassis ranga]
gene-Etr12344	ID_3266	12	0	-0.38	0.7	0.99	--	RecName: Full=Histidine N-acetyltransferase; Flags: Precursor [Scomber australasicus]
gene-Etr07242	ID_3553	12	0	-0.09	0.56	0.99	--	hypothetical protein F2P81_015925 [Scophthalmus maximus]
gene-Etr10505	ID_1054	12	0	-0.09	1.19	0.98	ttc9b	PREDICTED: LOW QUALITY PROTEIN: tetratricopeptide repeat protein 9A-like [Lates calcarifer]
gene-Etr02903	ID_1196	12	0	0.36	1.04	0.98	LOC103371248	PREDICTED: potassium voltage-gated channel subfamily C member 1-like [Stegastes partitus]
gene-Etr07982	ID_1731	12	0	0.25	1.01	0.98	stk38l	serine/threonine-protein kinase 38-like isoform X2 [Salarias fasciatus]
gene-Etr02501	ID_1676	12	0	-0.13	0.71	0.98	--	hypothetical protein F2P81_000663 [Scophthalmus maximus]
gene-Etr01617	ID_1912	12	0	0.38	1.26	0.97	slc20a2	sodium-dependent phosphate transporter 2 isoform X2 [Scophthalmus maximus]
gene-Etr21175	ID_1956	12	0	-0.01	1.13	0.97	pitpnab	PREDICTED: phosphatidylinositol transfer protein alpha isoform [Poecilia mexicana]
gene-Etr11046	ID_1648	12	0	0.08	1.1	0.97	rims3	PREDICTED: regulating synaptic membrane exocytosis protein 3 [Lates calcarifer]
gene-Etr04534	ID_1164	12	0	0.26	1.09	0.97	kcnk10a	PREDICTED: potassium channel subfamily K member 10-like [Lates calcarifer]
gene-Etr02166	ID_1224	12	0	-0.1	0.99	0.97	cadm3	cell adhesion molecule 3 isoform X3 [Seriola dumerili]
gene-Etr14939	ID_2171	12	0	-0.24	0.74	0.97	gpr37l1a	PREDICTED: LOW QUALITY PROTEIN: prosaposin receptor GPR37L1-like [Lates calcarifer]
gene-Etr02049	ID_2673	12	0	-0.12	0.54	0.97	LOC108883876	PREDICTED: glutamate decarboxylase 1-like isoform X1 [Lates calcarifer]
gene-Etr08318	ID_2142	12	0	-0.1	0.5	0.97	hip1	PREDICTED: huntingtin-interacting protein 1 isoform X1 [Lates calcarifer]
gene-Etr00420	ID_3287	12	0	-0.06	0.85	0.96	kctd15	BTB/POZ domain-containing protein KCTD15 isoform X1 [Echeneis naucrates]
gene-Etr12306	ID_2315	12	0	-0.1	0.56	0.96	arhgap12b	PREDICTED: LOW QUALITY PROTEIN: rho GTPase-activating protein 12 [Lates calcarifer]
gene-Etr08647	ID_1828	12	0	0.15	1.15	0.95	nyap2a	PREDICTED: neuronal tyrosine-phosphorylated phosphoinositide-3-kinase adapter 2 [Lates calcarifer]
gene-Etr05475	ID_3262	12	0	-0.06	0.55	0.95	pemt	phosphatidylethanolamine N-methyltransferase [Larimichthys crocea]
gene-Etr09921	ID_2760	12	0	-0.27	0.63	0.94	nab1	PREDICTED: NGFI-A-binding protein 1 [Lates calcarifer]
gene-Etr07243	ID_2024	12	0	-0.25	1.12	0.93	slc27a4	PREDICTED: long-chain fatty acid transport protein 4 isoform X3 [Lates calcarifer]
gene-Etr08160	ID_1668	12	0	0.34	1.05	0.93	grip1	PREDICTED: glutamate receptor-interacting protein 1 [Stegastes partitus]
gene-Etr07925	ID_2021	12	0	0.11	1.02	0.93	abcd2	PREDICTED: ATP-binding cassette sub-family D member 2 [Lates calcarifer]
gene-Etr19949	ID_1251	12	0	-0.1	0.88	0.93	si:dkeyp-77h1.4	PREDICTED: uncharacterized protein LOC108880682 [Lates calcarifer]
gene-Etr01193	ID_1480	12	0	0.11	1	0.92	rhobtb2	PREDICTED: rho-related BTB domain-containing protein 2 isoform X1 [Lates calcarifer]
gene-Etr03037	ID_2402	12	0	-0.09	0.72	0.92	rad23aa	UV excision repair protein RAD23 homolog A-like [Acanthochromis polyacanthus]
gene-Etr11602	ID_1020	12	0	-0.22	1.15	0.91	LOC108881912	PREDICTED: uncharacterized protein LOC108881912 [Lates calcarifer]
gene-Etr11233	ID_1180	12	0	0.31	1.04	0.91	csmd3b	CUB and sushi domain-containing protein 3 isoform X1 [Epinephelus lanceolatus]
gene-Etr11217	ID_1329	12	0	-0.25	0.82	0.91	csmd2	CUB and sushi domain-containing protein 2 [Seriola dumerili]
gene-Etr21400	ID_2733	12	0	-0.38	0.63	0.91	LOC108893928	PREDICTED: protocadherin alpha-C2-like isoform X1 [Lates calcarifer]
gene-Etr13565	ID_1140	12	0	-0.19	1.07	0.9	LOC111662803	protocadherin gamma-C5-like [Seriola lalandi dorsalis]
gene-Etr02422	ID_1445	12	0	0.22	1.05	0.89	clcn2a	chloride channel protein 2a isoform X4 [Amphiprion ocellaris]
gene-Etr07559	ID_1886	12	0	0.17	1.65	0.88	c7b	complement component C7 [Morone saxatilis]
gene-Etr12246	ID_1943	12	0	0.42	1.09	0.88	--	putative guanine nucleotide exchange factor VAV3-like [Scophthalmus maximus]
gene-Etr06683	ID_1449	12	0	0.25	1.05	0.88	scamp5a	secretory carrier-associated membrane protein 5 [Acanthochromis polyacanthus]
gene-Etr03074	ID_1154	12	0	0.36	1.14	0.87	LOC108898625	PREDICTED: solute carrier family 25 member 38-A-like [Lates calcarifer]
gene-Etr19832	ID_1853	12	0	0.36	1.14	0.86	iglon5	PREDICTED: igLON family member 5 [Lates calcarifer]
gene-Etr08553	ID_1531	12	0	0.04	1	0.86	mb21d2	protein MB21D2 [Archocentrus centrarchus]
gene-Etr01418	ID_3072	12	0	-0.2	0.57	0.86	LOC111237751	corticotropin-releasing factor-binding protein-like [Seriola dumerili]
gene-Etr10170	ID_1059	12	0	-0.4	1.01	0.85	nalf1	transmembrane protein FAM155A-like [Seriola dumerili]
gene-Etr18016	ID_3175	12	0	-0.24	0.45	0.84	psda	uncharacterized protein LOC111656744 [Seriola lalandi dorsalis]
gene-Etr15156	ID_3038	12	0	-0.42	0.68	0.83	--	voltage-gated potassium channel subunit beta-2-like [Scleropages formosus]
gene-Etr19263	ID_1604	12	0	-0.06	1.14	0.81	LOC108892750	PREDICTED: dehydrogenase/reductase SDR family member on chromosome X-like isoform X1 [Lates calcarifer]
gene-Etr20030	ID_2060	12	0	0.28	1.14	0.81	cacng7b	voltage-dependent calcium channel gamma-7 subunit-like [Seriola lalandi dorsalis]
gene-Etr07927	ID_1979	12	0	-0.1	0.9	0.81	LOC108899822	PREDICTED: proton myo-inositol cotransporter-like isoform X1 [Lates calcarifer]
gene-Etr03742	ID_3324	12	0	-0.24	0.61	0.81	shank1	PREDICTED: LOW QUALITY PROTEIN: SH3 and multiple ankyrin repeat domains protein 1 [Lates calcarifer]
gene-Etr04413	ID_871	12	0	-0.08	1.2	0.79	dnajc5ga	dnaJ homolog subfamily C member 5G isoform X1 [Etheostoma spectabile]
gene-Etr17526	ID_1614	12	0	-0.21	1.1	0.79	LOC111232106	cytochrome P450 2J6-like [Seriola dumerili]
gene-Etr21550	ID_1087	12	0	0.02	1.03	0.76	mark4a	PREDICTED: MAP/microtubule affinity-regulating kinase 4-like isoform X2 [Lates calcarifer]
gene-Etr16715	ID_1951	12	0	-0.32	0.8	0.75	tmem201	PREDICTED: transmembrane protein 201 [Lates calcarifer]
gene-Etr02313	ID_3224	12	0	-0.37	0.55	0.75	abhd3	PREDICTED: phospholipase ABHD3 [Lates calcarifer]
gene-Etr03212	ID_1234	12	0	-0.1	1.01	0.74	cbx6b	neuronal pentraxin-2-like [Seriola lalandi dorsalis]
gene-Etr17205	ID_1250	12	0	0.22	1.05	0.73	prkaa2	0
gene-Etr07901	ID_1263	12	0	0.27	1.02	0.73	LOC111225076	sodium- and chloride-dependent GABA transporter 2-like [Seriola dumerili]
gene-Etr11330	ID_3438	12	0	-0.27	0.58	0.73	laptm4b	lysosomal-associated transmembrane protein 4B-like [Sparus aurata]
gene-Etr13472	ID_2896	12	0	-0.32	0.49	0.7	egr1	PREDICTED: early growth response protein 1 [Stegastes partitus]
gene-Etr12757	ID_1486	12	0	0.23	1.07	0.69	nhsl2	PREDICTED: NHS-like protein 2 isoform X1 [Lates calcarifer]
gene-Etr01097	ID_936	12	0	-0.25	0.77	0.69	syn1	synapsin-1-like isoform X1 [Kryptolebias marmoratus]
gene-Etr01791	ID_1681	12	0	0.16	1.21	0.67	st6galnac3	PREDICTED: alpha-N-acetylgalactosaminide alpha-2,6-sialyltransferase 3 [Lates calcarifer]
gene-Etr20618	ID_1546	12	0	-0.14	0.92	0.65	adam22	disintegrin and metalloproteinase domain-containing protein 22 isoform X2 [Monopterus albus]
gene-Etr17606	ID_1953	12	0	-0.15	0.91	0.65	xpr1a	PREDICTED: xenotropic and polytropic retrovirus receptor 1 homolog [Lates calcarifer]
gene-Etr04368	ID_1262	12	0	0.1	1.09	0.64	LOC108888898	PREDICTED: LOW QUALITY PROTEIN: DNA (cytosine-5)-methyltransferase 3A-like [Lates calcarifer]
gene-Etr17447	ID_1438	12	0	-0.39	0.8	0.59	LOC118318606	mast cell protease 1A-like [Scophthalmus maximus]
gene-Etr18535	ID_1299	12	0	-0.12	0.9	0.56	LOC118329058	golgin subfamily A member 7B-like [Morone saxatilis]
gene-Etr08417	ID_885	12	0	-0.34	0.81	0.55	zgc:165508	FAM131 domain-containing protein isoform X2 [Anabas testudineus]
gene-Etr15589	ID_1368	12	0	-0.48	1.29	0.51	LOC108884022	PREDICTED: UPF0258 protein KIAA1024-like [Lates calcarifer]
gene-Etr09137	ID_1080	12	0	-0.34	0.83	0.51	si:dkey-246e1.3	uncharacterized protein si:dkey-246e1.3 isoform X2 [Scophthalmus maximus]
gene-Etr06498	ID_1782	12	0	-0.39	1.1	0.49	ca12	carbonic anhydrase 12 isoform X1 [Seriola dumerili]

## Sheet: profile 17
Table S2. Gene expression trend across hypoxia-recovery phases in profile 17
ID	Spot	Profile	norm	hypo	reo-6h	reo-12h	Symbol	Description
gene-Etr06137	ID_2757	17	0	16.65	15.32	17.11	LOC117247375	UDP-glucuronosyltransferase 1-5-like [Epinephelus lanceolatus]
NewGene_4507	ID_2856	17	0	14	15.08	15.68	--	--
gene-Etr00062	ID_785	17	0	4.78	3.43	3.91	LOC111655492	high choriolytic enzyme 1-like [Seriola lalandi dorsalis]
gene-Etr20583	ID_385	17	0	4.68	3.57	4.72	s100w	protein S100-A5-like [Oryzias latipes]
gene-Etr20262	ID_77	17	0	4.24	2.06	3.2	ncam3	PREDICTED: neural cell adhesion molecule 1-like isoform X1 [Lates calcarifer]
gene-Etr09731	ID_556	17	0	3.55	1.71	2.26	LOC118326336	300 kDa antigen AG231 [Morone saxatilis]
gene-Etr09735	ID_774	17	0	3.37	2.24	1.95	capn9	calpain-9 [Seriola dumerili]
gene-Etr07306	ID_1799	17	0	3.14	2.27	3.17	--	Pro-MCH Melanin-concentrating hormone [Collichthys lucidus]
NewGene_4265	ID_605	17	0	2.84	1.65	1.3	--	--
gene-Etr16305	ID_1851	17	0	2.83	3.62	4.35	guca1b	PREDICTED: guanylyl cyclase-activating protein 2 [Austrofundulus limnaeus]
gene-Etr14840	ID_40	17	0	2.82	1.46	2.09	elf3	ETS-related transcription factor Elf-3-like isoform X2 [Seriola dumerili]
gene-Etr20606	ID_613	17	0	2.46	1.33	1.26	--	putative otoancorin [Scophthalmus maximus]
gene-Etr03658	ID_475	17	0	2.44	1.75	1.91	--	Transcription factor MafK [Larimichthys crocea]
gene-Etr01423	ID_786	17	0	2.39	3.12	2.12	LOC111564722	betaine--homocysteine S-methyltransferase 1 [Amphiprion ocellaris]
gene-Etr08214	ID_802	17	0	2.39	1.04	1.39	ly6d	lymphocyte antigen 6D [Morone saxatilis]
gene-Etr08168	ID_704	17	0	2.37	2.04	3.44	pmch	pro-MCH 2-like [Seriola dumerili]
gene-Etr02605	ID_381	17	0	2.18	1.84	2.06	angptl4	angiopoietin-related protein 4 [Scophthalmus maximus]
gene-Etr08385	ID_1921	17	0	2.16	2.65	2.16	aipl1	aryl-hydrocarbon-interacting protein-like 1 [Morone saxatilis]
gene-Etr18445	ID_1293	17	0	2.09	1.52	2.2	LOC117775875	uncharacterized protein LOC117775875 isoform X1 [Hippoglossus hippoglossus]
NewGene_3787	ID_575	17	0	2.06	1.24	1.65	--	hypothetical protein TvY486_0029010 [Trypanosoma vivax Y486]
gene-Etr02766	ID_749	17	0	2.04	1.3	1.51	LOC108878000	PREDICTED: trypsin I-P1-like [Lates calcarifer]
gene-Etr09416	ID_309	17	0	2.03	1.5	1.14	--	WD40 repeat-containing protein SMU1 Smu-1 suppressor of mec-8 and unc-52 protein-like protein [Larimichthys crocea]
gene-Etr17338	ID_857	17	0	2.03	1.35	1.41	amotl2a	PREDICTED: angiomotin-like protein 2 [Lates calcarifer]
gene-Etr07892	ID_568	17	0	1.96	1.92	1.82	LOC111651970	DENN domain-containing protein 2A-like [Seriola lalandi dorsalis]
NewGene_3704	ID_675	17	0	1.94	2.06	2.19	--	--
gene-Etr12506	ID_171	17	0	1.87	2.52	2.69	plin2	perilipin-2 [Seriola lalandi dorsalis]
gene-Etr09480	ID_1372	17	0	1.83	1.3	1.53	LOC111217925	integrin alpha-M-like [Seriola dumerili]
gene-Etr19055	ID_39	17	0	1.82	1.16	1.11	gpr183a	hypothetical protein PFLUV_G00147470 [Perca fluviatilis]
gene-Etr05201	ID_384	17	0	1.78	0.83	1.18	LOC111673084	growth arrest and DNA damage-inducible protein GADD45 beta-like [Seriola lalandi dorsalis]
gene-Etr14106	ID_130	17	0	1.77	1.57	1.06	LOC113018060	NACHT, LRR and PYD domains-containing protein 3-like, partial [Astatotilapia calliptera]
gene-Etr05779	ID_567	17	0	1.76	1.2	1.28	hbbe2	hemoglobin subunit beta-like [Acanthochromis polyacanthus]
gene-Etr11515	ID_576	17	0	1.73	1.6	1.9	edn1	0
gene-Etr09322	ID_417	17	0	1.72	0.77	1	pik3r5	PREDICTED: LOW QUALITY PROTEIN: phosphoinositide 3-kinase regulatory subunit 5 [Lates calcarifer]
gene-Etr07170	ID_770	17	0	1.72	1.43	2.12	--	hypothetical protein F2P81_015991 [Scophthalmus maximus]
gene-Etr18255	ID_1061	17	0	1.71	2.57	2.46	LOC111220550	L-threonine ammonia-lyase-like isoform X1 [Seriola dumerili]
gene-Etr09024	ID_375	17	0	1.7	1.68	1.9	LOC108875776	PREDICTED: C-type lectin domain family 4 member M-like isoform X1 [Lates calcarifer]
gene-Etr05511	ID_2700	17	0	1.69	1.8	2.51	shisa8b	PREDICTED: protein shisa-9-like [Lates calcarifer]
gene-Etr03071	ID_499	17	0	1.67	0.8	0.96	si:ch211-106h11.3	PREDICTED: protein CYR61-like [Lates calcarifer]
gene-Etr20164	ID_679	17	0	1.64	0.99	1.32	ctss2.1	cathepsin S-like [Seriola dumerili]
gene-Etr12058	ID_1615	17	0	1.64	1.38	2.35	prlh2	prolactin releasing hormone 2 [Anabas testudineus]
gene-Etr17688	ID_298	17	0	1.63	1.94	2.15	LOC111217267	angiopoietin-related protein 4-like [Seriola dumerili]
gene-Etr10323	ID_625	17	0	1.59	1.17	0.89	LOC115051622	tubulin alpha-1C chain-like [Echeneis naucrates]
gene-Etr14155	ID_24	17	0	1.58	0.97	1.13	adam28	disintegrin and metalloproteinase domain-containing protein 28 [Morone saxatilis]
gene-Etr19314	ID_855	17	0	1.58	0.99	1.07	cxcr4b	C-X-C chemokine receptor type 4 [Etheostoma spectabile]
gene-Etr02696	ID_199	17	0	1.56	1.18	1.52	LOC111229067	regulator of G-protein signaling 21-like [Seriola dumerili]
gene-Etr00894	ID_806	17	0	1.56	1.51	1.5	nmbb	PREDICTED: neuromedin-B [Lates calcarifer]
gene-Etr15812	ID_371	17	0	1.51	1.71	1.15	cfap57	cilia- and flagella-associated protein 57 isoform X2 [Hippoglossus stenolepis]
gene-Etr04549	ID_697	17	0	1.5	1.17	1.53	LOC111238710	gap junction Cx32.2 protein-like isoform X1 [Seriola dumerili]
gene-Etr08245	ID_821	17	0	1.5	1.02	0.84	LOC111222557	C5a anaphylatoxin chemotactic receptor 1-like [Seriola dumerili]
gene-Etr16703	ID_389	17	0	1.46	0.71	0.78	gpr157	G-protein coupled receptor 157 [Seriola dumerili]
gene-Etr07106	ID_506	17	0	1.46	0.74	0.99	prlra	prolactin receptor [Seriola dumerili]
gene-Etr00549	ID_154	17	0	1.42	0.85	0.69	LOC111238623	cytochrome P450 27C1 [Seriola dumerili]
gene-Etr07296	ID_164	17	0	1.41	1.38	1.59	LOC108901125	PREDICTED: uncharacterized protein LOC108901125 isoform X1 [Lates calcarifer]
gene-Etr01738	ID_466	17	0	1.41	0.72	1.25	--	C-C chemokine receptor type 9 [Collichthys lucidus]
gene-Etr14788	ID_763	17	0	1.4	0.97	1.32	cracr2aa	PREDICTED: ras and EF-hand domain-containing protein homolog [Lates calcarifer]
gene-Etr16140	ID_825	17	0	1.39	0.85	1.05	LOC108890967	PREDICTED: P2Y purinoceptor 1-like [Lates calcarifer]
gene-Etr06637	ID_307	17	0	1.38	1.15	1.86	LOC111229634	netrin-4-like [Seriola dumerili]
gene-Etr06172	ID_712	17	0	1.38	1.28	1.51	tph2	tryptophan 5-hydroxylase 2 [Parambassis ranga]
gene-Etr20345	ID_111	17	0	1.37	1.76	1.34	LOC104926457	alpha-2-macroglobulin isoform X4 [Larimichthys crocea]
gene-Etr13224	ID_965	17	0	1.37	1.36	1.21	LOC111226785	cyclic nucleotide-gated cation channel-like [Seriola dumerili]
NewGene_3472	ID_195	17	0	1.36	1.12	0.78	--	--
gene-Etr05576	ID_242	17	0	1.36	1.26	1.18	sult1st6	sulfotransferase 1C1-like [Seriola lalandi dorsalis]
gene-Etr20601	ID_82	17	0	1.34	0.86	0.68	tuft1a	PREDICTED: tuftelin [Lates calcarifer]
gene-Etr01809	ID_3415	17	0	1.34	1.38	1.83	si:ch211-106k21.5	PREDICTED: leucine-rich repeat-containing protein 26-like isoform X1 [Lates calcarifer]
gene-Etr16585	ID_21	17	0	1.33	0.64	0.69	nr1d4a	nuclear receptor subfamily 1 group D member 1-like [Seriola dumerili]
gene-Etr20449	ID_501	17	0	1.31	0.67	0.86	LOC104926694	rap guanine nucleotide exchange factor 5 isoform X2 [Larimichthys crocea]
gene-Etr07520	ID_848	17	0	1.31	1.15	0.95	LOC108875554	PREDICTED: uncharacterized protein LOC108875554 [Lates calcarifer]
gene-Etr04342	ID_623	17	0	1.29	0.85	0.85	LOC111661436	adenylate kinase 7-like [Seriola lalandi dorsalis]
gene-Etr04521	ID_139	17	0	1.28	0.9	0.86	traf3ip2a	adapter protein CIKS [Hippoglossus stenolepis]
gene-Etr19869	ID_582	17	0	1.28	0.68	0.84	csf3r	granulocyte colony-stimulating factor receptor [Seriola lalandi dorsalis]
gene-Etr19885	ID_2653	17	0	1.28	0.84	1.84	LOC109954734	uncharacterized protein LOC109954734 [Monopterus albus]
gene-Etr10098	ID_1891	17	0	1.27	1.55	1.6	LOC108880203	PREDICTED: LOW QUALITY PROTEIN: protein NLRC3-like [Lates calcarifer]
gene-Etr15151	ID_782	17	0	1.26	0.75	1.06	pparg	peroxisome proliferator-activated receptor gamma [Seriola dumerili]
gene-Etr18922	ID_125	17	0	1.24	0.7	0.93	fzd5	frizzled-5 [Epinephelus lanceolatus]
gene-Etr06730	ID_230	17	0	1.24	0.87	1.43	tph1a	PREDICTED: tryptophan 5-hydroxylase 1 [Stegastes partitus]
gene-Etr07496	ID_487	17	0	1.24	1.37	1.37	stc1l	PREDICTED: stanniocalcin-like [Lates calcarifer]
gene-Etr06306	ID_750	17	0	1.24	1.19	1.1	bhlhe41	class E basic helix-loop-helix protein 41 isoform X2 [Seriola dumerili]
gene-Etr00347	ID_814	17	0	1.23	0.77	0.81	LOC118343227	adhesion G-protein coupled receptor G1-like isoform X2 [Morone saxatilis]
NewGene_828	ID_1005	17	0	1.23	1.37	1.31	--	--
gene-Etr15839	ID_2804	17	0	1.23	0.99	1.76	LOC113123911	CD209 antigen-like protein C isoform X1 [Mastacembelus armatus]
gene-Etr01772	ID_589	17	0	1.22	0.94	1.11	LOC108882444	PREDICTED: uncharacterized protein LOC108882444 [Lates calcarifer]
NewGene_3642	ID_469	17	0	1.21	1.48	1.25	--	--
gene-Etr01145	ID_2648	17	0	1.21	0.94	1.4	adra1aa	adrenoceptor alpha 1Aa [Morone saxatilis]
gene-Etr11172	ID_2551	17	0	1.19	1.55	1.7	susd5	sushi domain-containing protein 5 [Seriola dumerili]
gene-Etr14236	ID_108	17	0	1.18	0.76	0.79	smoc1	SPARC-related modular calcium-binding protein 1 isoform X4 [Seriola lalandi dorsalis]
gene-Etr04548	ID_264	17	0	1.18	0.83	1.29	LOC108899350	PREDICTED: gap junction Cx32.2 protein-like [Lates calcarifer]
gene-Etr14941	ID_1084	17	0	1.18	1.22	1.01	pth4	parathyroid hormone 4 [Morone saxatilis]
gene-Etr16610	ID_542	17	0	1.17	0.71	1.3	tac3a	tachykinin-3 [Cottoperca gobio]
gene-Etr14196	ID_555	17	0	1.17	0.68	0.56	cdkl1	PREDICTED: cyclin-dependent kinase-like 1 [Lates calcarifer]
gene-Etr05012	ID_2711	17	0	1.17	1.14	1.59	six6	homeobox protein SIX6 [Oreochromis niloticus]
gene-Etr03543	ID_2674	17	0	1.15	0.88	1.25	LOC114569448	suppressor of SWI4 1 homolog [Perca flavescens]
gene-Etr20884	ID_689	17	0	1.14	1.47	1.15	LOC111658283	solute carrier family 13 member 5-like [Seriola lalandi dorsalis]
NewGene_1442	ID_1453	17	0	1.14	1.23	1.48	--	--
gene-Etr19735	ID_1696	17	0	1.14	1.65	1.75	trhra	thyrotropin-releasing hormone receptor [Seriola dumerili]
gene-Etr06947	ID_569	17	0	1.13	0.52	0.78	ptger4b	prostaglandin E receptor 4 (subtype EP4) b [Sander lucioperca]
gene-Etr02259	ID_239	17	0	1.12	1.07	0.66	LOC120568752	hypothetical protein PFLUV_G00134320 [Perca fluviatilis]
gene-Etr19321	ID_415	17	0	1.12	1.09	1.24	LOC111668760	UDP-glucuronosyltransferase-like [Seriola lalandi dorsalis]
gene-Etr20426	ID_581	17	0	1.12	0.78	0.83	fxyd5	hypothetical protein PFLUV_G00083370 [Perca fluviatilis]
gene-Etr13624	ID_614	17	0	1.12	0.75	0.78	ahnak	LOW QUALITY PROTEIN: neuroblast differentiation-associated protein AHNAK [Seriola dumerili]
gene-Etr18773	ID_739	17	0	1.12	0.54	0.66	vip	PREDICTED: VIP peptides [Lates calcarifer]
NewGene_739	ID_418	17	0	1.11	0.91	0.65	--	--
gene-Etr04095	ID_1010	17	0	1.11	1.36	0.98	bmf2	bcl-2-modifying factor-like [Seriola dumerili]
gene-Etr11624	ID_1104	17	0	1.11	1.41	1.1	--	MHC class I alpha antigen [Trachinotus ovatus]
gene-Etr16097	ID_60	17	0	1.1	0.66	0.51	sox18	PREDICTED: LOW QUALITY PROTEIN: transcription factor Sox-7-like [Lates calcarifer]
gene-Etr20519	ID_128	17	0	1.1	0.83	1.25	--	C-reactive protein [Epinephelus coioides]
gene-Etr15026	ID_299	17	0	1.1	0.94	0.69	csrp1b	cysteine and glycine-rich protein 1-like [Monopterus albus]
gene-Etr17720	ID_1769	17	0	1.1	1.1	1.26	nr5a2	nuclear receptor subfamily 5 group A member 2 [Seriola dumerili]
gene-Etr03400	ID_2999	17	0	1.1	0.66	1.24	LOC115784744	dexamethasone-induced Ras-related protein 1-like [Archocentrus centrarchus]
gene-Etr02753	ID_206	17	0	1.09	0.82	0.62	nupr1b	nuclear protein 1 [Oreochromis niloticus]
gene-Etr18693	ID_646	17	0	1.08	1.14	0.81	slc16a9	PREDICTED: monocarboxylate transporter 9 [Lates calcarifer]
gene-Etr15196	ID_112	17	0	1.06	0.65	0.75	hyal2a	hyaluronidase-2 [Hippoglossus hippoglossus]
gene-Etr18627	ID_708	17	0	1.06	1.17	1.14	plek	pleckstrin [Seriola lalandi dorsalis]
gene-Etr02376	ID_2379	17	0	1.06	0.9	0.99	dusp22b	PREDICTED: dual specificity protein phosphatase 22-B-like isoform X2 [Lates calcarifer]
gene-Etr10982	ID_97	17	0	1.05	0.65	0.71	txnipa	thioredoxin-interacting protein [Seriola dumerili]
gene-Etr13725	ID_146	17	0	1.05	0.82	0.78	fhl1a	PREDICTED: four and a half LIM domains protein 1 isoform X2 [Stegastes partitus]
gene-Etr08621	ID_765	17	0	1.05	1.04	0.74	LOC111216842	uncharacterized protein LOC111216842 [Seriola dumerili]
gene-Etr01981	ID_579	17	0	1.04	0.92	0.69	tgm1l1	PREDICTED: protein-glutamine gamma-glutamyltransferase K-like [Lates calcarifer]
gene-Etr11199	ID_586	17	0	1.04	0.79	0.72	LOC108900372	PREDICTED: uncharacterized protein LOC108900372 [Lates calcarifer]
gene-Etr20367	ID_636	17	0	1.04	1.01	1.28	oprd1b	PREDICTED: delta-type opioid receptor-like [Lates calcarifer]
NewGene_1928	ID_761	17	0	1.04	0.83	0.59	--	--
NewGene_3221	ID_570	17	0	1.03	0.8	1.35	--	hypothetical protein FL82_01724, partial [Caenorhabditis remanei]
NewGene_3709	ID_504	17	0	1.02	0.63	0.65	LOC109482554	PREDICTED: serine/threonine-protein kinase N2-like isoform X3 [Branchiostoma belcheri]
gene-Etr00740	ID_243	17	0	1.01	1.01	1.36	gcshb	glycine cleavage system protein H (aminomethyl carrier), b [Morone saxatilis]
gene-Etr02258	ID_723	17	0	1.01	1.3	1.31	LOC111230955	macrophage mannose receptor 1-like [Seriola dumerili]
gene-Etr19494	ID_823	17	0	1.01	0.5	0.73	marco	macrophage receptor MARCO isoform X1 [Seriola dumerili]
gene-Etr05111	ID_510	17	0	0.99	1.11	0.82	ptafr	PREDICTED: LOW QUALITY PROTEIN: platelet-activating factor receptor [Lates calcarifer]
gene-Etr13701	ID_444	17	0	0.98	0.95	1.32	kdrl	vascular endothelial growth factor receptor kdr-like [Seriola dumerili]
gene-Etr09023	ID_2466	17	0	0.98	0.73	1.29	LOC111236319	C-type lectin domain family 4 member M-like [Seriola dumerili]
gene-Etr18677	ID_3265	17	0	0.97	0.76	1.28	hmx3a	PREDICTED: homeobox protein HMX3-A [Paralichthys olivaceus]
gene-Etr09125	ID_153	17	0	0.96	0.72	1	adra2a	alpha-2A adrenergic receptor [Seriola dumerili]
gene-Etr09012	ID_425	17	0	0.95	1.02	1.15	--	hypothetical protein FQN60_012164 [Etheostoma spectabile]
gene-Etr00941	ID_952	17	0	0.95	0.87	1.12	--	0
gene-Etr03891	ID_37	17	0	0.94	0.97	1.13	LOC111672518	cholesterol 24-hydroxylase [Seriola lalandi dorsalis]
gene-Etr03200	ID_193	17	0	0.93	1.37	1.38	LOC111646375	uncharacterized protein LOC111646375 [Seriola lalandi dorsalis]
gene-Etr04653	ID_2012	17	0	0.93	1.28	1.18	gabrg1	gamma-aminobutyric acid receptor subunit gamma-1 [Anabas testudineus]
gene-Etr00871	ID_3231	17	0	0.93	0.6	1.19	si:zfos-1056e6.1	uncharacterized protein si:zfos-1056e6.1 isoform X1 [Epinephelus lanceolatus]
gene-Etr17936	ID_753	17	0	0.92	1.2	1.02	cp	ceruloplasmin [Seriola lalandi dorsalis]
NewGene_1919	ID_2615	17	0	0.92	0.87	1.26	--	--
gene-Etr06711	ID_1346	17	0	0.88	1.23	1.38	LOC108876685	PREDICTED: LOW QUALITY PROTEIN: aromatase-like [Lates calcarifer]
gene-Etr04907	ID_1091	17	0	0.87	1.07	1.01	LOC118337452	sodium/bile acid cotransporter-like [Morone saxatilis]
gene-Etr20439	ID_1242	17	0	0.87	1.05	1.31	LOC111238809	uncharacterized protein LOC111238809 isoform X1 [Seriola dumerili]
gene-Etr07195	ID_1909	17	0	0.87	1.39	1.36	mpx	PREDICTED: eosinophil peroxidase-like [Lates calcarifer]
gene-Etr14732	ID_647	17	0	0.86	0.56	1.07	LOC114560296	cytochrome c oxidase subunit 8B, mitochondrial-like [Perca flavescens]
gene-Etr16966	ID_1464	17	0	0.84	1.21	1.25	--	putative calcitonin gene-related peptide type 1 receptor-like [Scophthalmus maximus]
gene-Etr00585	ID_3226	17	0	0.84	0.97	1.22	LOC111238424	C3a anaphylatoxin chemotactic receptor-like [Seriola dumerili]
gene-Etr12150	ID_1666	17	0	0.82	0.78	1.02	LOC108900035	PREDICTED: ADP-ribosyl cyclase/cyclic ADP-ribose hydrolase 1-like [Lates calcarifer]
gene-Etr18426	ID_559	17	0	0.81	0.8	1.17	cfl1l	cofilin-2 [Xiphophorus maculatus]
gene-Etr08902	ID_105	17	0	0.79	0.52	1.07	LOC111666710	von Willebrand factor A domain-containing protein 7-like [Seriola lalandi dorsalis]
gene-Etr08356	ID_2261	17	0	0.78	0.71	1.1	gucy1a2	guanylate cyclase soluble subunit alpha-2 [Seriola dumerili]
gene-Etr12431	ID_492	17	0	0.77	1.1	1.08	--	hypothetical protein F2P81_009553 [Scophthalmus maximus]
gene-Etr20817	ID_2078	17	0	0.76	1.02	1.03	#N/A	#N/A
gene-Etr19856	ID_2191	17	0	0.75	0.71	1.12	fhl3a	PREDICTED: four and a half LIM domains protein 3 isoform X1 [Lates calcarifer]
gene-Etr03581	ID_1735	17	0	0.74	1.14	0.99	ppap2d	phospholipid phosphatase 3-like [Seriola lalandi dorsalis]
gene-Etr01863	ID_1986	17	0	0.74	0.96	1.13	zfyve9a	PREDICTED: zinc finger FYVE domain-containing protein 9 isoform X4 [Lates calcarifer]
gene-Etr15363	ID_2495	17	0	0.74	1.11	1.17	LOC109629091	PREDICTED: retinol dehydrogenase 10-like [Paralichthys olivaceus]
gene-Etr20094	ID_1631	17	0	0.73	0.93	1.03	LOC111234090	CREB-regulated transcription coactivator 2-like isoform X1 [Seriola dumerili]
gene-Etr19891	ID_1700	17	0	0.69	1.22	1.12	ctps1b	PREDICTED: CTP synthase 1-like isoform X1 [Lates calcarifer]
gene-Etr08071	ID_2062	17	0	0.68	1.04	1.08	dennd5b	PREDICTED: LOW QUALITY PROTEIN: DENN domain-containing protein 5B [Lates calcarifer]
gene-Etr08077	ID_1405	17	0	0.66	1.04	1.05	LOC117245778	pleckstrin homology domain-containing family A member 5-like isoform X7 [Epinephelus lanceolatus]

## Sheet: profile 2
Table S2. Gene expression trend across hypoxia-recovery phases in profile 2
ID	Spot	Profile	norm	hypo	reo-6h	reo-12h	Symbol	Description
NewGene_1940	ID_167	2	0	-6.83	-7.52	-7.52	--	myosin-6 [Phallusia mammillata]
NewGene_672	ID_673	2	0	-6.13	-6.58	-5.29	--	--
NewGene_671	ID_729	2	0	-6.07	-6.64	-6.15	--	--
gene-Etr17814	ID_805	2	0	-5.49	-5.34	-3.47	plvapb	plasmalemma vesicle-associated protein-like [Seriola lalandi dorsalis]
gene-Etr03625	ID_884	2	0	-4.54	-5.13	-5.52	LOC115047007	hemoglobin embryonic subunit alpha-like [Echeneis naucrates]
gene-Etr03626	ID_85	2	0	-3.28	-3.95	-4.37	LOC103143760	PREDICTED: hemoglobin embryonic subunit alpha-like [Poecilia formosa]
gene-Etr03627	ID_266	2	0	-3.19	-3.89	-3.97	hbbe1.1	hemoglobin subunit beta-2-like [Seriola lalandi dorsalis]
gene-Etr18069	ID_353	2	0	-2.7	-2.12	-1.36	LOC113161761	stress response protein NST1-like [Anabas testudineus]
gene-Etr15024	ID_157	2	0	-2.61	-2.45	-2.02	mybphb	PREDICTED: LOW QUALITY PROTEIN: myosin-binding protein H-like [Lates calcarifer]
gene-Etr09585	ID_144	2	0	-2.36	-2.01	-2.09	plk1	serine/threonine-protein kinase PLK1 isoform X2 [Epinephelus lanceolatus]
gene-Etr02043	ID_1470	2	0	-2.2	-2.17	-1.65	cnmd	leukocyte cell-derived chemotaxin 1 [Seriola dumerili]
gene-Etr00028	ID_175	2	0	-2.11	-1.86	-1.19	LOC108894308	PREDICTED: annexin A2-like [Lates calcarifer]
gene-Etr14891	ID_659	2	0	-2.06	-1.41	-1.2	si:dkey-222f2.1	PREDICTED: intermediate filament protein ON3-like [Lates calcarifer]
gene-Etr03106	ID_189	2	0	-2.04	-1.81	-1.76	kpna2	PREDICTED: importin subunit alpha-1-like [Lates calcarifer]
gene-Etr02371	ID_558	2	0	-2.02	-2.02	-2.78	mylk4a	myosin light chain kinase 2, skeletal/cardiac muscle-like isoform X2 [Seriola dumerili]
gene-Etr06928	ID_691	2	0	-1.98	-2.14	-1.44	pclaf	PCNA-associated factor [Seriola lalandi dorsalis]
gene-Etr00836	ID_454	2	0	-1.96	-2.09	-1.98	cenpf	centromere protein F [Seriola lalandi dorsalis]
gene-Etr14882	ID_794	2	0	-1.91	-1.69	-2.02	matn4	PREDICTED: matrilin-4 isoform X2 [Lates calcarifer]
NewGene_4716	ID_42	2	0	-1.9	-2.43	-1.82	--	--
gene-Etr13218	ID_491	2	0	-1.86	-1.8	-1.75	cenpu	centromere protein U [Scophthalmus maximus]
gene-Etr00050	ID_287	2	0	-1.85	-1.42	-1.64	LOC111224760	SH2 domain-containing protein 7-like [Seriola dumerili]
gene-Etr04350	ID_828	2	0	-1.85	-2.02	-1.65	knl1	kinetochore scaffold 1 isoform X2 [Seriola lalandi dorsalis]
gene-Etr00176	ID_311	2	0	-1.83	-1.83	-1.98	prc1b	protein regulator of cytokinesis 1b isoform X2 [Amphiprion ocellaris]
gene-Etr17722	ID_367	2	0	-1.79	-1.29	-1.01	kif14	kinesin-like protein KIF14 [Seriola dumerili]
gene-Etr21107	ID_75	2	0	-1.78	-1.61	-1.78	zgc:110540	deoxycytidine kinase-like [Sparus aurata]
gene-Etr15266	ID_719	2	0	-1.78	-2	-1.49	LOC104931335	sodium- and chloride-dependent GABA transporter 2 [Larimichthys crocea]
gene-Etr18156	ID_472	2	0	-1.76	-1.73	-2.02	kif11	kinesin-like protein KIF11 [Sparus aurata]
gene-Etr09007	ID_408	2	0	-1.75	-1.96	-1.68	tk1	thymidine kinase, cytosolic [Epinephelus lanceolatus]
gene-Etr21184	ID_257	2	0	-1.74	-2.25	-2	LOC117264345	uncharacterized protein LOC117264345 isoform X2 [Epinephelus lanceolatus]
gene-Etr02428	ID_843	2	0	-1.74	-2.07	-1.84	cdc20	PREDICTED: cell division cycle protein 20 homolog isoform X2 [Lates calcarifer]
gene-Etr05708	ID_648	2	0	-1.72	-2.1	-1.8	top2a	DNA topoisomerase 2-alpha isoform X1 [Anabas testudineus]
gene-Etr09340	ID_726	2	0	-1.7	-2.04	-1.42	melk	PREDICTED: maternal embryonic leucine zipper kinase [Lates calcarifer]
gene-Etr12599	ID_791	2	0	-1.69	-1.93	-1.81	LOC115376511	fatty acid-binding protein, intestinal-like [Myripristis murdjan]
gene-Etr14666	ID_73	2	0	-1.68	-1.6	-1.15	chtf8	chromosome transmission fidelity protein 8 homolog [Acanthochromis polyacanthus]
gene-Etr04603	ID_488	2	0	-1.68	-2.25	-2.36	klf11a	Krueppel-like factor 11 [Seriola dumerili]
gene-Etr18772	ID_1595	2	0	-1.68	-2.31	-2.07	fbxo5	PREDICTED: F-box only protein 5 [Paralichthys olivaceus]
gene-Etr07305	ID_55	2	0	-1.67	-2.16	-1.96	ccnb1	G2/mitotic-specific cyclin-B1 [Epinephelus lanceolatus]
gene-Etr06685	ID_836	2	0	-1.67	-1.03	-1.64	si:ch73-330k17.3	cysteine-rich motor neuron 1 protein-like [Seriola lalandi dorsalis]
gene-Etr19961	ID_366	2	0	-1.66	-1.49	-1.56	cdca3	PREDICTED: cell division cycle-associated protein 3 [Lates calcarifer]
NewGene_2731	ID_2035	2	0	-1.66	-2.25	-1.76	--	--
gene-Etr04574	ID_553	2	0	-1.65	-1.82	-1.31	bub1	PREDICTED: mitotic checkpoint serine/threonine-protein kinase BUB1 isoform X2 [Lates calcarifer]
gene-Etr19101	ID_1773	2	0	-1.62	-1.93	-1.89	LOC111218905	potassium voltage-gated channel subfamily E member 2-like [Seriola dumerili]
gene-Etr19181	ID_13	2	0	-1.61	-1.39	-0.93	cdca7a	PREDICTED: cell division cycle-associated protein 7 [Lates calcarifer]
gene-Etr12251	ID_1876	2	0	-1.58	-1.84	-1.13	--	Collagen alpha-1(XI) chain [Collichthys lucidus]
NewGene_2143	ID_2010	2	0	-1.58	-1.91	-2.01	--	--
gene-Etr19217	ID_98	2	0	-1.57	-1.57	-1.14	nme9	PREDICTED: thioredoxin domain-containing protein 6 isoform X1 [Lates calcarifer]
gene-Etr12622	ID_335	2	0	-1.55	-0.76	-0.79	hgfac	PREDICTED: hepatocyte growth factor activator isoform X1 [Lates calcarifer]
gene-Etr05292	ID_616	2	0	-1.53	-1.32	-1.69	atoh1c	protein atonal homolog 1-like [Seriola dumerili]
gene-Etr15833	ID_320	2	0	-1.5	-1.77	-1.87	nuf2	kinetochore protein Nuf2 [Seriola dumerili]
gene-Etr21526	ID_301	2	0	-1.48	-1.53	-1.43	si:ch211-266i6.3	PREDICTED: cytoskeleton-associated protein 2-like [Lates calcarifer]
gene-Etr16078	ID_359	2	0	-1.48	-1.45	-1.3	tpx2	targeting protein for Xklp2 isoform X2 [Seriola dumerili]
gene-Etr09365	ID_585	2	0	-1.47	-1.08	-1.25	ncapg	PREDICTED: condensin complex subunit 3 [Lates calcarifer]
gene-Etr12746	ID_219	2	0	-1.46	-1.41	-1.52	ccnb3	G2/mitotic-specific cyclin-B3 [Seriola dumerili]
gene-Etr19434	ID_279	2	0	-1.46	-1.77	-1.18	ftcdnl1	formimidoyltransferase-cyclodeaminase-like [Seriola dumerili]
gene-Etr20638	ID_2981	2	0	-1.46	-1.11	-1.62	LOC109644912	PREDICTED: epithelial splicing regulatory protein 1-like, partial [Paralichthys olivaceus]
gene-Etr13330	ID_294	2	0	-1.45	-1.62	-1.14	hmmr	PREDICTED: hyaluronan mediated motility receptor-like [Lates calcarifer]
gene-Etr05712	ID_528	2	0	-1.45	-1.73	-1.49	mki67	proliferation marker protein Ki-67-like [Seriola lalandi dorsalis]
gene-Etr17341	ID_783	2	0	-1.45	-1.27	-1.79	--	hypothetical protein F2P81_006113 [Scophthalmus maximus]
gene-Etr05868	ID_109	2	0	-1.44	-1.03	-1.44	dbf4b	PREDICTED: uncharacterized protein LOC108898738 isoform X2 [Lates calcarifer]
gene-Etr14149	ID_453	2	0	-1.43	-1.57	-1.62	ncaph	PREDICTED: condensin complex subunit 2 [Lates calcarifer]
gene-Etr08339	ID_138	2	0	-1.42	-1.27	-1.95	numa1	nuclear mitotic apparatus protein 1 isoform X3 [Larimichthys crocea]
NewGene_1481	ID_841	2	0	-1.42	-2.03	-1.6	LOC112553266	hypothetical protein C0Q70_19057 [Pomacea canaliculata]
gene-Etr06554	ID_202	2	0	-1.41	-1.61	-1.24	incenp	inner centromere protein B isoform X7 [Hippoglossus hippoglossus]
gene-Etr21328	ID_962	2	0	-1.41	-1.62	-0.98	LOC108894047	PREDICTED: ribonucleoside-diphosphate reductase large subunit-like [Lates calcarifer]
gene-Etr18740	ID_248	2	0	-1.4	-1.95	-1.69	rtkn2	rhotekin-2-like [Seriola lalandi dorsalis]
gene-Etr20544	ID_251	2	0	-1.39	-1.36	-1.21	iqgap3	PREDICTED: ras GTPase-activating-like protein IQGAP3 [Lates calcarifer]
gene-Etr00224	ID_343	2	0	-1.39	-2.05	-1.84	LOC111661168	kinesin-like protein KIF23 isoform X1 [Seriola lalandi dorsalis]
gene-Etr00049	ID_540	2	0	-1.39	-1.19	-0.89	dapk2a	death-associated protein kinase 3-like [Seriola dumerili]
gene-Etr04551	ID_512	2	0	-1.38	-1.89	-1.92	cenpe	PREDICTED: centromere-associated protein E [Lates calcarifer]
gene-Etr11027	ID_831	2	0	-1.35	-1.82	-1.8	anln	anillin isoform X3 [Seriola dumerili]
gene-Etr03087	ID_227	2	0	-1.34	-1.38	-1.71	spc24	kinetochore protein Spc24 [Seriola dumerili]
gene-Etr18174	ID_534	2	0	-1.34	-1.37	-1.24	ncapd3	condensin-2 complex subunit D3 [Epinephelus lanceolatus]
gene-Etr05070	ID_1385	2	0	-1.33	-1.7	-1.43	tonsl	tonsoku-like protein [Seriola lalandi dorsalis]
gene-Etr11981	ID_2985	2	0	-1.33	-1.07	-1.89	gtf3ab	general transcription factor IIIA, b [Epinephelus lanceolatus]
gene-Etr18782	ID_446	2	0	-1.32	-1.45	-1.76	aspm	abnormal spindle-like microcephaly-associated protein isoform X2 [Seriola lalandi dorsalis]
gene-Etr01540	ID_222	2	0	-1.31	-1.46	-1.13	ndc80	PREDICTED: kinetochore protein NDC80 homolog [Lates calcarifer]
gene-Etr12412	ID_260	2	0	-1.3	-1.39	-0.91	mad2l1	PREDICTED: mitotic spindle assembly checkpoint protein MAD2A [Austrofundulus limnaeus]
gene-Etr11606	ID_218	2	0	-1.29	-1.51	-1.63	--	hypothetical protein F2P81_023033 [Scophthalmus maximus]
gene-Etr13599	ID_372	2	0	-1.29	-1	-1.15	si:dkey-6i22.5	polyamine-modulated factor 1-like [Seriola lalandi dorsalis]
gene-Etr17719	ID_451	2	0	-1.29	-0.61	-0.79	ankle1	uncharacterized protein LOC111234574 [Seriola dumerili]
gene-Etr14754	ID_344	2	0	-1.28	-1.23	-1.05	si:dkey-30c15.10	uncharacterized protein si:dkey-30c15.10 isoform X1 [Morone saxatilis]
gene-Etr18191	ID_115	2	0	-1.26	-1.53	-1.44	cdk1	cyclin-dependent kinase 1 isoform X1 [Scophthalmus maximus]
gene-Etr04044	ID_2540	2	0	-1.26	-1.02	-1.3	cenpw	centromere protein W [Cottoperca gobio]
gene-Etr04873	ID_617	2	0	-1.25	-1.18	-1.22	bub1bb	mitotic checkpoint serine/threonine-protein kinase BUB1 beta [Seriola dumerili]
gene-Etr04717	ID_177	2	0	-1.24	-1.62	-1.42	LOC113126389	interferon-inducible GTPase 5-like [Mastacembelus armatus]
NewGene_3270	ID_435	2	0	-1.24	-0.71	-0.98	--	--
gene-Etr06924	ID_1082	2	0	-1.22	-1.12	-1	cart2	cocaine- and amphetamine-regulated transcript protein-like [Myripristis murdjan]
gene-Etr06532	ID_321	2	0	-1.21	-1.72	-1.55	kif23	kinesin-like protein KIF23 isoform X1 [Epinephelus lanceolatus]
gene-Etr15325	ID_410	2	0	-1.21	-0.9	-1.26	mfap2	microfibrillar-associated protein 2 [Morone saxatilis]
NewGene_976	ID_117	2	0	-1.2	-0.68	-0.96	--	--
gene-Etr04374	ID_776	2	0	-1.2	-1.64	-1.29	pbk	lymphokine-activated killer T-cell-originated protein kinase [Seriola dumerili]
gene-Etr15832	ID_1090	2	0	-1.19	-0.9	-0.81	nuf2	kinetochore protein Nuf2 [Seriola dumerili]
gene-Etr21553	ID_900	2	0	-1.17	-1.22	-1.54	dlb	delta-like protein B [Seriola dumerili]
gene-Etr15100	ID_1793	2	0	-1.17	-1.22	-1.08	aurka	aurora kinase A [Seriola lalandi dorsalis]
gene-Etr15769	ID_16	2	0	-1.16	-1.3	-1.1	mybl2b	myb-related protein B [Seriola dumerili]
gene-Etr20342	ID_179	2	0	-1.15	-0.93	-0.62	dscc1	sister chromatid cohesion protein DCC1 [Morone saxatilis]
gene-Etr06993	ID_797	2	0	-1.15	-0.62	-0.95	pcsk5a	PREDICTED: LOW QUALITY PROTEIN: proprotein convertase subtilisin/kexin type 5-like [Lates calcarifer]
gene-Etr04373	ID_2002	2	0	-1.14	-1.46	-1.23	esco2	PREDICTED: LOW QUALITY PROTEIN: N-acetyltransferase ESCO2-like [Lates calcarifer]
gene-Etr11120	ID_899	2	0	-1.13	-1.34	-0.96	cdca7b	PREDICTED: cell division cycle-associated 7-like protein [Lates calcarifer]
gene-Etr08836	ID_482	2	0	-1.12	-1.4	-1.46	spag5	sperm-associated antigen 5 [Seriola lalandi dorsalis]
gene-Etr17548	ID_921	2	0	-1.12	-1.64	-1.49	cks2	cyclin-dependent kinases regulatory subunit 1-like [Seriola dumerili]
gene-Etr21420	ID_711	2	0	-1.11	-1.25	-0.81	kif4	chromosome-associated kinesin KIF4-like [Seriola lalandi dorsalis]
gene-Etr03859	ID_56	2	0	-1.09	-0.99	-0.68	mcm3	PREDICTED: DNA replication licensing factor MCM3 [Lates calcarifer]
gene-Etr19730	ID_380	2	0	-1.08	-0.96	-0.67	ttk	PREDICTED: dual specificity protein kinase TTK isoform X3 [Lates calcarifer]
gene-Etr18751	ID_346	2	0	-1.06	-0.97	-0.62	prepl	prolyl endopeptidase-like [Cyclopterus lumpus]
gene-Etr03195	ID_1704	2	0	-1.06	-1.3	-1.26	c1qtnf6a	PREDICTED: complement C1q tumor necrosis factor-related protein 6-like [Paralichthys olivaceus]
gene-Etr03156	ID_2598	2	0	-1.06	-0.97	-1.48	LOC108877669	PREDICTED: galectin-2-like [Lates calcarifer]
NewGene_4612	ID_666	2	0	-1.05	-0.93	-0.65	--	--
gene-Etr06625	ID_114	2	0	-1.04	-0.73	-0.57	LOC108888557	PREDICTED: neuroepithelial cell-transforming gene 1 protein-like [Lates calcarifer]
NewGene_707	ID_265	2	0	-1.04	-0.89	-1.1	--	--
NewGene_4631	ID_1947	2	0	-1.04	-1.07	-1.1	--	--
gene-Etr16897	ID_186	2	0	-1.03	-0.63	-0.91	si:dkey-93l1.9	ninjurin-1-like isoform X4 [Seriola dumerili]
gene-Etr05892	ID_1055	2	0	-1.03	-1.18	-1.18	cep55l	centrosomal protein of 55 kDa isoform X1 [Sparus aurata]
NewGene_851	ID_2954	2	0	-1.03	-0.47	-0.58	--	--
gene-Etr21164	ID_70	2	0	-1.02	-0.62	-0.59	thsd1	thrombospondin type-1 domain-containing protein 1 [Seriola dumerili]
gene-Etr20170	ID_735	2	0	-1.02	-1.3	-0.94	tmod4	PREDICTED: tropomodulin-4 [Lates calcarifer]
gene-Etr20703	ID_983	2	0	-1.02	-1.23	-0.98	mis18a	protein Mis18-alpha [Cyclopterus lumpus]
gene-Etr03458	ID_738	2	0	-1.01	-0.79	-1.02	pvalb5	PREDICTED: parvalbumin beta-like [Lates calcarifer]
gene-Etr01279	ID_560	2	0	-1	-0.78	-0.65	cmya5	PREDICTED: cardiomyopathy-associated protein 5-like [Lates calcarifer]
gene-Etr20811	ID_649	2	0	-0.98	-0.97	-1.05	LOC108893494	PREDICTED: protein FAM111A-like [Lates calcarifer]
gene-Etr16213	ID_695	2	0	-0.98	-1.06	-0.79	racgap1	rac GTPase-activating protein 1 [Seriola dumerili]
gene-Etr16490	ID_664	2	0	-0.96	-1.18	-1.37	emilin3	PREDICTED: EMILIN-3 [Lates calcarifer]
gene-Etr01274	ID_1663	2	0	-0.95	-0.76	-1.18	cenph	centromere protein H isoform X1 [Seriola dumerili]
gene-Etr04259	ID_2987	2	0	-0.94	-1.02	-1.24	nek2	PREDICTED: serine/threonine-protein kinase Nek2 isoform X1 [Lates calcarifer]
gene-Etr17723	ID_493	2	0	-0.93	-0.88	-1.01	ddx59	PREDICTED: probable ATP-dependent RNA helicase DDX59 [Lates calcarifer]
gene-Etr19698	ID_296	2	0	-0.89	-0.81	-1.23	dpys	PREDICTED: dihydropyrimidinase isoform X1 [Lates calcarifer]
gene-Etr05163	ID_191	2	0	-0.84	-1.21	-1.02	fabp7a	PREDICTED: fatty acid-binding protein, brain-like [Lates calcarifer]
gene-Etr10673	ID_816	2	0	-0.84	-0.55	-1.05	LOC108876012	PREDICTED: LOW QUALITY PROTEIN: protocadherin-16-like [Lates calcarifer]
gene-Etr11436	ID_1378	2	0	-0.73	-1.04	-0.81	clspn	claspin [Seriola dumerili]
NewGene_3102	ID_1732	2	0	-0.73	-0.7	-1.05	--	unnamed protein product [Oikopleura dioica]
gene-Etr04256	ID_310	2	0	-0.71	-1.05	-1.06	rhag	PREDICTED: ammonium transporter Rh type A [Poecilia reticulata]
gene-Etr16463	ID_2044	2	0	-0.71	-1.01	-1.02	slc6a6	PREDICTED: sodium- and chloride-dependent taurine transporter isoform X1 [Lates calcarifer]
