# Supplementary material for: Molecular Modulation of Threadfin Fish Brain to Hypoxia Challenge and Recovery Revealed by Multi-Omics Profiling
Source: Int J Mol Sci. 2025 Feb 17;26(4):1703. doi: 10.3390/ijms26041703 (PMC11855007; doi:10.3390/ijms26041703)
Supplement: Supplementary file 1 [file ijms-26-01703-s001.zip › Table S3. Statistical summary for miRNA analysis.xlsx]

## Sheet: Sheet1
Table S3. Statistical summary for miRNA analysis
Samples	Total_Reads	Mapped_Reads	Mapped_reads(+)	Mapped_reads(-)	Known-miRNAs	Novel-miRNAs	Total
HypoR1	9373453	6156973(65.69%)	4131416(44.08%)	2025557(21.61%)	2780	651	3431
HypoR2	9601059	8184222(85.24%)	5396361(56.21%)	2787861(29.04%)	2757	643	3400
HypoR3	11696551	10201381(87.22%)	6497244(55.55%)	3704137(31.67%)	2882	728	3610
NorR1	9381736	8090985(86.24%)	5237441(55.83%)	2853544(30.42%)	2767	702	3469
NorR2	10414181	8966107(86.10%)	5992934(57.55%)	2973173(28.55%)	2804	716	3520
NorR3	10541295	9107326(86.40%)	5873894(55.72%)	3233432(30.67%)	2864	734	3598
Oxy6R1	10243620	8844722(86.34%)	6455607(63.02%)	2389115(23.32%)	2736	650	3386
Oxy6R2	11235698	9771126(86.97%)	6191416(55.10%)	3579710(31.86%)	2815	660	3475
Oxy6R3	11692336	9956393(85.15%)	7142753(61.09%)	2813640(24.06%)	2742	614	3356
Oxy12R1	13105396	10502920(80.14%)	7285371(55.59%)	3217549(24.55%)	2757	709	3466
Oxy12R2	13403035	11750308(87.67%)	7710795(57.53%)	4039513(30.14%)	2807	735	3542
Oxy12R3	10481972	9179702(87.58%)	5722796(54.60%)	3456906(32.98%)	2800	674	3474
