# Supplementary material for: Molecular Modulation of Threadfin Fish Brain to Hypoxia Challenge and Recovery Revealed by Multi-Omics Profiling
Source: Int J Mol Sci. 2025 Feb 17;26(4):1703. doi: 10.3390/ijms26041703 (PMC11855007; doi:10.3390/ijms26041703)
Supplement: Supplementary file 1 [file ijms-26-01703-s001.zip › Table S4. Statistical summary of protein function annotation.xlsx]

## Sheet: Sheet1
Table S4. Statistical Summary of Protein Function Annotation
Anno_Database	Annotated_Number
GO_Annotation	4091
KEGG_Annotation	2186
COG_Annotation	1666
All_Annotation	4171
