# Supplementary material for: Molecular Modulation of Threadfin Fish Brain to Hypoxia Challenge and Recovery Revealed by Multi-Omics Profiling
Source: Int J Mol Sci. 2025 Feb 17;26(4):1703. doi: 10.3390/ijms26041703 (PMC11855007; doi:10.3390/ijms26041703)
Supplement: Supplementary file 1 [file ijms-26-01703-s001.zip › Table S5. Statistical analysis of correlation in negative mRNA-miRNA pairs during hypoxia-recovery phases.xlsx]

## Sheet: nor_vs_hypo12h
miRNA_id	Pvalue_miR	FDR_miR	log2FC_miR	miR_regulate	mRNA_id	FDR_mRNA	log2FC_mRNA	mRNA_regulate	pro_id	log2FC_pro	pvalue_pro	regulated_pro	COG_class	COG_class_annotation	GO_annotation	KEGG_annotation	KEGG_pathway_annotation	KOG_class	KOG_class_annotation	Pfam_annotation	Swiss.Prot_annotation	eggNOG_class	eggNOG_class_annotation	NR_annotation
novel_miR_247	0.00414005	0.153013	-4.36897	down	NewGene_2197	0.00428398	1.65503	up	NewGene_2197	--	--	--	--	--	--	--	--	--	--	--	--	--	--	--
novel_miR_247	0.00414005	0.153013	-4.36897	down	NewGene_2569	0.000381088	1.03624	up	NewGene_2569	--	--	--	--	--	--	--	--	--	--	--	--	--	--	--
novel_miR_247	0.00414005	0.153013	-4.36897	down	gene-Etr01221	9.79e-13	1.00136	up	gene-Etr01221	--	--	--	--	--	Biological Process: temperature homeostasis (GO:0001659);; Molecular Function: G protein-coupled receptor binding (GO:0001664);; Molecular Function: molecular_function (GO:0003674);; Molecular Function: signaling receptor binding (GO:0005102);; Molecular Function: binding (GO:0005488);; Molecular Function: protein binding (GO:0005515);; Cellular Component: cellular_component (GO:0005575);; Cellul…	K20910|2.1e-72|asn:102385307|K20910 thioredoxin-interacting protein | (RefSeq) TXNIP; thioredoxin-interacting protein	NOD-like receptor signaling pathway (ko04621)	[R]	General function prediction only	Arrestin (or S-antigen), C-terminal domain	--	S	Function unknown	arrestin domain-containing protein 3a isoform X2 [Notolabrus celidotus]
novel_miR_247	0.00414005	0.153013	-4.36897	down	gene-Etr01558	0.00826798	0.642885	up	gene-Etr01558	--	--	--	--	--	Molecular Function: G protein-coupled receptor activity (GO:0004930);; Cellular Component: integral component of membrane (GO:0016021);;	K04139|7.6e-271|sdu:111237767|K04139 adrenergic receptor alpha-2B | (RefSeq) alpha-2B adrenergic receptor-like	Neuroactive ligand-receptor interaction (ko04080)	[R]	General function prediction only	7 transmembrane receptor (rhodopsin family)	Alpha-2B adrenergic receptor OS=Danio rerio OX=7955 GN=adra2b PE=3 SV=1	T	Signal transduction mechanisms	alpha-2B adrenergic receptor-like [Seriola dumerili]
novel_miR_247	0.00414005	0.153013	-4.36897	down	gene-Etr03692	0.000250953	0.789141	up	gene-Etr03692	--	--	--	[T]	Signal transduction mechanisms	Molecular Function: protein serine/threonine kinase activity (GO:0004674);; Molecular Function: ATP binding (GO:0005524);;	K08804|3.1e-65|lcf:108901144|K08804 serine/threonine kinase 17 [EC:2.7.11.1] | (RefSeq) serine/threonine-protein kinase 17A-like	--	[T]	Signal transduction mechanisms	Protein kinase domain	Myosin light chain kinase, smooth muscle OS=Gallus gallus OX=9031 GN=Mylk PE=1 SV=2	T	Signal transduction mechanisms	PREDICTED: serine/threonine-protein kinase 17A-like [Paralichthys olivaceus]
novel_miR_247	0.00414005	0.153013	-4.36897	down	gene-Etr04968	2.14e-07	1.32223	up	gene-Etr04968	--	--	--	--	--	Molecular Function: growth factor activity (GO:0008083);; Cellular Component: membrane (GO:0016020);;	K16859|6.6e-59|malb:109955230|K16859 placenta growth factor | (RefSeq) placenta growth factor-like	MAPK signaling pathway (ko04010);; Focal adhesion (ko04510)	--	--	PDGF/VEGF domain	Vascular endothelial growth factor A OS=Gallus gallus OX=9031 GN=VEGFA PE=2 SV=1	T	Signal transduction mechanisms	placenta growth factor-like [Monopterus albus]
novel_miR_247	0.00414005	0.153013	-4.36897	down	gene-Etr06522	4.94e-13	1.24962	up	gene-Etr06522	--	--	--	--	--	Molecular Function: DNA binding (GO:0003677);; Molecular Function: DNA-binding transcription factor activity (GO:0003700);; Cellular Component: nucleus (GO:0005634);; Cellular Component: transcription regulator complex (GO:0005667);; Cellular Component: cytoplasm (GO:0005737);; Biological Process: transforming growth factor beta receptor signaling pathway (GO:0007179);;	K04677|6.2e-291|lcf:108886465|K04677 mothers against decapentaplegic homolog 6 | (RefSeq) smad6; mothers against decapentaplegic homolog 6	TGF-beta signaling pathway (ko04350)	[TK]	Signal transduction mechanisms;; Transcription	MH2 domain	Mothers against decapentaplegic homolog 6 OS=Gallus gallus OX=9031 GN=SMAD6 PE=2 SV=1	K	Transcription	mothers against decapentaplegic homolog 6b [Epinephelus lanceolatus]
novel_miR_247	0.00414005	0.153013	-4.36897	down	gene-Etr06821	3.54e-05	0.773138	up	gene-Etr06821	--	--	--	[L]	Replication, recombination and repair	--	K02295|1.3e-202|sdu:111228400|K02295 cryptochrome | (RefSeq) cryptochrome-1-like	--	[LT]	Replication, recombination and repair;; Signal transduction mechanisms	FAD binding domain of DNA photolyase	Cryptochrome-1 OS=Gallus gallus OX=9031 GN=CRY1 PE=2 SV=1	--	--	cryptochrome-1-like [Seriola dumerili]
novel_miR_247	0.00414005	0.153013	-4.36897	down	gene-Etr09787	0.000580851	0.808328	up	gene-Etr09787	--	--	--	--	--	Molecular Function: transcription regulatory region sequence-specific DNA binding (GO:0000976);; Molecular Function: RNA polymerase II transcription regulatory region sequence-specific DNA binding (GO:0000977);; Molecular Function: DNA-binding transcription factor activity, RNA polymerase II-specific (GO:0000981);; Molecular Function: RNA polymerase II transcription regulatory region sequence-spe…	--	--	--	--	Immediate early response protein (IER)	Immediate early response gene 2 protein OS=Danio rerio OX=7955 GN=ier2 PE=1 SV=1	S	Function unknown	PREDICTED: immediate early response gene 2 protein [Lates calcarifer]
novel_miR_247	0.00414005	0.153013	-4.36897	down	gene-Etr10392	4.53e-12	0.860861	up	gene-Etr10392	--	--	--	[JO]	Translation, ribosomal structure and biogenesis;; Posttranslational modification, protein turnover, chaperones	Molecular Function: iron ion binding (GO:0005506);; Molecular Function: oxidoreductase activity, acting on paired donors, with incorporation or reduction of molecular oxygen (GO:0016705);; Molecular Function: L-ascorbic acid binding (GO:0031418);;	K09592|2.8e-84|mdo:100018431|K09592 hypoxia-inducible factor prolyl hydroxylase [EC:1.14.11.29] | (RefSeq) EGLN2; egl-9 family hypoxia inducible factor 2	HIF-1 signaling pathway (ko04066);; Pathways in cancer (ko05200);; Renal cell carcinoma (ko05211)	[T]	Signal transduction mechanisms	2OG-Fe(II) oxygenase superfamily	--	T	Signal transduction mechanisms	PREDICTED: uncharacterized protein LOC108900822 [Lates calcarifer]
novel_miR_247	0.00414005	0.153013	-4.36897	down	gene-Etr11405	0.00300658	0.873006	up	gene-Etr11405	--	--	--	--	--	Molecular Function: cysteine-type peptidase activity (GO:0008234);; Molecular Function: peptidase inhibitor activity (GO:0030414);;	K01363|1.3e-19|mun:110541758|K01363 cathepsin B [EC:3.4.22.1] | (RefSeq) Ctsb; cathepsin B	Autophagy - animal (ko04140);; Lysosome (ko04142);; Apoptosis (ko04210);; Antigen processing and presentation (ko04612);; NOD-like receptor signaling pathway (ko04621);; Renin secretion (ko04924)	[R]	General function prediction only	Papain family cysteine protease	--	S	Function unknown	PREDICTED: tubulointerstitial nephritis antigen-like [Stegastes partitus]
novel_miR_247	0.00414005	0.153013	-4.36897	down	gene-Etr13500	0.00201838	1.36068	up	gene-Etr13500	--	--	--	--	--	Molecular Function: G-protein alpha-subunit binding (GO:0001965);; Molecular Function: GDP-dissociation inhibitor activity (GO:0005092);; Molecular Function: GTPase activator activity (GO:0005096);; Biological Process: spindle organization (GO:0007051);; Molecular Function: microtubule binding (GO:0008017);; Biological Process: intracellular signal transduction (GO:0035556);; Biological Process: …	K17706|3.8e-67|hgl:101722596|K17706 regulator of G-protein signaling 14 | (RefSeq) Rgs14; regulator of G-protein signaling 14	Rap1 signaling pathway (ko04015)	[T]	Signal transduction mechanisms	Regulator of G protein signaling domain	--	T	Signal transduction mechanisms	PREDICTED: regulator of G-protein signaling 14 isoform X4 [Lates calcarifer]
novel_miR_247	0.00414005	0.153013	-4.36897	down	gene-Etr15190	3.28e-10	1.40846	up	gene-Etr15190	--	--	--	--	--	Biological Process: protein ubiquitination (GO:0016567);; Biological Process: intracellular signal transduction (GO:0035556);; Biological Process: negative regulation of lymphocyte differentiation (GO:0045620);; Biological Process: negative regulation of erythrocyte differentiation (GO:0045647);; Biological Process: negative regulation of receptor signaling pathway via JAK-STAT (GO:0046426);;	K04701|1.8e-114|sdu:111222937|K04701 cytokine inducible SH2-containing protein | (RefSeq) cish; cytokine-inducible SH2-containing protein	--	[T]	Signal transduction mechanisms	SH2 domain	Cytokine-inducible SH2-containing protein OS=Gallus gallus OX=9031 GN=CISH PE=2 SV=1	T	Signal transduction mechanisms	cytokine-inducible SH2-containing protein [Seriola dumerili]
novel_miR_247	0.00414005	0.153013	-4.36897	down	gene-Etr15533	2.05e-18	1.04737	up	gene-Etr15533	--	--	--	--	--	Biological Process: photoperiodism (GO:0009648);; Biological Process: circadian regulation of gene expression (GO:0032922);;	K21945|0.0e+00|lcf:108889401|K21945 period circadian protein 3 | (RefSeq) per3; period circadian protein homolog 3 isoform X1	--	[T]	Signal transduction mechanisms	Period protein 2/3C-terminal region	Period circadian protein homolog 2 OS=Gallus gallus OX=9031 GN=PER2 PE=2 SV=1	T	Signal transduction mechanisms	PREDICTED: period circadian protein homolog 3 isoform X1 [Lates calcarifer]
novel_miR_247	0.00414005	0.153013	-4.36897	down	gene-Etr19260	5.17e-16	1.52274	up	gene-Etr19260	--	--	--	--	--	Molecular Function: calcium ion binding (GO:0005509);; Biological Process: cell-cell junction assembly (GO:0007043);; Biological Process: heart development (GO:0007507);; Cellular Component: integral component of membrane (GO:0016021);;	K17298|7.6e-10|pret:103481314|K17298 mucin-13 | (RefSeq) mucin-13-like	--	--	--	EGF-like domain	Protein HEG OS=Danio rerio OX=7955 GN=heg PE=1 SV=1	T	Signal transduction mechanisms	protein HEG homolog 1 [Larimichthys crocea]
novel_miR_461	0.0320076	0.322458	-4.12727	down	gene-Etr03658	2.39e-07	2.48272	up	gene-Etr03658	--	--	--	--	--	Biological Process: negative regulation of transcription by RNA polymerase II (GO:0000122);; Molecular Function: transcription regulatory region sequence-specific DNA binding (GO:0000976);; Molecular Function: DNA-binding transcription factor activity, RNA polymerase II-specific (GO:0000981);; Molecular Function: regulatory region nucleic acid binding (GO:0001067);; Molecular Function: transcript…	K09037|9.3e-80|lcf:108900708|K09037 transcription factor MAFF/G/K | (RefSeq) mafk; transcription factor MafK isoform X1	--	[K]	Transcription	bZIP Maf transcription factor	Transcription factor MafK OS=Gallus gallus OX=9031 GN=MAFK PE=2 SV=1	K	Transcription	Transcription factor MafK [Larimichthys crocea]
novel_miR_461	0.0320076	0.322458	-4.12727	down	gene-Etr06128	1.8e-08	1.98683	up	gene-Etr06128	--	--	--	--	--	Biological Process: response to acid chemical (GO:0001101);; Biological Process: regulation of cytokine production (GO:0001817);; Biological Process: positive regulation of cytokine production (GO:0001819);; Biological Process: regulation of peptide secretion (GO:0002791);; Biological Process: positive regulation of peptide secretion (GO:0002793);; Molecular Function: molecular_function (GO:00036…	K12006|7.7e-272|lcf:108892032|K12006 tripartite motif-containing protein 16 | (RefSeq) LOW QUALITY PROTEIN: tripartite motif-containing protein 16-like protein	--	--	--	SPRY-associated domain	--	S	Function unknown	PREDICTED: LOW QUALITY PROTEIN: tripartite motif-containing protein 16-like protein [Lates calcarifer]
novel_miR_461	0.0320076	0.322458	-4.12727	down	gene-Etr07044	4.18e-05	1.0588	up	gene-Etr07044	--	--	--	--	--	Molecular Function: ARF guanyl-nucleotide exchange factor activity (GO:0005086);; Molecular Function: phospholipid binding (GO:0005543);; Biological Process: regulation of ARF protein signal transduction (GO:0032012);;	K12494|1.1e-138|lcf:108888642|K12494 PH and SEC7 domain-containing protein | (RefSeq) LOW QUALITY PROTEIN: PH and SEC7 domain-containing protein 1-like	Endocytosis (ko04144)	--	--	--	--	T	Signal transduction mechanisms	PREDICTED: LOW QUALITY PROTEIN: PH and SEC7 domain-containing protein 1-like [Lates calcarifer]
novel_miR_461	0.0320076	0.322458	-4.12727	down	gene-Etr07634	2.5e-07	0.887208	up	gene-Etr07634	--	--	--	--	--	Molecular Function: ATP-activated inward rectifier potassium channel activity (GO:0015272);; Cellular Component: integral component of membrane (GO:0016021);; Biological Process: regulation of ion transmembrane transport (GO:0034765);;	K05001|4.4e-213|sdu:111224954|K05001 potassium inwardly-rectifying channel subfamily J member 8 | (RefSeq) kcnj8; ATP-sensitive inward rectifier potassium channel 8 isoform X1	--	[P]	Inorganic ion transport and metabolism	Inward rectifier potassium channel C-terminal domain	Inward rectifier potassium channel 2 OS=Gallus gallus OX=9031 GN=KCNJ2 PE=2 SV=1	P	Inorganic ion transport and metabolism	ATP-sensitive inward rectifier potassium channel 8 [Seriola lalandi dorsalis]
novel_miR_461	0.0320076	0.322458	-4.12727	down	gene-Etr08430	0.000414044	1.03004	up	gene-Etr08430	--	--	--	--	--	Molecular Function: motor activity (GO:0003774);; Molecular Function: actin binding (GO:0003779);; Molecular Function: ATP binding (GO:0005524);; Cellular Component: myosin complex (GO:0016459);; Biological Process: glomerulus development (GO:0032835);;	K10356|0.0e+00|lcf:108888179|K10356 myosin I | (RefSeq) myo1c; unconventional myosin-Ic isoform X1	--	[Z]	Cytoskeleton	Myosin head (motor domain)	Unconventional myosin-Ic OS=Gallus gallus OX=9031 GN=MYO1C PE=2 SV=1	Z	Cytoskeleton	PREDICTED: unconventional myosin-Ic isoform X2 [Lates calcarifer]
novel_miR_461	0.0320076	0.322458	-4.12727	down	gene-Etr08679	0.00141928	0.739142	up	gene-Etr08679	--	--	--	--	--	Molecular Function: structural molecule activity (GO:0005198);; Biological Process: intracellular protein transport (GO:0006886);; Biological Process: vesicle-mediated transport (GO:0016192);; Cellular Component: membrane coat (GO:0030117);;	K17302|0.0e+00|sdu:111232792|K17302 coatomer subunit beta' | (RefSeq) copb2; coatomer subunit beta' isoform X1	--	[U]	Intracellular trafficking, secretion, and vesicular transport	Coatomer WD associated region	--	U	Intracellular trafficking, secretion, and vesicular transport	coatomer subunit beta' [Seriola lalandi dorsalis]
novel_miR_461	0.0320076	0.322458	-4.12727	down	gene-Etr09546	3.36e-06	0.688092	up	gene-Etr09546	--	--	--	--	--	Cellular Component: integral component of endoplasmic reticulum membrane (GO:0030176);; Biological Process: regulation of store-operated calcium entry (GO:2001256);;	--	--	--	--	SOCE-associated regulatory factor of calcium homoeostasis	Store-operated calcium entry-associated regulatory factor OS=Danio rerio OX=7955 GN=saraf PE=2 SV=1	S	Function unknown	PREDICTED: store-operated calcium entry-associated regulatory factor [Lates calcarifer]
novel_miR_461	0.0320076	0.322458	-4.12727	down	gene-Etr10780	7.25e-07	1.87715	up	gene-Etr10780	--	--	--	[QV]	Secondary metabolites biosynthesis, transport and catabolism;; Defense mechanisms	Molecular Function: iron ion binding (GO:0005506);; Molecular Function: oxidoreductase activity, acting on paired donors, with incorporation or reduction of molecular oxygen (GO:0016705);; Molecular Function: heme binding (GO:0020037);;	K17859|1.6e-171|lcf:108876156|K17859 cytochrome P450 family 2 subfamily Y | (RefSeq) cytochrome P450 2G1-like	--	[Q]	Secondary metabolites biosynthesis, transport and catabolism	Cytochrome P450	Cytochrome P450 2H2 OS=Gallus gallus OX=9031 GN=CYP2H2 PE=1 SV=1	Q	Secondary metabolites biosynthesis, transport and catabolism	PREDICTED: cytochrome P450 2G1-like [Lates calcarifer]
novel_miR_461	0.0320076	0.322458	-4.12727	down	gene-Etr11159	3.92e-07	1.02777	up	gene-Etr11159	--	--	--	[R]	General function prediction only	Molecular Function: protein kinase activity (GO:0004672);; Biological Process: protein phosphorylation (GO:0006468);;	K17511|2.4e-165|lco:104922074|K17511 proto-oncogene tyrosine-protein kinase YRK [EC:2.7.10.2] | (RefSeq) proto-oncogene tyrosine-protein kinase Yrk isoform X1	--	[T]	Signal transduction mechanisms	Protein tyrosine and serine/threonine kinase	Tyrosine-protein kinase Fyn OS=Xiphophorus helleri OX=8084 GN=fyn PE=2 SV=3	T	Signal transduction mechanisms	tyrosine-protein kinase Fgr isoform X3 [Scophthalmus maximus]
novel_miR_461	0.0320076	0.322458	-4.12727	down	gene-Etr14295	1.05e-10	1.20528	up	gene-Etr14295	--	--	--	--	--	--	--	--	--	--	SERTA motif	--	S	Function unknown	cell division cycle-associated protein 4-like [Seriola dumerili]
novel_miR_461	0.0320076	0.322458	-4.12727	down	gene-Etr14898	0.00260345	0.639707	up	gene-Etr14898	--	--	--	--	--	Biological Process: cell morphogenesis (GO:0000902);; Biological Process: cell morphogenesis involved in differentiation (GO:0000904);; Cellular Component: stress fiber (GO:0001725);; Biological Process: epithelial cell development (GO:0002064);; Biological Process: immune system process (GO:0002376);; Biological Process: keratinocyte development (GO:0003334);; Biological Process: epithelial cell…	K04437|0.0e+00|sdu:111219449|K04437 filamin | (RefSeq) filamin-B-like	MAPK signaling pathway (ko04010);; Focal adhesion (ko04510);; Salmonella infection (ko05132)	[Z]	Cytoskeleton	Filamin/ABP280 repeat	Alpha-actinin-2 OS=Gallus gallus OX=9031 GN=ACTN2 PE=2 SV=1	Z	Cytoskeleton	filamin-B-like [Seriola dumerili]
novel_miR_461	0.0320076	0.322458	-4.12727	down	gene-Etr16083	1.45e-10	0.971507	up	gene-Etr16083	--	--	--	[T]	Signal transduction mechanisms	Molecular Function: protein serine/threonine kinase activity (GO:0004674);; Molecular Function: ATP binding (GO:0005524);;	K08859|9.7e-224|sdu:111233801|K08859 serine/threonine kinase 35 [EC:2.7.11.1] | (RefSeq) serine/threonine-protein kinase 35-like	--	[OUT]	Posttranslational modification, protein turnover, chaperones;; Intracellular trafficking, secretion, and vesicular transport;; Signal transduction mechanisms	Protein kinase domain	Serine/threonine-protein kinase pdik1l OS=Danio rerio OX=7955 GN=pdik1l PE=2 SV=1	T	Signal transduction mechanisms	serine/threonine-protein kinase 35-like [Seriola dumerili]
nbr-miR-140	0.0157147	0.236792	-0.963572	down	gene-Etr03952	2.67e-12	1.49593	up	gene-Etr03952	--	--	--	--	--	Biological Process: negative regulation of circadian rhythm (GO:0042754);; Biological Process: negative regulation of transcription, DNA-templated (GO:0045892);;	K21989|6.7e-09|sasa:106611026|K21989 calcium permeable stress-gated cation channel | (RefSeq) calcium permeable stress-gated cation channel 1-like	--	--	--	Clock interacting protein circadian	CLOCK-interacting pacemaker OS=Xenopus laevis OX=8355 GN=cipc PE=2 SV=1	S	Function unknown	CLOCK-interacting pacemaker-like [Seriola dumerili]
nbr-miR-140	0.0157147	0.236792	-0.963572	down	gene-Etr08770	0.00569091	1.02599	up	gene-Etr08770	--	--	--	--	--	Cellular Component: integral component of membrane (GO:0016021);; Cellular Component: apical plasma membrane (GO:0016324);;	K06532|0.0e+00|sdu:111216586|K06532 prominin 1 | (RefSeq) prominin-1-A-like	--	[R]	General function prediction only	Prominin	Prominin-1-A OS=Danio rerio OX=7955 GN=prom1a PE=2 SV=2	S	Function unknown	prominin 1 b isoform X10 [Epinephelus lanceolatus]
nbr-miR-140	0.0157147	0.236792	-0.963572	down	gene-Etr09896	0.00100851	0.832746	up	gene-Etr09896	--	--	--	--	--	--	--	--	--	--	--	--	G	Carbohydrate transport and metabolism	hypothetical protein F2P81_010812 [Scophthalmus maximus]
nbr-miR-140	0.0157147	0.236792	-0.963572	down	gene-Etr15320	2.5e-07	0.915197	up	gene-Etr15320	--	--	--	--	--	Cellular Component: integral component of membrane (GO:0016021);;	K15117|1.9e-182|lcf:108886503|K15117 solute carrier family 25, member 34/35 | (RefSeq) slc25a34; solute carrier family 25 member 34	--	[C]	Energy production and conversion	Mitochondrial carrier protein	Solute carrier family 25 member 34 OS=Danio rerio OX=7955 GN=slc25a34 PE=2 SV=1	C	Energy production and conversion	PREDICTED: solute carrier family 25 member 34 [Lates calcarifer]
nbr-miR-140	0.0157147	0.236792	-0.963572	down	gene-Etr16195	9.39e-15	0.88978	up	gene-Etr16195	--	--	--	--	--	Cellular Component: cellular_component (GO:0005575);; Cellular Component: intracellular (GO:0005622);; Cellular Component: obsolete cell (GO:0005623);; Cellular Component: nucleus (GO:0005634);; Cellular Component: organelle (GO:0043226);; Cellular Component: membrane-bounded organelle (GO:0043227);; Cellular Component: intracellular organelle (GO:0043229);; Cellular Component: intracellular memb…	K22610|0.0e+00|sdu:111235024|K22610 lysine-specific demethylase 9 [EC:1.14.11.-] | (RefSeq) round spermatid basic protein 1-like	--	[S]	Function unknown	--	Lysine-specific demethylase RSBN1L OS=Xenopus tropicalis OX=8364 GN=rsbn1l PE=2 SV=1	S	Function unknown	lysine-specific demethylase 9-like [Sparus aurata]
nbr-miR-140	0.0157147	0.236792	-0.963572	down	gene-Etr16607	7.56e-45	3.69577	up	gene-Etr16607	--	--	--	[P]	Inorganic ion transport and metabolism	Molecular Function: secondary active sulfate transmembrane transporter activity (GO:0008271);; Cellular Component: integral component of membrane (GO:0016021);;	K14707|0.0e+00|lcf:108876583|K14707 solute carrier family 26, member 10 | (RefSeq) solute carrier family 26 member 10-like	--	[P]	Inorganic ion transport and metabolism	Sulfate permease family	Solute carrier family 26 member 9 OS=Xenopus tropicalis OX=8364 GN=slc26a9 PE=2 SV=1	P	Inorganic ion transport and metabolism	PREDICTED: solute carrier family 26 member 10-like [Lates calcarifer]
nbr-miR-140	0.0157147	0.236792	-0.963572	down	gene-Etr18604	0.000864999	1.3889	up	gene-Etr18604	--	--	--	--	--	Biological Process: reproduction (GO:0000003);; Biological Process: angiogenesis (GO:0001525);; Biological Process: blood vessel development (GO:0001568);; Biological Process: urogenital system development (GO:0001655);; Biological Process: response to hypoxia (GO:0001666);; Biological Process: kidney development (GO:0001822);; Biological Process: vasculature development (GO:0001944);; Biological…	K05466|2.8e-235|pret:103476987|K05466 angiopoietin 2 | (RefSeq) angpt2; angiopoietin-2	MAPK signaling pathway (ko04010)	[R]	General function prediction only	Fibrinogen beta and gamma chains, C-terminal globular domain	Ryncolin-1 OS=Cerberus rynchops OX=46267 PE=1 SV=1	S	Function unknown	angiopoietin-2 [Cottoperca gobio]
nbr-miR-140	0.0157147	0.236792	-0.963572	down	gene-Etr19110	2.58e-07	1.47227	up	gene-Etr19110	--	--	--	--	--	--	K06522|3.9e-290|sdu:111218119|K06522 immunoglobulin superfamily, member 2/3 | (RefSeq) immunoglobulin superfamily member 3-like	--	--	--	Immunoglobulin V-set domain	Immunoglobulin superfamily member 3 OS=Xenopus tropicalis OX=8364 GN=igsf3 PE=2 SV=1	T	Signal transduction mechanisms	immunoglobulin superfamily member 2-like [Sander lucioperca]
pny-miR-140	0.0157147	0.236792	-0.963572	down	gene-Etr03952	2.67e-12	1.49593	up	gene-Etr03952	--	--	--	--	--	Biological Process: negative regulation of circadian rhythm (GO:0042754);; Biological Process: negative regulation of transcription, DNA-templated (GO:0045892);;	K21989|6.7e-09|sasa:106611026|K21989 calcium permeable stress-gated cation channel | (RefSeq) calcium permeable stress-gated cation channel 1-like	--	--	--	Clock interacting protein circadian	CLOCK-interacting pacemaker OS=Xenopus laevis OX=8355 GN=cipc PE=2 SV=1	S	Function unknown	CLOCK-interacting pacemaker-like [Seriola dumerili]
pny-miR-140	0.0157147	0.236792	-0.963572	down	gene-Etr08770	0.00569091	1.02599	up	gene-Etr08770	--	--	--	--	--	Cellular Component: integral component of membrane (GO:0016021);; Cellular Component: apical plasma membrane (GO:0016324);;	K06532|0.0e+00|sdu:111216586|K06532 prominin 1 | (RefSeq) prominin-1-A-like	--	[R]	General function prediction only	Prominin	Prominin-1-A OS=Danio rerio OX=7955 GN=prom1a PE=2 SV=2	S	Function unknown	prominin 1 b isoform X10 [Epinephelus lanceolatus]
pny-miR-140	0.0157147	0.236792	-0.963572	down	gene-Etr09896	0.00100851	0.832746	up	gene-Etr09896	--	--	--	--	--	--	--	--	--	--	--	--	G	Carbohydrate transport and metabolism	hypothetical protein F2P81_010812 [Scophthalmus maximus]
pny-miR-140	0.0157147	0.236792	-0.963572	down	gene-Etr15320	2.5e-07	0.915197	up	gene-Etr15320	--	--	--	--	--	Cellular Component: integral component of membrane (GO:0016021);;	K15117|1.9e-182|lcf:108886503|K15117 solute carrier family 25, member 34/35 | (RefSeq) slc25a34; solute carrier family 25 member 34	--	[C]	Energy production and conversion	Mitochondrial carrier protein	Solute carrier family 25 member 34 OS=Danio rerio OX=7955 GN=slc25a34 PE=2 SV=1	C	Energy production and conversion	PREDICTED: solute carrier family 25 member 34 [Lates calcarifer]
pny-miR-140	0.0157147	0.236792	-0.963572	down	gene-Etr16195	9.39e-15	0.88978	up	gene-Etr16195	--	--	--	--	--	Cellular Component: cellular_component (GO:0005575);; Cellular Component: intracellular (GO:0005622);; Cellular Component: obsolete cell (GO:0005623);; Cellular Component: nucleus (GO:0005634);; Cellular Component: organelle (GO:0043226);; Cellular Component: membrane-bounded organelle (GO:0043227);; Cellular Component: intracellular organelle (GO:0043229);; Cellular Component: intracellular memb…	K22610|0.0e+00|sdu:111235024|K22610 lysine-specific demethylase 9 [EC:1.14.11.-] | (RefSeq) round spermatid basic protein 1-like	--	[S]	Function unknown	--	Lysine-specific demethylase RSBN1L OS=Xenopus tropicalis OX=8364 GN=rsbn1l PE=2 SV=1	S	Function unknown	lysine-specific demethylase 9-like [Sparus aurata]
pny-miR-140	0.0157147	0.236792	-0.963572	down	gene-Etr16607	7.56e-45	3.69577	up	gene-Etr16607	--	--	--	[P]	Inorganic ion transport and metabolism	Molecular Function: secondary active sulfate transmembrane transporter activity (GO:0008271);; Cellular Component: integral component of membrane (GO:0016021);;	K14707|0.0e+00|lcf:108876583|K14707 solute carrier family 26, member 10 | (RefSeq) solute carrier family 26 member 10-like	--	[P]	Inorganic ion transport and metabolism	Sulfate permease family	Solute carrier family 26 member 9 OS=Xenopus tropicalis OX=8364 GN=slc26a9 PE=2 SV=1	P	Inorganic ion transport and metabolism	PREDICTED: solute carrier family 26 member 10-like [Lates calcarifer]
pny-miR-140	0.0157147	0.236792	-0.963572	down	gene-Etr18604	0.000864999	1.3889	up	gene-Etr18604	--	--	--	--	--	Biological Process: reproduction (GO:0000003);; Biological Process: angiogenesis (GO:0001525);; Biological Process: blood vessel development (GO:0001568);; Biological Process: urogenital system development (GO:0001655);; Biological Process: response to hypoxia (GO:0001666);; Biological Process: kidney development (GO:0001822);; Biological Process: vasculature development (GO:0001944);; Biological…	K05466|2.8e-235|pret:103476987|K05466 angiopoietin 2 | (RefSeq) angpt2; angiopoietin-2	MAPK signaling pathway (ko04010)	[R]	General function prediction only	Fibrinogen beta and gamma chains, C-terminal globular domain	Ryncolin-1 OS=Cerberus rynchops OX=46267 PE=1 SV=1	S	Function unknown	angiopoietin-2 [Cottoperca gobio]
pny-miR-140	0.0157147	0.236792	-0.963572	down	gene-Etr19110	2.58e-07	1.47227	up	gene-Etr19110	--	--	--	--	--	--	K06522|3.9e-290|sdu:111218119|K06522 immunoglobulin superfamily, member 2/3 | (RefSeq) immunoglobulin superfamily member 3-like	--	--	--	Immunoglobulin V-set domain	Immunoglobulin superfamily member 3 OS=Xenopus tropicalis OX=8364 GN=igsf3 PE=2 SV=1	T	Signal transduction mechanisms	immunoglobulin superfamily member 2-like [Sander lucioperca]
abu-miR-140	0.0157147	0.236792	-0.963572	down	gene-Etr03952	2.67e-12	1.49593	up	gene-Etr03952	--	--	--	--	--	Biological Process: negative regulation of circadian rhythm (GO:0042754);; Biological Process: negative regulation of transcription, DNA-templated (GO:0045892);;	K21989|6.7e-09|sasa:106611026|K21989 calcium permeable stress-gated cation channel | (RefSeq) calcium permeable stress-gated cation channel 1-like	--	--	--	Clock interacting protein circadian	CLOCK-interacting pacemaker OS=Xenopus laevis OX=8355 GN=cipc PE=2 SV=1	S	Function unknown	CLOCK-interacting pacemaker-like [Seriola dumerili]
abu-miR-140	0.0157147	0.236792	-0.963572	down	gene-Etr08770	0.00569091	1.02599	up	gene-Etr08770	--	--	--	--	--	Cellular Component: integral component of membrane (GO:0016021);; Cellular Component: apical plasma membrane (GO:0016324);;	K06532|0.0e+00|sdu:111216586|K06532 prominin 1 | (RefSeq) prominin-1-A-like	--	[R]	General function prediction only	Prominin	Prominin-1-A OS=Danio rerio OX=7955 GN=prom1a PE=2 SV=2	S	Function unknown	prominin 1 b isoform X10 [Epinephelus lanceolatus]
abu-miR-140	0.0157147	0.236792	-0.963572	down	gene-Etr09896	0.00100851	0.832746	up	gene-Etr09896	--	--	--	--	--	--	--	--	--	--	--	--	G	Carbohydrate transport and metabolism	hypothetical protein F2P81_010812 [Scophthalmus maximus]
abu-miR-140	0.0157147	0.236792	-0.963572	down	gene-Etr15320	2.5e-07	0.915197	up	gene-Etr15320	--	--	--	--	--	Cellular Component: integral component of membrane (GO:0016021);;	K15117|1.9e-182|lcf:108886503|K15117 solute carrier family 25, member 34/35 | (RefSeq) slc25a34; solute carrier family 25 member 34	--	[C]	Energy production and conversion	Mitochondrial carrier protein	Solute carrier family 25 member 34 OS=Danio rerio OX=7955 GN=slc25a34 PE=2 SV=1	C	Energy production and conversion	PREDICTED: solute carrier family 25 member 34 [Lates calcarifer]
abu-miR-140	0.0157147	0.236792	-0.963572	down	gene-Etr16195	9.39e-15	0.88978	up	gene-Etr16195	--	--	--	--	--	Cellular Component: cellular_component (GO:0005575);; Cellular Component: intracellular (GO:0005622);; Cellular Component: obsolete cell (GO:0005623);; Cellular Component: nucleus (GO:0005634);; Cellular Component: organelle (GO:0043226);; Cellular Component: membrane-bounded organelle (GO:0043227);; Cellular Component: intracellular organelle (GO:0043229);; Cellular Component: intracellular memb…	K22610|0.0e+00|sdu:111235024|K22610 lysine-specific demethylase 9 [EC:1.14.11.-] | (RefSeq) round spermatid basic protein 1-like	--	[S]	Function unknown	--	Lysine-specific demethylase RSBN1L OS=Xenopus tropicalis OX=8364 GN=rsbn1l PE=2 SV=1	S	Function unknown	lysine-specific demethylase 9-like [Sparus aurata]
abu-miR-140	0.0157147	0.236792	-0.963572	down	gene-Etr16607	7.56e-45	3.69577	up	gene-Etr16607	--	--	--	[P]	Inorganic ion transport and metabolism	Molecular Function: secondary active sulfate transmembrane transporter activity (GO:0008271);; Cellular Component: integral component of membrane (GO:0016021);;	K14707|0.0e+00|lcf:108876583|K14707 solute carrier family 26, member 10 | (RefSeq) solute carrier family 26 member 10-like	--	[P]	Inorganic ion transport and metabolism	Sulfate permease family	Solute carrier family 26 member 9 OS=Xenopus tropicalis OX=8364 GN=slc26a9 PE=2 SV=1	P	Inorganic ion transport and metabolism	PREDICTED: solute carrier family 26 member 10-like [Lates calcarifer]
abu-miR-140	0.0157147	0.236792	-0.963572	down	gene-Etr18604	0.000864999	1.3889	up	gene-Etr18604	--	--	--	--	--	Biological Process: reproduction (GO:0000003);; Biological Process: angiogenesis (GO:0001525);; Biological Process: blood vessel development (GO:0001568);; Biological Process: urogenital system development (GO:0001655);; Biological Process: response to hypoxia (GO:0001666);; Biological Process: kidney development (GO:0001822);; Biological Process: vasculature development (GO:0001944);; Biological…	K05466|2.8e-235|pret:103476987|K05466 angiopoietin 2 | (RefSeq) angpt2; angiopoietin-2	MAPK signaling pathway (ko04010)	[R]	General function prediction only	Fibrinogen beta and gamma chains, C-terminal globular domain	Ryncolin-1 OS=Cerberus rynchops OX=46267 PE=1 SV=1	S	Function unknown	angiopoietin-2 [Cottoperca gobio]
abu-miR-140	0.0157147	0.236792	-0.963572	down	gene-Etr19110	2.58e-07	1.47227	up	gene-Etr19110	--	--	--	--	--	--	K06522|3.9e-290|sdu:111218119|K06522 immunoglobulin superfamily, member 2/3 | (RefSeq) immunoglobulin superfamily member 3-like	--	--	--	Immunoglobulin V-set domain	Immunoglobulin superfamily member 3 OS=Xenopus tropicalis OX=8364 GN=igsf3 PE=2 SV=1	T	Signal transduction mechanisms	immunoglobulin superfamily member 2-like [Sander lucioperca]
novel_miR_120	0.000864492	0.153013	-1.23716	down	gene-Etr03073	1.79e-05	0.816511	up	gene-Etr03073	--	--	--	--	--	Biological Process: reproduction (GO:0000003);; Biological Process: mitotic cell cycle (GO:0000278);; Biological Process: mitotic cytokinesis (GO:0000281);; Biological Process: cytokinesis (GO:0000910);; Biological Process: eye development (GO:0001654);; Biological Process: urogenital system development (GO:0001655);; Biological Process: ameboidal-type cell migration (GO:0001667);; Biological Pro…	K10352|0.0e+00|lco:104938664|K10352 myosin heavy chain 9/10/11/14 | (RefSeq) myosin-9 isoform X1	Vascular smooth muscle contraction (ko04270);; Tight junction (ko04530);; Regulation of actin cytoskeleton (ko04810)	[Z]	Cytoskeleton	Myosin tail	Myosin-9 OS=Gallus gallus OX=9031 GN=MYH9 PE=2 SV=1	Z	Cytoskeleton	myosin-9 isoform X1 [Sparus aurata]
novel_miR_120	0.000864492	0.153013	-1.23716	down	gene-Etr06176	1.05e-08	1.01058	up	gene-Etr06176	--	--	--	[T]	Signal transduction mechanisms	Molecular Function: protein tyrosine phosphatase activity (GO:0004725);; Cellular Component: integral component of membrane (GO:0016021);;	K05694|0.0e+00|malb:109969128|K05694 receptor-type tyrosine-protein phosphatase beta [EC:3.1.3.48] | (RefSeq) receptor-type tyrosine-protein phosphatase beta-like isoform X1	Adherens junction (ko04520)	[T]	Signal transduction mechanisms	Fibronectin type III domain	Receptor-type tyrosine-protein phosphatase eta OS=Gallus gallus OX=9031 GN=PTPRJ PE=2 SV=2	T	Signal transduction mechanisms	receptor-type tyrosine-protein phosphatase beta isoform X3 [Mastacembelus armatus]
novel_miR_120	0.000864492	0.153013	-1.23716	down	gene-Etr06730	0.000745365	1.27843	up	gene-Etr06730	--	--	--	[E]	Amino acid transport and metabolism	Molecular Function: tryptophan 5-monooxygenase activity (GO:0004510);; Molecular Function: iron ion binding (GO:0005506);; Biological Process: aromatic amino acid family metabolic process (GO:0009072);; Biological Process: serotonin biosynthetic process (GO:0042427);;	K00502|4.3e-197|sdu:111229584|K00502 tryptophan 5-monooxygenase [EC:1.14.16.4] | (RefSeq) tph1; tryptophan 5-hydroxylase 1 isoform X1	Tryptophan metabolism (ko00380);; Folate biosynthesis (ko00790)	[E]	Amino acid transport and metabolism	Biopterin-dependent aromatic amino acid hydroxylase	Tryptophan 5-hydroxylase OS=Xenopus laevis OX=8355 GN=tph PE=2 SV=1	E	Amino acid transport and metabolism	PREDICTED: tryptophan 5-hydroxylase 1 [Stegastes partitus]
novel_miR_120	0.000864492	0.153013	-1.23716	down	gene-Etr08430	0.000414044	1.03004	up	gene-Etr08430	--	--	--	--	--	Molecular Function: motor activity (GO:0003774);; Molecular Function: actin binding (GO:0003779);; Molecular Function: ATP binding (GO:0005524);; Cellular Component: myosin complex (GO:0016459);; Biological Process: glomerulus development (GO:0032835);;	K10356|0.0e+00|lcf:108888179|K10356 myosin I | (RefSeq) myo1c; unconventional myosin-Ic isoform X1	--	[Z]	Cytoskeleton	Myosin head (motor domain)	Unconventional myosin-Ic OS=Gallus gallus OX=9031 GN=MYO1C PE=2 SV=1	Z	Cytoskeleton	PREDICTED: unconventional myosin-Ic isoform X2 [Lates calcarifer]
novel_miR_120	0.000864492	0.153013	-1.23716	down	gene-Etr12523	0.00195362	0.858898	up	gene-Etr12523	--	--	--	--	--	Biological Process: lymphangiogenesis (GO:0001946);; Molecular Function: DNA binding (GO:0003677);; Biological Process: regulation of transcription, DNA-templated (GO:0006355);;	K20211|0.0e+00|lcf:108893223|K20211 prospero homeobox 1 | (RefSeq) prospero homeobox protein 1-like isoform X1	--	[K]	Transcription	Homeo-prospero domain	Prospero homeobox protein 1 OS=Gallus gallus OX=9031 GN=PROX1 PE=2 SV=1	K	Transcription	PREDICTED: prospero homeobox protein 1-like isoform X1 [Lates calcarifer]
novel_miR_120	0.000864492	0.153013	-1.23716	down	gene-Etr14748	0.00655388	1.50035	up	gene-Etr14748	--	--	--	--	--	--	K22254|1.9e-29|lav:100663840|K22254 ubiquilin-like protein | (RefSeq) olfactomedin-4	--	[W]	Extracellular structures	Olfactomedin-like domain	Noelin OS=Gallus gallus OX=9031 GN=OLFM1 PE=1 SV=1	W	Extracellular structures	PREDICTED: LOW QUALITY PROTEIN: olfactomedin-4-like [Lates calcarifer]
novel_miR_120	0.000864492	0.153013	-1.23716	down	gene-Etr14898	0.00260345	0.639707	up	gene-Etr14898	--	--	--	--	--	Biological Process: cell morphogenesis (GO:0000902);; Biological Process: cell morphogenesis involved in differentiation (GO:0000904);; Cellular Component: stress fiber (GO:0001725);; Biological Process: epithelial cell development (GO:0002064);; Biological Process: immune system process (GO:0002376);; Biological Process: keratinocyte development (GO:0003334);; Biological Process: epithelial cell…	K04437|0.0e+00|sdu:111219449|K04437 filamin | (RefSeq) filamin-B-like	MAPK signaling pathway (ko04010);; Focal adhesion (ko04510);; Salmonella infection (ko05132)	[Z]	Cytoskeleton	Filamin/ABP280 repeat	Alpha-actinin-2 OS=Gallus gallus OX=9031 GN=ACTN2 PE=2 SV=1	Z	Cytoskeleton	filamin-B-like [Seriola dumerili]
novel_miR_120	0.000864492	0.153013	-1.23716	down	gene-Etr20379	5.73e-06	0.622673	up	gene-Etr20379	--	--	--	--	--	Cellular Component: integral component of membrane (GO:0016021);;	K17253|4.4e-17|tmu:101350940|K17253 lactadherin | (RefSeq) lactadherin	--	--	--	CUB domain	Coagulation factor V OS=Pseudonaja textilis OX=8673 GN=F5 PE=1 SV=1	T	Signal transduction mechanisms	discoidin, CUB and LCCL domain-containing protein 1-like isoform X1 [Seriola dumerili]
novel_miR_120	0.000864492	0.153013	-1.23716	down	gene-Etr20520	0.00105108	1.06881	up	gene-Etr20520	--	--	--	[R]	General function prediction only	Biological Process: transition metal ion transport (GO:0000041);; Molecular Function: molecular_function (GO:0003674);; Molecular Function: catalytic activity (GO:0003824);; Cellular Component: cellular_component (GO:0005575);; Cellular Component: intracellular (GO:0005622);; Cellular Component: obsolete cell (GO:0005623);; Cellular Component: cytoplasm (GO:0005737);; Cellular Component: endosome…	K19876|2.8e-188|lco:104940315|K19876 metalloreductase STEAP4 [EC:1.16.1.-] | (RefSeq) steap4; metalloreductase STEAP4 isoform X1	--	--	--	Ferric reductase like transmembrane component	--	S	Function unknown	Metalloreductase STEAP4 [Larimichthys crocea]
novel_miR_120	0.000864492	0.153013	-1.23716	down	gene-Etr20606	3.12e-14	2.49067	up	gene-Etr20606	--	--	--	--	--	Molecular Function: cytokine receptor activity (GO:0004896);; Cellular Component: membrane (GO:0016020);;	K05055|2.4e-114|lcf:108885967|K05055 interleukin 6 receptor | (RefSeq) interleukin-6 receptor subunit alpha-like isoform X1	Cytokine-cytokine receptor interaction (ko04060)	--	--	Pre-pro-megakaryocyte potentiating factor precursor (Mesothelin)	--	S	Function unknown	putative otoancorin [Scophthalmus maximus]
novel_miR_544	0.0474209	0.374961	-4.15325	down	gene-Etr08064	0.00147862	1.43522	up	gene-Etr08064	--	--	--	--	--	Biological Process: endothelium development (GO:0003158);; Molecular Function: molecular_function (GO:0003674);; Molecular Function: binding (GO:0005488);; Molecular Function: calcium ion binding (GO:0005509);; Molecular Function: protein binding (GO:0005515);; Cellular Component: cellular_component (GO:0005575);; Cellular Component: extracellular region (GO:0005576);; Cellular Component: extrace…	K17495|1.4e-31|cge:100755877|K17495 CUB and sushi domain-containing protein | (RefSeq) Svep1; sushi, von Willebrand factor type A, EGF and pentraxin domain-containing protein 1 isoform X2	--	[T]	Signal transduction mechanisms	Coagulation Factor Xa inhibitory site	Signal peptide, CUB and EGF-like domain-containing protein 2 OS=Danio rerio OX=7955 GN=scube2 PE=2 SV=1	T	Signal transduction mechanisms	LOW QUALITY PROTEIN: signal peptide, CUB and EGF-like domain-containing protein 1 [Sphaeramia orbicularis]
novel_miR_544	0.0474209	0.374961	-4.15325	down	gene-Etr12711	3.74e-40	1.89676	up	gene-Etr12711	--	--	--	--	--	Biological Process: visual perception (GO:0007601);; Biological Process: response to temperature stimulus (GO:0009266);; Biological Process: response to light stimulus (GO:0009416);; Biological Process: regulation of circadian rhythm (GO:0042752);; Biological Process: retina development in camera-type eye (GO:0060041);; Biological Process: dopaminergic neuron differentiation (GO:0071542);; Biolog…	K21944|0.0e+00|lcf:108897052|K21944 period circadian protein 1 | (RefSeq) LOW QUALITY PROTEIN: period circadian protein homolog 1-like	--	[T]	Signal transduction mechanisms	Period protein 2/3C-terminal region	Period circadian protein homolog 2 OS=Gallus gallus OX=9031 GN=PER2 PE=2 SV=1	T	Signal transduction mechanisms	period circadian protein homolog 1 isoform X1 [Seriola lalandi dorsalis]
novel_miR_544	0.0474209	0.374961	-4.15325	down	gene-Etr20722	8.43e-05	0.844882	up	gene-Etr20722	--	--	--	--	--	Molecular Function: DNA binding (GO:0003677);; Molecular Function: DNA-binding transcription factor activity (GO:0003700);; Cellular Component: nucleus (GO:0005634);; Cellular Component: transcription regulator complex (GO:0005667);; Cellular Component: cytoplasm (GO:0005737);; Biological Process: transforming growth factor beta receptor signaling pathway (GO:0007179);;	K16791|4.2e-177|sdu:111217126|K16791 mothers against decapentaplegic homolog 9 | (RefSeq) smad9; mothers against decapentaplegic homolog 9	TGF-beta signaling pathway (ko04350)	[TK]	Signal transduction mechanisms;; Transcription	MH1 domain	Mothers against decapentaplegic homolog 1 OS=Coturnix japonica OX=93934 GN=SMAD1 PE=2 SV=1	--	--	mothers against decapentaplegic homolog 9 [Seriola dumerili]
novel_miR_544	0.0474209	0.374961	-4.15325	down	gene-Etr21180	0.00876127	0.692044	up	gene-Etr21180	--	--	--	--	--	Molecular Function: neuropeptide hormone activity (GO:0005184);;	--	--	--	--	--	--	S	Function unknown	PREDICTED: neurosecretory protein VGF-like [Paralichthys olivaceus]
nle-miR-140	0.0309706	0.322458	-0.88644	down	gene-Etr03952	2.67e-12	1.49593	up	gene-Etr03952	--	--	--	--	--	Biological Process: negative regulation of circadian rhythm (GO:0042754);; Biological Process: negative regulation of transcription, DNA-templated (GO:0045892);;	K21989|6.7e-09|sasa:106611026|K21989 calcium permeable stress-gated cation channel | (RefSeq) calcium permeable stress-gated cation channel 1-like	--	--	--	Clock interacting protein circadian	CLOCK-interacting pacemaker OS=Xenopus laevis OX=8355 GN=cipc PE=2 SV=1	S	Function unknown	CLOCK-interacting pacemaker-like [Seriola dumerili]
nle-miR-140	0.0309706	0.322458	-0.88644	down	gene-Etr15320	2.5e-07	0.915197	up	gene-Etr15320	--	--	--	--	--	Cellular Component: integral component of membrane (GO:0016021);;	K15117|1.9e-182|lcf:108886503|K15117 solute carrier family 25, member 34/35 | (RefSeq) slc25a34; solute carrier family 25 member 34	--	[C]	Energy production and conversion	Mitochondrial carrier protein	Solute carrier family 25 member 34 OS=Danio rerio OX=7955 GN=slc25a34 PE=2 SV=1	C	Energy production and conversion	PREDICTED: solute carrier family 25 member 34 [Lates calcarifer]
nle-miR-140	0.0309706	0.322458	-0.88644	down	gene-Etr16195	9.39e-15	0.88978	up	gene-Etr16195	--	--	--	--	--	Cellular Component: cellular_component (GO:0005575);; Cellular Component: intracellular (GO:0005622);; Cellular Component: obsolete cell (GO:0005623);; Cellular Component: nucleus (GO:0005634);; Cellular Component: organelle (GO:0043226);; Cellular Component: membrane-bounded organelle (GO:0043227);; Cellular Component: intracellular organelle (GO:0043229);; Cellular Component: intracellular memb…	K22610|0.0e+00|sdu:111235024|K22610 lysine-specific demethylase 9 [EC:1.14.11.-] | (RefSeq) round spermatid basic protein 1-like	--	[S]	Function unknown	--	Lysine-specific demethylase RSBN1L OS=Xenopus tropicalis OX=8364 GN=rsbn1l PE=2 SV=1	S	Function unknown	lysine-specific demethylase 9-like [Sparus aurata]
nle-miR-140	0.0309706	0.322458	-0.88644	down	gene-Etr18604	0.000864999	1.3889	up	gene-Etr18604	--	--	--	--	--	Biological Process: reproduction (GO:0000003);; Biological Process: angiogenesis (GO:0001525);; Biological Process: blood vessel development (GO:0001568);; Biological Process: urogenital system development (GO:0001655);; Biological Process: response to hypoxia (GO:0001666);; Biological Process: kidney development (GO:0001822);; Biological Process: vasculature development (GO:0001944);; Biological…	K05466|2.8e-235|pret:103476987|K05466 angiopoietin 2 | (RefSeq) angpt2; angiopoietin-2	MAPK signaling pathway (ko04010)	[R]	General function prediction only	Fibrinogen beta and gamma chains, C-terminal globular domain	Ryncolin-1 OS=Cerberus rynchops OX=46267 PE=1 SV=1	S	Function unknown	angiopoietin-2 [Cottoperca gobio]
ppa-miR-140	0.0309706	0.322458	-0.88644	down	gene-Etr03952	2.67e-12	1.49593	up	gene-Etr03952	--	--	--	--	--	Biological Process: negative regulation of circadian rhythm (GO:0042754);; Biological Process: negative regulation of transcription, DNA-templated (GO:0045892);;	K21989|6.7e-09|sasa:106611026|K21989 calcium permeable stress-gated cation channel | (RefSeq) calcium permeable stress-gated cation channel 1-like	--	--	--	Clock interacting protein circadian	CLOCK-interacting pacemaker OS=Xenopus laevis OX=8355 GN=cipc PE=2 SV=1	S	Function unknown	CLOCK-interacting pacemaker-like [Seriola dumerili]
ppa-miR-140	0.0309706	0.322458	-0.88644	down	gene-Etr15320	2.5e-07	0.915197	up	gene-Etr15320	--	--	--	--	--	Cellular Component: integral component of membrane (GO:0016021);;	K15117|1.9e-182|lcf:108886503|K15117 solute carrier family 25, member 34/35 | (RefSeq) slc25a34; solute carrier family 25 member 34	--	[C]	Energy production and conversion	Mitochondrial carrier protein	Solute carrier family 25 member 34 OS=Danio rerio OX=7955 GN=slc25a34 PE=2 SV=1	C	Energy production and conversion	PREDICTED: solute carrier family 25 member 34 [Lates calcarifer]
ppa-miR-140	0.0309706	0.322458	-0.88644	down	gene-Etr16195	9.39e-15	0.88978	up	gene-Etr16195	--	--	--	--	--	Cellular Component: cellular_component (GO:0005575);; Cellular Component: intracellular (GO:0005622);; Cellular Component: obsolete cell (GO:0005623);; Cellular Component: nucleus (GO:0005634);; Cellular Component: organelle (GO:0043226);; Cellular Component: membrane-bounded organelle (GO:0043227);; Cellular Component: intracellular organelle (GO:0043229);; Cellular Component: intracellular memb…	K22610|0.0e+00|sdu:111235024|K22610 lysine-specific demethylase 9 [EC:1.14.11.-] | (RefSeq) round spermatid basic protein 1-like	--	[S]	Function unknown	--	Lysine-specific demethylase RSBN1L OS=Xenopus tropicalis OX=8364 GN=rsbn1l PE=2 SV=1	S	Function unknown	lysine-specific demethylase 9-like [Sparus aurata]
ppa-miR-140	0.0309706	0.322458	-0.88644	down	gene-Etr18604	0.000864999	1.3889	up	gene-Etr18604	--	--	--	--	--	Biological Process: reproduction (GO:0000003);; Biological Process: angiogenesis (GO:0001525);; Biological Process: blood vessel development (GO:0001568);; Biological Process: urogenital system development (GO:0001655);; Biological Process: response to hypoxia (GO:0001666);; Biological Process: kidney development (GO:0001822);; Biological Process: vasculature development (GO:0001944);; Biological…	K05466|2.8e-235|pret:103476987|K05466 angiopoietin 2 | (RefSeq) angpt2; angiopoietin-2	MAPK signaling pathway (ko04010)	[R]	General function prediction only	Fibrinogen beta and gamma chains, C-terminal globular domain	Ryncolin-1 OS=Cerberus rynchops OX=46267 PE=1 SV=1	S	Function unknown	angiopoietin-2 [Cottoperca gobio]
mze-miR-140	0.0309706	0.322458	-0.88644	down	gene-Etr03952	2.67e-12	1.49593	up	gene-Etr03952	--	--	--	--	--	Biological Process: negative regulation of circadian rhythm (GO:0042754);; Biological Process: negative regulation of transcription, DNA-templated (GO:0045892);;	K21989|6.7e-09|sasa:106611026|K21989 calcium permeable stress-gated cation channel | (RefSeq) calcium permeable stress-gated cation channel 1-like	--	--	--	Clock interacting protein circadian	CLOCK-interacting pacemaker OS=Xenopus laevis OX=8355 GN=cipc PE=2 SV=1	S	Function unknown	CLOCK-interacting pacemaker-like [Seriola dumerili]
mze-miR-140	0.0309706	0.322458	-0.88644	down	gene-Etr15320	2.5e-07	0.915197	up	gene-Etr15320	--	--	--	--	--	Cellular Component: integral component of membrane (GO:0016021);;	K15117|1.9e-182|lcf:108886503|K15117 solute carrier family 25, member 34/35 | (RefSeq) slc25a34; solute carrier family 25 member 34	--	[C]	Energy production and conversion	Mitochondrial carrier protein	Solute carrier family 25 member 34 OS=Danio rerio OX=7955 GN=slc25a34 PE=2 SV=1	C	Energy production and conversion	PREDICTED: solute carrier family 25 member 34 [Lates calcarifer]
mze-miR-140	0.0309706	0.322458	-0.88644	down	gene-Etr16195	9.39e-15	0.88978	up	gene-Etr16195	--	--	--	--	--	Cellular Component: cellular_component (GO:0005575);; Cellular Component: intracellular (GO:0005622);; Cellular Component: obsolete cell (GO:0005623);; Cellular Component: nucleus (GO:0005634);; Cellular Component: organelle (GO:0043226);; Cellular Component: membrane-bounded organelle (GO:0043227);; Cellular Component: intracellular organelle (GO:0043229);; Cellular Component: intracellular memb…	K22610|0.0e+00|sdu:111235024|K22610 lysine-specific demethylase 9 [EC:1.14.11.-] | (RefSeq) round spermatid basic protein 1-like	--	[S]	Function unknown	--	Lysine-specific demethylase RSBN1L OS=Xenopus tropicalis OX=8364 GN=rsbn1l PE=2 SV=1	S	Function unknown	lysine-specific demethylase 9-like [Sparus aurata]
mze-miR-140	0.0309706	0.322458	-0.88644	down	gene-Etr18604	0.000864999	1.3889	up	gene-Etr18604	--	--	--	--	--	Biological Process: reproduction (GO:0000003);; Biological Process: angiogenesis (GO:0001525);; Biological Process: blood vessel development (GO:0001568);; Biological Process: urogenital system development (GO:0001655);; Biological Process: response to hypoxia (GO:0001666);; Biological Process: kidney development (GO:0001822);; Biological Process: vasculature development (GO:0001944);; Biological…	K05466|2.8e-235|pret:103476987|K05466 angiopoietin 2 | (RefSeq) angpt2; angiopoietin-2	MAPK signaling pathway (ko04010)	[R]	General function prediction only	Fibrinogen beta and gamma chains, C-terminal globular domain	Ryncolin-1 OS=Cerberus rynchops OX=46267 PE=1 SV=1	S	Function unknown	angiopoietin-2 [Cottoperca gobio]
ipu-miR-140	0.0309706	0.322458	-0.88644	down	gene-Etr03952	2.67e-12	1.49593	up	gene-Etr03952	--	--	--	--	--	Biological Process: negative regulation of circadian rhythm (GO:0042754);; Biological Process: negative regulation of transcription, DNA-templated (GO:0045892);;	K21989|6.7e-09|sasa:106611026|K21989 calcium permeable stress-gated cation channel | (RefSeq) calcium permeable stress-gated cation channel 1-like	--	--	--	Clock interacting protein circadian	CLOCK-interacting pacemaker OS=Xenopus laevis OX=8355 GN=cipc PE=2 SV=1	S	Function unknown	CLOCK-interacting pacemaker-like [Seriola dumerili]
ipu-miR-140	0.0309706	0.322458	-0.88644	down	gene-Etr15320	2.5e-07	0.915197	up	gene-Etr15320	--	--	--	--	--	Cellular Component: integral component of membrane (GO:0016021);;	K15117|1.9e-182|lcf:108886503|K15117 solute carrier family 25, member 34/35 | (RefSeq) slc25a34; solute carrier family 25 member 34	--	[C]	Energy production and conversion	Mitochondrial carrier protein	Solute carrier family 25 member 34 OS=Danio rerio OX=7955 GN=slc25a34 PE=2 SV=1	C	Energy production and conversion	PREDICTED: solute carrier family 25 member 34 [Lates calcarifer]
ipu-miR-140	0.0309706	0.322458	-0.88644	down	gene-Etr16195	9.39e-15	0.88978	up	gene-Etr16195	--	--	--	--	--	Cellular Component: cellular_component (GO:0005575);; Cellular Component: intracellular (GO:0005622);; Cellular Component: obsolete cell (GO:0005623);; Cellular Component: nucleus (GO:0005634);; Cellular Component: organelle (GO:0043226);; Cellular Component: membrane-bounded organelle (GO:0043227);; Cellular Component: intracellular organelle (GO:0043229);; Cellular Component: intracellular memb…	K22610|0.0e+00|sdu:111235024|K22610 lysine-specific demethylase 9 [EC:1.14.11.-] | (RefSeq) round spermatid basic protein 1-like	--	[S]	Function unknown	--	Lysine-specific demethylase RSBN1L OS=Xenopus tropicalis OX=8364 GN=rsbn1l PE=2 SV=1	S	Function unknown	lysine-specific demethylase 9-like [Sparus aurata]
ipu-miR-140	0.0309706	0.322458	-0.88644	down	gene-Etr18604	0.000864999	1.3889	up	gene-Etr18604	--	--	--	--	--	Biological Process: reproduction (GO:0000003);; Biological Process: angiogenesis (GO:0001525);; Biological Process: blood vessel development (GO:0001568);; Biological Process: urogenital system development (GO:0001655);; Biological Process: response to hypoxia (GO:0001666);; Biological Process: kidney development (GO:0001822);; Biological Process: vasculature development (GO:0001944);; Biological…	K05466|2.8e-235|pret:103476987|K05466 angiopoietin 2 | (RefSeq) angpt2; angiopoietin-2	MAPK signaling pathway (ko04010)	[R]	General function prediction only	Fibrinogen beta and gamma chains, C-terminal globular domain	Ryncolin-1 OS=Cerberus rynchops OX=46267 PE=1 SV=1	S	Function unknown	angiopoietin-2 [Cottoperca gobio]
pha-miR-140	0.0309706	0.322458	-0.88644	down	gene-Etr03952	2.67e-12	1.49593	up	gene-Etr03952	--	--	--	--	--	Biological Process: negative regulation of circadian rhythm (GO:0042754);; Biological Process: negative regulation of transcription, DNA-templated (GO:0045892);;	K21989|6.7e-09|sasa:106611026|K21989 calcium permeable stress-gated cation channel | (RefSeq) calcium permeable stress-gated cation channel 1-like	--	--	--	Clock interacting protein circadian	CLOCK-interacting pacemaker OS=Xenopus laevis OX=8355 GN=cipc PE=2 SV=1	S	Function unknown	CLOCK-interacting pacemaker-like [Seriola dumerili]
pha-miR-140	0.0309706	0.322458	-0.88644	down	gene-Etr15320	2.5e-07	0.915197	up	gene-Etr15320	--	--	--	--	--	Cellular Component: integral component of membrane (GO:0016021);;	K15117|1.9e-182|lcf:108886503|K15117 solute carrier family 25, member 34/35 | (RefSeq) slc25a34; solute carrier family 25 member 34	--	[C]	Energy production and conversion	Mitochondrial carrier protein	Solute carrier family 25 member 34 OS=Danio rerio OX=7955 GN=slc25a34 PE=2 SV=1	C	Energy production and conversion	PREDICTED: solute carrier family 25 member 34 [Lates calcarifer]
pha-miR-140	0.0309706	0.322458	-0.88644	down	gene-Etr16195	9.39e-15	0.88978	up	gene-Etr16195	--	--	--	--	--	Cellular Component: cellular_component (GO:0005575);; Cellular Component: intracellular (GO:0005622);; Cellular Component: obsolete cell (GO:0005623);; Cellular Component: nucleus (GO:0005634);; Cellular Component: organelle (GO:0043226);; Cellular Component: membrane-bounded organelle (GO:0043227);; Cellular Component: intracellular organelle (GO:0043229);; Cellular Component: intracellular memb…	K22610|0.0e+00|sdu:111235024|K22610 lysine-specific demethylase 9 [EC:1.14.11.-] | (RefSeq) round spermatid basic protein 1-like	--	[S]	Function unknown	--	Lysine-specific demethylase RSBN1L OS=Xenopus tropicalis OX=8364 GN=rsbn1l PE=2 SV=1	S	Function unknown	lysine-specific demethylase 9-like [Sparus aurata]
pha-miR-140	0.0309706	0.322458	-0.88644	down	gene-Etr18604	0.000864999	1.3889	up	gene-Etr18604	--	--	--	--	--	Biological Process: reproduction (GO:0000003);; Biological Process: angiogenesis (GO:0001525);; Biological Process: blood vessel development (GO:0001568);; Biological Process: urogenital system development (GO:0001655);; Biological Process: response to hypoxia (GO:0001666);; Biological Process: kidney development (GO:0001822);; Biological Process: vasculature development (GO:0001944);; Biological…	K05466|2.8e-235|pret:103476987|K05466 angiopoietin 2 | (RefSeq) angpt2; angiopoietin-2	MAPK signaling pathway (ko04010)	[R]	General function prediction only	Fibrinogen beta and gamma chains, C-terminal globular domain	Ryncolin-1 OS=Cerberus rynchops OX=46267 PE=1 SV=1	S	Function unknown	angiopoietin-2 [Cottoperca gobio]
ocu-miR-140-3p	0.0309706	0.322458	-0.88644	down	gene-Etr03952	2.67e-12	1.49593	up	gene-Etr03952	--	--	--	--	--	Biological Process: negative regulation of circadian rhythm (GO:0042754);; Biological Process: negative regulation of transcription, DNA-templated (GO:0045892);;	K21989|6.7e-09|sasa:106611026|K21989 calcium permeable stress-gated cation channel | (RefSeq) calcium permeable stress-gated cation channel 1-like	--	--	--	Clock interacting protein circadian	CLOCK-interacting pacemaker OS=Xenopus laevis OX=8355 GN=cipc PE=2 SV=1	S	Function unknown	CLOCK-interacting pacemaker-like [Seriola dumerili]
ocu-miR-140-3p	0.0309706	0.322458	-0.88644	down	gene-Etr15320	2.5e-07	0.915197	up	gene-Etr15320	--	--	--	--	--	Cellular Component: integral component of membrane (GO:0016021);;	K15117|1.9e-182|lcf:108886503|K15117 solute carrier family 25, member 34/35 | (RefSeq) slc25a34; solute carrier family 25 member 34	--	[C]	Energy production and conversion	Mitochondrial carrier protein	Solute carrier family 25 member 34 OS=Danio rerio OX=7955 GN=slc25a34 PE=2 SV=1	C	Energy production and conversion	PREDICTED: solute carrier family 25 member 34 [Lates calcarifer]
ocu-miR-140-3p	0.0309706	0.322458	-0.88644	down	gene-Etr16195	9.39e-15	0.88978	up	gene-Etr16195	--	--	--	--	--	Cellular Component: cellular_component (GO:0005575);; Cellular Component: intracellular (GO:0005622);; Cellular Component: obsolete cell (GO:0005623);; Cellular Component: nucleus (GO:0005634);; Cellular Component: organelle (GO:0043226);; Cellular Component: membrane-bounded organelle (GO:0043227);; Cellular Component: intracellular organelle (GO:0043229);; Cellular Component: intracellular memb…	K22610|0.0e+00|sdu:111235024|K22610 lysine-specific demethylase 9 [EC:1.14.11.-] | (RefSeq) round spermatid basic protein 1-like	--	[S]	Function unknown	--	Lysine-specific demethylase RSBN1L OS=Xenopus tropicalis OX=8364 GN=rsbn1l PE=2 SV=1	S	Function unknown	lysine-specific demethylase 9-like [Sparus aurata]
ocu-miR-140-3p	0.0309706	0.322458	-0.88644	down	gene-Etr18604	0.000864999	1.3889	up	gene-Etr18604	--	--	--	--	--	Biological Process: reproduction (GO:0000003);; Biological Process: angiogenesis (GO:0001525);; Biological Process: blood vessel development (GO:0001568);; Biological Process: urogenital system development (GO:0001655);; Biological Process: response to hypoxia (GO:0001666);; Biological Process: kidney development (GO:0001822);; Biological Process: vasculature development (GO:0001944);; Biological…	K05466|2.8e-235|pret:103476987|K05466 angiopoietin 2 | (RefSeq) angpt2; angiopoietin-2	MAPK signaling pathway (ko04010)	[R]	General function prediction only	Fibrinogen beta and gamma chains, C-terminal globular domain	Ryncolin-1 OS=Cerberus rynchops OX=46267 PE=1 SV=1	S	Function unknown	angiopoietin-2 [Cottoperca gobio]
cgr-miR-140-3p	0.0175564	0.247747	-0.917643	down	gene-Etr03952	2.67e-12	1.49593	up	gene-Etr03952	--	--	--	--	--	Biological Process: negative regulation of circadian rhythm (GO:0042754);; Biological Process: negative regulation of transcription, DNA-templated (GO:0045892);;	K21989|6.7e-09|sasa:106611026|K21989 calcium permeable stress-gated cation channel | (RefSeq) calcium permeable stress-gated cation channel 1-like	--	--	--	Clock interacting protein circadian	CLOCK-interacting pacemaker OS=Xenopus laevis OX=8355 GN=cipc PE=2 SV=1	S	Function unknown	CLOCK-interacting pacemaker-like [Seriola dumerili]
cgr-miR-140-3p	0.0175564	0.247747	-0.917643	down	gene-Etr15320	2.5e-07	0.915197	up	gene-Etr15320	--	--	--	--	--	Cellular Component: integral component of membrane (GO:0016021);;	K15117|1.9e-182|lcf:108886503|K15117 solute carrier family 25, member 34/35 | (RefSeq) slc25a34; solute carrier family 25 member 34	--	[C]	Energy production and conversion	Mitochondrial carrier protein	Solute carrier family 25 member 34 OS=Danio rerio OX=7955 GN=slc25a34 PE=2 SV=1	C	Energy production and conversion	PREDICTED: solute carrier family 25 member 34 [Lates calcarifer]
cgr-miR-140-3p	0.0175564	0.247747	-0.917643	down	gene-Etr16195	9.39e-15	0.88978	up	gene-Etr16195	--	--	--	--	--	Cellular Component: cellular_component (GO:0005575);; Cellular Component: intracellular (GO:0005622);; Cellular Component: obsolete cell (GO:0005623);; Cellular Component: nucleus (GO:0005634);; Cellular Component: organelle (GO:0043226);; Cellular Component: membrane-bounded organelle (GO:0043227);; Cellular Component: intracellular organelle (GO:0043229);; Cellular Component: intracellular memb…	K22610|0.0e+00|sdu:111235024|K22610 lysine-specific demethylase 9 [EC:1.14.11.-] | (RefSeq) round spermatid basic protein 1-like	--	[S]	Function unknown	--	Lysine-specific demethylase RSBN1L OS=Xenopus tropicalis OX=8364 GN=rsbn1l PE=2 SV=1	S	Function unknown	lysine-specific demethylase 9-like [Sparus aurata]
cgr-miR-140-3p	0.0175564	0.247747	-0.917643	down	gene-Etr18604	0.000864999	1.3889	up	gene-Etr18604	--	--	--	--	--	Biological Process: reproduction (GO:0000003);; Biological Process: angiogenesis (GO:0001525);; Biological Process: blood vessel development (GO:0001568);; Biological Process: urogenital system development (GO:0001655);; Biological Process: response to hypoxia (GO:0001666);; Biological Process: kidney development (GO:0001822);; Biological Process: vasculature development (GO:0001944);; Biological…	K05466|2.8e-235|pret:103476987|K05466 angiopoietin 2 | (RefSeq) angpt2; angiopoietin-2	MAPK signaling pathway (ko04010)	[R]	General function prediction only	Fibrinogen beta and gamma chains, C-terminal globular domain	Ryncolin-1 OS=Cerberus rynchops OX=46267 PE=1 SV=1	S	Function unknown	angiopoietin-2 [Cottoperca gobio]
oni-miR-140	0.0309706	0.322458	-0.88644	down	gene-Etr03952	2.67e-12	1.49593	up	gene-Etr03952	--	--	--	--	--	Biological Process: negative regulation of circadian rhythm (GO:0042754);; Biological Process: negative regulation of transcription, DNA-templated (GO:0045892);;	K21989|6.7e-09|sasa:106611026|K21989 calcium permeable stress-gated cation channel | (RefSeq) calcium permeable stress-gated cation channel 1-like	--	--	--	Clock interacting protein circadian	CLOCK-interacting pacemaker OS=Xenopus laevis OX=8355 GN=cipc PE=2 SV=1	S	Function unknown	CLOCK-interacting pacemaker-like [Seriola dumerili]
oni-miR-140	0.0309706	0.322458	-0.88644	down	gene-Etr15320	2.5e-07	0.915197	up	gene-Etr15320	--	--	--	--	--	Cellular Component: integral component of membrane (GO:0016021);;	K15117|1.9e-182|lcf:108886503|K15117 solute carrier family 25, member 34/35 | (RefSeq) slc25a34; solute carrier family 25 member 34	--	[C]	Energy production and conversion	Mitochondrial carrier protein	Solute carrier family 25 member 34 OS=Danio rerio OX=7955 GN=slc25a34 PE=2 SV=1	C	Energy production and conversion	PREDICTED: solute carrier family 25 member 34 [Lates calcarifer]
oni-miR-140	0.0309706	0.322458	-0.88644	down	gene-Etr16195	9.39e-15	0.88978	up	gene-Etr16195	--	--	--	--	--	Cellular Component: cellular_component (GO:0005575);; Cellular Component: intracellular (GO:0005622);; Cellular Component: obsolete cell (GO:0005623);; Cellular Component: nucleus (GO:0005634);; Cellular Component: organelle (GO:0043226);; Cellular Component: membrane-bounded organelle (GO:0043227);; Cellular Component: intracellular organelle (GO:0043229);; Cellular Component: intracellular memb…	K22610|0.0e+00|sdu:111235024|K22610 lysine-specific demethylase 9 [EC:1.14.11.-] | (RefSeq) round spermatid basic protein 1-like	--	[S]	Function unknown	--	Lysine-specific demethylase RSBN1L OS=Xenopus tropicalis OX=8364 GN=rsbn1l PE=2 SV=1	S	Function unknown	lysine-specific demethylase 9-like [Sparus aurata]
oni-miR-140	0.0309706	0.322458	-0.88644	down	gene-Etr18604	0.000864999	1.3889	up	gene-Etr18604	--	--	--	--	--	Biological Process: reproduction (GO:0000003);; Biological Process: angiogenesis (GO:0001525);; Biological Process: blood vessel development (GO:0001568);; Biological Process: urogenital system development (GO:0001655);; Biological Process: response to hypoxia (GO:0001666);; Biological Process: kidney development (GO:0001822);; Biological Process: vasculature development (GO:0001944);; Biological…	K05466|2.8e-235|pret:103476987|K05466 angiopoietin 2 | (RefSeq) angpt2; angiopoietin-2	MAPK signaling pathway (ko04010)	[R]	General function prediction only	Fibrinogen beta and gamma chains, C-terminal globular domain	Ryncolin-1 OS=Cerberus rynchops OX=46267 PE=1 SV=1	S	Function unknown	angiopoietin-2 [Cottoperca gobio]
novel_miR_434	0.0418106	0.338002	-2.06742	down	gene-Etr08408	5.46e-08	0.967071	up	gene-Etr08408	--	--	--	--	--	Biological Process: MAPK cascade (GO:0000165);; Biological Process: angiogenesis (GO:0001525);; Biological Process: blood vessel development (GO:0001568);; Biological Process: ameboidal-type cell migration (GO:0001667);; Biological Process: regulation of endothelial cell proliferation (GO:0001936);; Biological Process: negative regulation of endothelial cell proliferation (GO:0001937);; Biologica…	--	--	--	--	Granin (chromogranin or secretogranin)	Secretogranin-2 OS=Pelophylax ridibundus OX=8406 PE=1 SV=2	S	Function unknown	PREDICTED: secretogranin-2 [Lates calcarifer]
novel_miR_434	0.0418106	0.338002	-2.06742	down	gene-Etr09085	0.00102039	0.87328	up	gene-Etr09085	--	--	--	--	--	Cellular Component: integral component of plasma membrane (GO:0005887);;	K21988|3.2e-272|lcf:108875686|K21988 transmembrane channel-like protein | (RefSeq) LOW QUALITY PROTEIN: transmembrane channel-like protein 7	--	--	--	TMC domain	--	S	Function unknown	PREDICTED: LOW QUALITY PROTEIN: transmembrane channel-like protein 7 [Lates calcarifer]
novel_miR_434	0.0418106	0.338002	-2.06742	down	gene-Etr10392	4.53e-12	0.860861	up	gene-Etr10392	--	--	--	[JO]	Translation, ribosomal structure and biogenesis;; Posttranslational modification, protein turnover, chaperones	Molecular Function: iron ion binding (GO:0005506);; Molecular Function: oxidoreductase activity, acting on paired donors, with incorporation or reduction of molecular oxygen (GO:0016705);; Molecular Function: L-ascorbic acid binding (GO:0031418);;	K09592|2.8e-84|mdo:100018431|K09592 hypoxia-inducible factor prolyl hydroxylase [EC:1.14.11.29] | (RefSeq) EGLN2; egl-9 family hypoxia inducible factor 2	HIF-1 signaling pathway (ko04066);; Pathways in cancer (ko05200);; Renal cell carcinoma (ko05211)	[T]	Signal transduction mechanisms	2OG-Fe(II) oxygenase superfamily	--	T	Signal transduction mechanisms	PREDICTED: uncharacterized protein LOC108900822 [Lates calcarifer]
novel_miR_434	0.0418106	0.338002	-2.06742	down	gene-Etr19869	1.36e-06	1.31371	up	gene-Etr19869	--	--	--	--	--	Cellular Component: integral component of membrane (GO:0016021);; Biological Process: neutrophil differentiation (GO:0030223);; Biological Process: monocyte differentiation (GO:0030224);; Biological Process: macrophage differentiation (GO:0030225);; Biological Process: embryonic hemopoiesis (GO:0035162);; Biological Process: definitive hemopoiesis (GO:0060216);; Biological Process: positive regul…	K05061|9.9e-278|lcf:108899580|K05061 granulocyte colony-stimulating factor receptor | (RefSeq) csf3r; granulocyte colony-stimulating factor receptor	Cytokine-cytokine receptor interaction (ko04060)	--	--	Ig-like C2-type domain	--	T	Signal transduction mechanisms	granulocyte colony-stimulating factor receptor [Seriola lalandi dorsalis]
novel_miR_434	0.0418106	0.338002	-2.06742	down	gene-Etr20884	0.000660713	1.17031	up	gene-Etr20884	--	--	--	[G]	Carbohydrate transport and metabolism	Biological Process: citrate transport (GO:0015746);; Cellular Component: integral component of membrane (GO:0016021);; Molecular Function: transmembrane transporter activity (GO:0022857);;	K14445|0.0e+00|lcf:108877232|K14445 solute carrier family 13 (sodium-dependent dicarboxylate transporter), member 2/3/5 | (RefSeq) solute carrier family 13 member 2-like	--	[P]	Inorganic ion transport and metabolism	Sodium:sulfate symporter transmembrane region	--	P	Inorganic ion transport and metabolism	solute carrier family 13 member 5-like [Seriola lalandi dorsalis]
mmr-miR-140	0.0309706	0.322458	-0.88644	down	gene-Etr03952	2.67e-12	1.49593	up	gene-Etr03952	--	--	--	--	--	Biological Process: negative regulation of circadian rhythm (GO:0042754);; Biological Process: negative regulation of transcription, DNA-templated (GO:0045892);;	K21989|6.7e-09|sasa:106611026|K21989 calcium permeable stress-gated cation channel | (RefSeq) calcium permeable stress-gated cation channel 1-like	--	--	--	Clock interacting protein circadian	CLOCK-interacting pacemaker OS=Xenopus laevis OX=8355 GN=cipc PE=2 SV=1	S	Function unknown	CLOCK-interacting pacemaker-like [Seriola dumerili]
mmr-miR-140	0.0309706	0.322458	-0.88644	down	gene-Etr15320	2.5e-07	0.915197	up	gene-Etr15320	--	--	--	--	--	Cellular Component: integral component of membrane (GO:0016021);;	K15117|1.9e-182|lcf:108886503|K15117 solute carrier family 25, member 34/35 | (RefSeq) slc25a34; solute carrier family 25 member 34	--	[C]	Energy production and conversion	Mitochondrial carrier protein	Solute carrier family 25 member 34 OS=Danio rerio OX=7955 GN=slc25a34 PE=2 SV=1	C	Energy production and conversion	PREDICTED: solute carrier family 25 member 34 [Lates calcarifer]
mmr-miR-140	0.0309706	0.322458	-0.88644	down	gene-Etr16195	9.39e-15	0.88978	up	gene-Etr16195	--	--	--	--	--	Cellular Component: cellular_component (GO:0005575);; Cellular Component: intracellular (GO:0005622);; Cellular Component: obsolete cell (GO:0005623);; Cellular Component: nucleus (GO:0005634);; Cellular Component: organelle (GO:0043226);; Cellular Component: membrane-bounded organelle (GO:0043227);; Cellular Component: intracellular organelle (GO:0043229);; Cellular Component: intracellular memb…	K22610|0.0e+00|sdu:111235024|K22610 lysine-specific demethylase 9 [EC:1.14.11.-] | (RefSeq) round spermatid basic protein 1-like	--	[S]	Function unknown	--	Lysine-specific demethylase RSBN1L OS=Xenopus tropicalis OX=8364 GN=rsbn1l PE=2 SV=1	S	Function unknown	lysine-specific demethylase 9-like [Sparus aurata]
mmr-miR-140	0.0309706	0.322458	-0.88644	down	gene-Etr18604	0.000864999	1.3889	up	gene-Etr18604	--	--	--	--	--	Biological Process: reproduction (GO:0000003);; Biological Process: angiogenesis (GO:0001525);; Biological Process: blood vessel development (GO:0001568);; Biological Process: urogenital system development (GO:0001655);; Biological Process: response to hypoxia (GO:0001666);; Biological Process: kidney development (GO:0001822);; Biological Process: vasculature development (GO:0001944);; Biological…	K05466|2.8e-235|pret:103476987|K05466 angiopoietin 2 | (RefSeq) angpt2; angiopoietin-2	MAPK signaling pathway (ko04010)	[R]	General function prediction only	Fibrinogen beta and gamma chains, C-terminal globular domain	Ryncolin-1 OS=Cerberus rynchops OX=46267 PE=1 SV=1	S	Function unknown	angiopoietin-2 [Cottoperca gobio]
cpo-miR-140-3p	0.0309706	0.322458	-0.88644	down	gene-Etr03952	2.67e-12	1.49593	up	gene-Etr03952	--	--	--	--	--	Biological Process: negative regulation of circadian rhythm (GO:0042754);; Biological Process: negative regulation of transcription, DNA-templated (GO:0045892);;	K21989|6.7e-09|sasa:106611026|K21989 calcium permeable stress-gated cation channel | (RefSeq) calcium permeable stress-gated cation channel 1-like	--	--	--	Clock interacting protein circadian	CLOCK-interacting pacemaker OS=Xenopus laevis OX=8355 GN=cipc PE=2 SV=1	S	Function unknown	CLOCK-interacting pacemaker-like [Seriola dumerili]
cpo-miR-140-3p	0.0309706	0.322458	-0.88644	down	gene-Etr15320	2.5e-07	0.915197	up	gene-Etr15320	--	--	--	--	--	Cellular Component: integral component of membrane (GO:0016021);;	K15117|1.9e-182|lcf:108886503|K15117 solute carrier family 25, member 34/35 | (RefSeq) slc25a34; solute carrier family 25 member 34	--	[C]	Energy production and conversion	Mitochondrial carrier protein	Solute carrier family 25 member 34 OS=Danio rerio OX=7955 GN=slc25a34 PE=2 SV=1	C	Energy production and conversion	PREDICTED: solute carrier family 25 member 34 [Lates calcarifer]
cpo-miR-140-3p	0.0309706	0.322458	-0.88644	down	gene-Etr16195	9.39e-15	0.88978	up	gene-Etr16195	--	--	--	--	--	Cellular Component: cellular_component (GO:0005575);; Cellular Component: intracellular (GO:0005622);; Cellular Component: obsolete cell (GO:0005623);; Cellular Component: nucleus (GO:0005634);; Cellular Component: organelle (GO:0043226);; Cellular Component: membrane-bounded organelle (GO:0043227);; Cellular Component: intracellular organelle (GO:0043229);; Cellular Component: intracellular memb…	K22610|0.0e+00|sdu:111235024|K22610 lysine-specific demethylase 9 [EC:1.14.11.-] | (RefSeq) round spermatid basic protein 1-like	--	[S]	Function unknown	--	Lysine-specific demethylase RSBN1L OS=Xenopus tropicalis OX=8364 GN=rsbn1l PE=2 SV=1	S	Function unknown	lysine-specific demethylase 9-like [Sparus aurata]
cpo-miR-140-3p	0.0309706	0.322458	-0.88644	down	gene-Etr18604	0.000864999	1.3889	up	gene-Etr18604	--	--	--	--	--	Biological Process: reproduction (GO:0000003);; Biological Process: angiogenesis (GO:0001525);; Biological Process: blood vessel development (GO:0001568);; Biological Process: urogenital system development (GO:0001655);; Biological Process: response to hypoxia (GO:0001666);; Biological Process: kidney development (GO:0001822);; Biological Process: vasculature development (GO:0001944);; Biological…	K05466|2.8e-235|pret:103476987|K05466 angiopoietin 2 | (RefSeq) angpt2; angiopoietin-2	MAPK signaling pathway (ko04010)	[R]	General function prediction only	Fibrinogen beta and gamma chains, C-terminal globular domain	Ryncolin-1 OS=Cerberus rynchops OX=46267 PE=1 SV=1	S	Function unknown	angiopoietin-2 [Cottoperca gobio]
pol-miR-140-3p	0.0309706	0.322458	-0.88644	down	gene-Etr03952	2.67e-12	1.49593	up	gene-Etr03952	--	--	--	--	--	Biological Process: negative regulation of circadian rhythm (GO:0042754);; Biological Process: negative regulation of transcription, DNA-templated (GO:0045892);;	K21989|6.7e-09|sasa:106611026|K21989 calcium permeable stress-gated cation channel | (RefSeq) calcium permeable stress-gated cation channel 1-like	--	--	--	Clock interacting protein circadian	CLOCK-interacting pacemaker OS=Xenopus laevis OX=8355 GN=cipc PE=2 SV=1	S	Function unknown	CLOCK-interacting pacemaker-like [Seriola dumerili]
pol-miR-140-3p	0.0309706	0.322458	-0.88644	down	gene-Etr15320	2.5e-07	0.915197	up	gene-Etr15320	--	--	--	--	--	Cellular Component: integral component of membrane (GO:0016021);;	K15117|1.9e-182|lcf:108886503|K15117 solute carrier family 25, member 34/35 | (RefSeq) slc25a34; solute carrier family 25 member 34	--	[C]	Energy production and conversion	Mitochondrial carrier protein	Solute carrier family 25 member 34 OS=Danio rerio OX=7955 GN=slc25a34 PE=2 SV=1	C	Energy production and conversion	PREDICTED: solute carrier family 25 member 34 [Lates calcarifer]
pol-miR-140-3p	0.0309706	0.322458	-0.88644	down	gene-Etr16195	9.39e-15	0.88978	up	gene-Etr16195	--	--	--	--	--	Cellular Component: cellular_component (GO:0005575);; Cellular Component: intracellular (GO:0005622);; Cellular Component: obsolete cell (GO:0005623);; Cellular Component: nucleus (GO:0005634);; Cellular Component: organelle (GO:0043226);; Cellular Component: membrane-bounded organelle (GO:0043227);; Cellular Component: intracellular organelle (GO:0043229);; Cellular Component: intracellular memb…	K22610|0.0e+00|sdu:111235024|K22610 lysine-specific demethylase 9 [EC:1.14.11.-] | (RefSeq) round spermatid basic protein 1-like	--	[S]	Function unknown	--	Lysine-specific demethylase RSBN1L OS=Xenopus tropicalis OX=8364 GN=rsbn1l PE=2 SV=1	S	Function unknown	lysine-specific demethylase 9-like [Sparus aurata]
pol-miR-140-3p	0.0309706	0.322458	-0.88644	down	gene-Etr18604	0.000864999	1.3889	up	gene-Etr18604	--	--	--	--	--	Biological Process: reproduction (GO:0000003);; Biological Process: angiogenesis (GO:0001525);; Biological Process: blood vessel development (GO:0001568);; Biological Process: urogenital system development (GO:0001655);; Biological Process: response to hypoxia (GO:0001666);; Biological Process: kidney development (GO:0001822);; Biological Process: vasculature development (GO:0001944);; Biological…	K05466|2.8e-235|pret:103476987|K05466 angiopoietin 2 | (RefSeq) angpt2; angiopoietin-2	MAPK signaling pathway (ko04010)	[R]	General function prediction only	Fibrinogen beta and gamma chains, C-terminal globular domain	Ryncolin-1 OS=Cerberus rynchops OX=46267 PE=1 SV=1	S	Function unknown	angiopoietin-2 [Cottoperca gobio]
oga-miR-140	0.0309706	0.322458	-0.88644	down	gene-Etr03952	2.67e-12	1.49593	up	gene-Etr03952	--	--	--	--	--	Biological Process: negative regulation of circadian rhythm (GO:0042754);; Biological Process: negative regulation of transcription, DNA-templated (GO:0045892);;	K21989|6.7e-09|sasa:106611026|K21989 calcium permeable stress-gated cation channel | (RefSeq) calcium permeable stress-gated cation channel 1-like	--	--	--	Clock interacting protein circadian	CLOCK-interacting pacemaker OS=Xenopus laevis OX=8355 GN=cipc PE=2 SV=1	S	Function unknown	CLOCK-interacting pacemaker-like [Seriola dumerili]
oga-miR-140	0.0309706	0.322458	-0.88644	down	gene-Etr15320	2.5e-07	0.915197	up	gene-Etr15320	--	--	--	--	--	Cellular Component: integral component of membrane (GO:0016021);;	K15117|1.9e-182|lcf:108886503|K15117 solute carrier family 25, member 34/35 | (RefSeq) slc25a34; solute carrier family 25 member 34	--	[C]	Energy production and conversion	Mitochondrial carrier protein	Solute carrier family 25 member 34 OS=Danio rerio OX=7955 GN=slc25a34 PE=2 SV=1	C	Energy production and conversion	PREDICTED: solute carrier family 25 member 34 [Lates calcarifer]
oga-miR-140	0.0309706	0.322458	-0.88644	down	gene-Etr16195	9.39e-15	0.88978	up	gene-Etr16195	--	--	--	--	--	Cellular Component: cellular_component (GO:0005575);; Cellular Component: intracellular (GO:0005622);; Cellular Component: obsolete cell (GO:0005623);; Cellular Component: nucleus (GO:0005634);; Cellular Component: organelle (GO:0043226);; Cellular Component: membrane-bounded organelle (GO:0043227);; Cellular Component: intracellular organelle (GO:0043229);; Cellular Component: intracellular memb…	K22610|0.0e+00|sdu:111235024|K22610 lysine-specific demethylase 9 [EC:1.14.11.-] | (RefSeq) round spermatid basic protein 1-like	--	[S]	Function unknown	--	Lysine-specific demethylase RSBN1L OS=Xenopus tropicalis OX=8364 GN=rsbn1l PE=2 SV=1	S	Function unknown	lysine-specific demethylase 9-like [Sparus aurata]
oga-miR-140	0.0309706	0.322458	-0.88644	down	gene-Etr18604	0.000864999	1.3889	up	gene-Etr18604	--	--	--	--	--	Biological Process: reproduction (GO:0000003);; Biological Process: angiogenesis (GO:0001525);; Biological Process: blood vessel development (GO:0001568);; Biological Process: urogenital system development (GO:0001655);; Biological Process: response to hypoxia (GO:0001666);; Biological Process: kidney development (GO:0001822);; Biological Process: vasculature development (GO:0001944);; Biological…	K05466|2.8e-235|pret:103476987|K05466 angiopoietin 2 | (RefSeq) angpt2; angiopoietin-2	MAPK signaling pathway (ko04010)	[R]	General function prediction only	Fibrinogen beta and gamma chains, C-terminal globular domain	Ryncolin-1 OS=Cerberus rynchops OX=46267 PE=1 SV=1	S	Function unknown	angiopoietin-2 [Cottoperca gobio]
cli-miR-140-3p	0.015607	0.236792	-0.966132	down	gene-Etr03952	2.67e-12	1.49593	up	gene-Etr03952	--	--	--	--	--	Biological Process: negative regulation of circadian rhythm (GO:0042754);; Biological Process: negative regulation of transcription, DNA-templated (GO:0045892);;	K21989|6.7e-09|sasa:106611026|K21989 calcium permeable stress-gated cation channel | (RefSeq) calcium permeable stress-gated cation channel 1-like	--	--	--	Clock interacting protein circadian	CLOCK-interacting pacemaker OS=Xenopus laevis OX=8355 GN=cipc PE=2 SV=1	S	Function unknown	CLOCK-interacting pacemaker-like [Seriola dumerili]
cli-miR-140-3p	0.015607	0.236792	-0.966132	down	gene-Etr15320	2.5e-07	0.915197	up	gene-Etr15320	--	--	--	--	--	Cellular Component: integral component of membrane (GO:0016021);;	K15117|1.9e-182|lcf:108886503|K15117 solute carrier family 25, member 34/35 | (RefSeq) slc25a34; solute carrier family 25 member 34	--	[C]	Energy production and conversion	Mitochondrial carrier protein	Solute carrier family 25 member 34 OS=Danio rerio OX=7955 GN=slc25a34 PE=2 SV=1	C	Energy production and conversion	PREDICTED: solute carrier family 25 member 34 [Lates calcarifer]
cli-miR-140-3p	0.015607	0.236792	-0.966132	down	gene-Etr16195	9.39e-15	0.88978	up	gene-Etr16195	--	--	--	--	--	Cellular Component: cellular_component (GO:0005575);; Cellular Component: intracellular (GO:0005622);; Cellular Component: obsolete cell (GO:0005623);; Cellular Component: nucleus (GO:0005634);; Cellular Component: organelle (GO:0043226);; Cellular Component: membrane-bounded organelle (GO:0043227);; Cellular Component: intracellular organelle (GO:0043229);; Cellular Component: intracellular memb…	K22610|0.0e+00|sdu:111235024|K22610 lysine-specific demethylase 9 [EC:1.14.11.-] | (RefSeq) round spermatid basic protein 1-like	--	[S]	Function unknown	--	Lysine-specific demethylase RSBN1L OS=Xenopus tropicalis OX=8364 GN=rsbn1l PE=2 SV=1	S	Function unknown	lysine-specific demethylase 9-like [Sparus aurata]
cli-miR-140-3p	0.015607	0.236792	-0.966132	down	gene-Etr18604	0.000864999	1.3889	up	gene-Etr18604	--	--	--	--	--	Biological Process: reproduction (GO:0000003);; Biological Process: angiogenesis (GO:0001525);; Biological Process: blood vessel development (GO:0001568);; Biological Process: urogenital system development (GO:0001655);; Biological Process: response to hypoxia (GO:0001666);; Biological Process: kidney development (GO:0001822);; Biological Process: vasculature development (GO:0001944);; Biological…	K05466|2.8e-235|pret:103476987|K05466 angiopoietin 2 | (RefSeq) angpt2; angiopoietin-2	MAPK signaling pathway (ko04010)	[R]	General function prediction only	Fibrinogen beta and gamma chains, C-terminal globular domain	Ryncolin-1 OS=Cerberus rynchops OX=46267 PE=1 SV=1	S	Function unknown	angiopoietin-2 [Cottoperca gobio]
dma-miR-140	0.0309706	0.322458	-0.88644	down	gene-Etr03952	2.67e-12	1.49593	up	gene-Etr03952	--	--	--	--	--	Biological Process: negative regulation of circadian rhythm (GO:0042754);; Biological Process: negative regulation of transcription, DNA-templated (GO:0045892);;	K21989|6.7e-09|sasa:106611026|K21989 calcium permeable stress-gated cation channel | (RefSeq) calcium permeable stress-gated cation channel 1-like	--	--	--	Clock interacting protein circadian	CLOCK-interacting pacemaker OS=Xenopus laevis OX=8355 GN=cipc PE=2 SV=1	S	Function unknown	CLOCK-interacting pacemaker-like [Seriola dumerili]
dma-miR-140	0.0309706	0.322458	-0.88644	down	gene-Etr15320	2.5e-07	0.915197	up	gene-Etr15320	--	--	--	--	--	Cellular Component: integral component of membrane (GO:0016021);;	K15117|1.9e-182|lcf:108886503|K15117 solute carrier family 25, member 34/35 | (RefSeq) slc25a34; solute carrier family 25 member 34	--	[C]	Energy production and conversion	Mitochondrial carrier protein	Solute carrier family 25 member 34 OS=Danio rerio OX=7955 GN=slc25a34 PE=2 SV=1	C	Energy production and conversion	PREDICTED: solute carrier family 25 member 34 [Lates calcarifer]
dma-miR-140	0.0309706	0.322458	-0.88644	down	gene-Etr16195	9.39e-15	0.88978	up	gene-Etr16195	--	--	--	--	--	Cellular Component: cellular_component (GO:0005575);; Cellular Component: intracellular (GO:0005622);; Cellular Component: obsolete cell (GO:0005623);; Cellular Component: nucleus (GO:0005634);; Cellular Component: organelle (GO:0043226);; Cellular Component: membrane-bounded organelle (GO:0043227);; Cellular Component: intracellular organelle (GO:0043229);; Cellular Component: intracellular memb…	K22610|0.0e+00|sdu:111235024|K22610 lysine-specific demethylase 9 [EC:1.14.11.-] | (RefSeq) round spermatid basic protein 1-like	--	[S]	Function unknown	--	Lysine-specific demethylase RSBN1L OS=Xenopus tropicalis OX=8364 GN=rsbn1l PE=2 SV=1	S	Function unknown	lysine-specific demethylase 9-like [Sparus aurata]
dma-miR-140	0.0309706	0.322458	-0.88644	down	gene-Etr18604	0.000864999	1.3889	up	gene-Etr18604	--	--	--	--	--	Biological Process: reproduction (GO:0000003);; Biological Process: angiogenesis (GO:0001525);; Biological Process: blood vessel development (GO:0001568);; Biological Process: urogenital system development (GO:0001655);; Biological Process: response to hypoxia (GO:0001666);; Biological Process: kidney development (GO:0001822);; Biological Process: vasculature development (GO:0001944);; Biological…	K05466|2.8e-235|pret:103476987|K05466 angiopoietin 2 | (RefSeq) angpt2; angiopoietin-2	MAPK signaling pathway (ko04010)	[R]	General function prediction only	Fibrinogen beta and gamma chains, C-terminal globular domain	Ryncolin-1 OS=Cerberus rynchops OX=46267 PE=1 SV=1	S	Function unknown	angiopoietin-2 [Cottoperca gobio]
dno-miR-140-3p	0.0309706	0.322458	-0.88644	down	gene-Etr03952	2.67e-12	1.49593	up	gene-Etr03952	--	--	--	--	--	Biological Process: negative regulation of circadian rhythm (GO:0042754);; Biological Process: negative regulation of transcription, DNA-templated (GO:0045892);;	K21989|6.7e-09|sasa:106611026|K21989 calcium permeable stress-gated cation channel | (RefSeq) calcium permeable stress-gated cation channel 1-like	--	--	--	Clock interacting protein circadian	CLOCK-interacting pacemaker OS=Xenopus laevis OX=8355 GN=cipc PE=2 SV=1	S	Function unknown	CLOCK-interacting pacemaker-like [Seriola dumerili]
dno-miR-140-3p	0.0309706	0.322458	-0.88644	down	gene-Etr15320	2.5e-07	0.915197	up	gene-Etr15320	--	--	--	--	--	Cellular Component: integral component of membrane (GO:0016021);;	K15117|1.9e-182|lcf:108886503|K15117 solute carrier family 25, member 34/35 | (RefSeq) slc25a34; solute carrier family 25 member 34	--	[C]	Energy production and conversion	Mitochondrial carrier protein	Solute carrier family 25 member 34 OS=Danio rerio OX=7955 GN=slc25a34 PE=2 SV=1	C	Energy production and conversion	PREDICTED: solute carrier family 25 member 34 [Lates calcarifer]
dno-miR-140-3p	0.0309706	0.322458	-0.88644	down	gene-Etr16195	9.39e-15	0.88978	up	gene-Etr16195	--	--	--	--	--	Cellular Component: cellular_component (GO:0005575);; Cellular Component: intracellular (GO:0005622);; Cellular Component: obsolete cell (GO:0005623);; Cellular Component: nucleus (GO:0005634);; Cellular Component: organelle (GO:0043226);; Cellular Component: membrane-bounded organelle (GO:0043227);; Cellular Component: intracellular organelle (GO:0043229);; Cellular Component: intracellular memb…	K22610|0.0e+00|sdu:111235024|K22610 lysine-specific demethylase 9 [EC:1.14.11.-] | (RefSeq) round spermatid basic protein 1-like	--	[S]	Function unknown	--	Lysine-specific demethylase RSBN1L OS=Xenopus tropicalis OX=8364 GN=rsbn1l PE=2 SV=1	S	Function unknown	lysine-specific demethylase 9-like [Sparus aurata]
dno-miR-140-3p	0.0309706	0.322458	-0.88644	down	gene-Etr18604	0.000864999	1.3889	up	gene-Etr18604	--	--	--	--	--	Biological Process: reproduction (GO:0000003);; Biological Process: angiogenesis (GO:0001525);; Biological Process: blood vessel development (GO:0001568);; Biological Process: urogenital system development (GO:0001655);; Biological Process: response to hypoxia (GO:0001666);; Biological Process: kidney development (GO:0001822);; Biological Process: vasculature development (GO:0001944);; Biological…	K05466|2.8e-235|pret:103476987|K05466 angiopoietin 2 | (RefSeq) angpt2; angiopoietin-2	MAPK signaling pathway (ko04010)	[R]	General function prediction only	Fibrinogen beta and gamma chains, C-terminal globular domain	Ryncolin-1 OS=Cerberus rynchops OX=46267 PE=1 SV=1	S	Function unknown	angiopoietin-2 [Cottoperca gobio]
dre-miR-140-3p	0.015607	0.236792	-0.966132	down	gene-Etr03952	2.67e-12	1.49593	up	gene-Etr03952	--	--	--	--	--	Biological Process: negative regulation of circadian rhythm (GO:0042754);; Biological Process: negative regulation of transcription, DNA-templated (GO:0045892);;	K21989|6.7e-09|sasa:106611026|K21989 calcium permeable stress-gated cation channel | (RefSeq) calcium permeable stress-gated cation channel 1-like	--	--	--	Clock interacting protein circadian	CLOCK-interacting pacemaker OS=Xenopus laevis OX=8355 GN=cipc PE=2 SV=1	S	Function unknown	CLOCK-interacting pacemaker-like [Seriola dumerili]
dre-miR-140-3p	0.015607	0.236792	-0.966132	down	gene-Etr09896	0.00100851	0.832746	up	gene-Etr09896	--	--	--	--	--	--	--	--	--	--	--	--	G	Carbohydrate transport and metabolism	hypothetical protein F2P81_010812 [Scophthalmus maximus]
dre-miR-140-3p	0.015607	0.236792	-0.966132	down	gene-Etr16195	9.39e-15	0.88978	up	gene-Etr16195	--	--	--	--	--	Cellular Component: cellular_component (GO:0005575);; Cellular Component: intracellular (GO:0005622);; Cellular Component: obsolete cell (GO:0005623);; Cellular Component: nucleus (GO:0005634);; Cellular Component: organelle (GO:0043226);; Cellular Component: membrane-bounded organelle (GO:0043227);; Cellular Component: intracellular organelle (GO:0043229);; Cellular Component: intracellular memb…	K22610|0.0e+00|sdu:111235024|K22610 lysine-specific demethylase 9 [EC:1.14.11.-] | (RefSeq) round spermatid basic protein 1-like	--	[S]	Function unknown	--	Lysine-specific demethylase RSBN1L OS=Xenopus tropicalis OX=8364 GN=rsbn1l PE=2 SV=1	S	Function unknown	lysine-specific demethylase 9-like [Sparus aurata]
dre-miR-140-3p	0.015607	0.236792	-0.966132	down	gene-Etr19110	2.58e-07	1.47227	up	gene-Etr19110	--	--	--	--	--	--	K06522|3.9e-290|sdu:111218119|K06522 immunoglobulin superfamily, member 2/3 | (RefSeq) immunoglobulin superfamily member 3-like	--	--	--	Immunoglobulin V-set domain	Immunoglobulin superfamily member 3 OS=Xenopus tropicalis OX=8364 GN=igsf3 PE=2 SV=1	T	Signal transduction mechanisms	immunoglobulin superfamily member 2-like [Sander lucioperca]
dre-miR-140-3p	0.015607	0.236792	-0.966132	down	gene-Etr20345	1.79e-05	1.40315	up	gene-Etr20345	--	--	--	[R]	General function prediction only	Molecular Function: endopeptidase inhibitor activity (GO:0004866);; Cellular Component: extracellular region (GO:0005576);; Cellular Component: extracellular space (GO:0005615);;	K23593|0.0e+00|lco:104926457|K23593 alpha-2-macroglobulin-like protein | (RefSeq) alpha-2-macroglobulin isoform X2	--	[O]	Posttranslational modification, protein turnover, chaperones	A-macroglobulin TED domain	Ovostatin OS=Gallus gallus OX=9031 PE=1 SV=3	O	Posttranslational modification, protein turnover, chaperones	alpha-2-macroglobulin isoform X4 [Larimichthys crocea]
pal-miR-140-3p	0.037413	0.338002	-0.923745	down	gene-Etr03952	2.67e-12	1.49593	up	gene-Etr03952	--	--	--	--	--	Biological Process: negative regulation of circadian rhythm (GO:0042754);; Biological Process: negative regulation of transcription, DNA-templated (GO:0045892);;	K21989|6.7e-09|sasa:106611026|K21989 calcium permeable stress-gated cation channel | (RefSeq) calcium permeable stress-gated cation channel 1-like	--	--	--	Clock interacting protein circadian	CLOCK-interacting pacemaker OS=Xenopus laevis OX=8355 GN=cipc PE=2 SV=1	S	Function unknown	CLOCK-interacting pacemaker-like [Seriola dumerili]
pal-miR-140-3p	0.037413	0.338002	-0.923745	down	gene-Etr15320	2.5e-07	0.915197	up	gene-Etr15320	--	--	--	--	--	Cellular Component: integral component of membrane (GO:0016021);;	K15117|1.9e-182|lcf:108886503|K15117 solute carrier family 25, member 34/35 | (RefSeq) slc25a34; solute carrier family 25 member 34	--	[C]	Energy production and conversion	Mitochondrial carrier protein	Solute carrier family 25 member 34 OS=Danio rerio OX=7955 GN=slc25a34 PE=2 SV=1	C	Energy production and conversion	PREDICTED: solute carrier family 25 member 34 [Lates calcarifer]
pal-miR-140-3p	0.037413	0.338002	-0.923745	down	gene-Etr16195	9.39e-15	0.88978	up	gene-Etr16195	--	--	--	--	--	Cellular Component: cellular_component (GO:0005575);; Cellular Component: intracellular (GO:0005622);; Cellular Component: obsolete cell (GO:0005623);; Cellular Component: nucleus (GO:0005634);; Cellular Component: organelle (GO:0043226);; Cellular Component: membrane-bounded organelle (GO:0043227);; Cellular Component: intracellular organelle (GO:0043229);; Cellular Component: intracellular memb…	K22610|0.0e+00|sdu:111235024|K22610 lysine-specific demethylase 9 [EC:1.14.11.-] | (RefSeq) round spermatid basic protein 1-like	--	[S]	Function unknown	--	Lysine-specific demethylase RSBN1L OS=Xenopus tropicalis OX=8364 GN=rsbn1l PE=2 SV=1	S	Function unknown	lysine-specific demethylase 9-like [Sparus aurata]
cfa-miR-140	0.037413	0.338002	-0.923745	down	gene-Etr03952	2.67e-12	1.49593	up	gene-Etr03952	--	--	--	--	--	Biological Process: negative regulation of circadian rhythm (GO:0042754);; Biological Process: negative regulation of transcription, DNA-templated (GO:0045892);;	K21989|6.7e-09|sasa:106611026|K21989 calcium permeable stress-gated cation channel | (RefSeq) calcium permeable stress-gated cation channel 1-like	--	--	--	Clock interacting protein circadian	CLOCK-interacting pacemaker OS=Xenopus laevis OX=8355 GN=cipc PE=2 SV=1	S	Function unknown	CLOCK-interacting pacemaker-like [Seriola dumerili]
cfa-miR-140	0.037413	0.338002	-0.923745	down	gene-Etr15320	2.5e-07	0.915197	up	gene-Etr15320	--	--	--	--	--	Cellular Component: integral component of membrane (GO:0016021);;	K15117|1.9e-182|lcf:108886503|K15117 solute carrier family 25, member 34/35 | (RefSeq) slc25a34; solute carrier family 25 member 34	--	[C]	Energy production and conversion	Mitochondrial carrier protein	Solute carrier family 25 member 34 OS=Danio rerio OX=7955 GN=slc25a34 PE=2 SV=1	C	Energy production and conversion	PREDICTED: solute carrier family 25 member 34 [Lates calcarifer]
cfa-miR-140	0.037413	0.338002	-0.923745	down	gene-Etr16195	9.39e-15	0.88978	up	gene-Etr16195	--	--	--	--	--	Cellular Component: cellular_component (GO:0005575);; Cellular Component: intracellular (GO:0005622);; Cellular Component: obsolete cell (GO:0005623);; Cellular Component: nucleus (GO:0005634);; Cellular Component: organelle (GO:0043226);; Cellular Component: membrane-bounded organelle (GO:0043227);; Cellular Component: intracellular organelle (GO:0043229);; Cellular Component: intracellular memb…	K22610|0.0e+00|sdu:111235024|K22610 lysine-specific demethylase 9 [EC:1.14.11.-] | (RefSeq) round spermatid basic protein 1-like	--	[S]	Function unknown	--	Lysine-specific demethylase RSBN1L OS=Xenopus tropicalis OX=8364 GN=rsbn1l PE=2 SV=1	S	Function unknown	lysine-specific demethylase 9-like [Sparus aurata]
ssc-miR-140-3p	0.0175564	0.247747	-0.917643	down	gene-Etr03952	2.67e-12	1.49593	up	gene-Etr03952	--	--	--	--	--	Biological Process: negative regulation of circadian rhythm (GO:0042754);; Biological Process: negative regulation of transcription, DNA-templated (GO:0045892);;	K21989|6.7e-09|sasa:106611026|K21989 calcium permeable stress-gated cation channel | (RefSeq) calcium permeable stress-gated cation channel 1-like	--	--	--	Clock interacting protein circadian	CLOCK-interacting pacemaker OS=Xenopus laevis OX=8355 GN=cipc PE=2 SV=1	S	Function unknown	CLOCK-interacting pacemaker-like [Seriola dumerili]
ssc-miR-140-3p	0.0175564	0.247747	-0.917643	down	gene-Etr09896	0.00100851	0.832746	up	gene-Etr09896	--	--	--	--	--	--	--	--	--	--	--	--	G	Carbohydrate transport and metabolism	hypothetical protein F2P81_010812 [Scophthalmus maximus]
ssc-miR-140-3p	0.0175564	0.247747	-0.917643	down	gene-Etr16195	9.39e-15	0.88978	up	gene-Etr16195	--	--	--	--	--	Cellular Component: cellular_component (GO:0005575);; Cellular Component: intracellular (GO:0005622);; Cellular Component: obsolete cell (GO:0005623);; Cellular Component: nucleus (GO:0005634);; Cellular Component: organelle (GO:0043226);; Cellular Component: membrane-bounded organelle (GO:0043227);; Cellular Component: intracellular organelle (GO:0043229);; Cellular Component: intracellular memb…	K22610|0.0e+00|sdu:111235024|K22610 lysine-specific demethylase 9 [EC:1.14.11.-] | (RefSeq) round spermatid basic protein 1-like	--	[S]	Function unknown	--	Lysine-specific demethylase RSBN1L OS=Xenopus tropicalis OX=8364 GN=rsbn1l PE=2 SV=1	S	Function unknown	lysine-specific demethylase 9-like [Sparus aurata]
ssc-miR-140-3p	0.0175564	0.247747	-0.917643	down	gene-Etr19110	2.58e-07	1.47227	up	gene-Etr19110	--	--	--	--	--	--	K06522|3.9e-290|sdu:111218119|K06522 immunoglobulin superfamily, member 2/3 | (RefSeq) immunoglobulin superfamily member 3-like	--	--	--	Immunoglobulin V-set domain	Immunoglobulin superfamily member 3 OS=Xenopus tropicalis OX=8364 GN=igsf3 PE=2 SV=1	T	Signal transduction mechanisms	immunoglobulin superfamily member 2-like [Sander lucioperca]
ssc-miR-140-3p	0.0175564	0.247747	-0.917643	down	gene-Etr20345	1.79e-05	1.40315	up	gene-Etr20345	--	--	--	[R]	General function prediction only	Molecular Function: endopeptidase inhibitor activity (GO:0004866);; Cellular Component: extracellular region (GO:0005576);; Cellular Component: extracellular space (GO:0005615);;	K23593|0.0e+00|lco:104926457|K23593 alpha-2-macroglobulin-like protein | (RefSeq) alpha-2-macroglobulin isoform X2	--	[O]	Posttranslational modification, protein turnover, chaperones	A-macroglobulin TED domain	Ovostatin OS=Gallus gallus OX=9031 PE=1 SV=3	O	Posttranslational modification, protein turnover, chaperones	alpha-2-macroglobulin isoform X4 [Larimichthys crocea]
novel_miR_626	0.0130279	0.23506	-1.66883	down	gene-Etr01129	0.00767452	1.01988	up	gene-Etr01129	--	--	--	--	--	Molecular Function: protein serine/threonine kinase activity (GO:0004674);; Molecular Function: cation channel activity (GO:0005261);; Molecular Function: ATP binding (GO:0005524);; Cellular Component: integral component of membrane (GO:0016021);; Biological Process: protein tetramerization (GO:0051262);;	K04981|0.0e+00|lcf:108878239|K04981 transient receptor potential cation channel subfamily M member 6 [EC:2.7.11.1] | (RefSeq) transient receptor potential cation channel subfamily M member 6-like isoform X1	--	[PT]	Inorganic ion transport and metabolism;; Signal transduction mechanisms	SLOG in TRPM	Transient receptor potential cation channel subfamily M member 2 OS=Danio rerio OX=7955 GN=trpm2 PE=1 SV=2	--	--	PREDICTED: transient receptor potential cation channel subfamily M member 6-like isoform X1 [Lates calcarifer]
novel_miR_626	0.0130279	0.23506	-1.66883	down	gene-Etr02143	0.000623761	0.856083	up	gene-Etr02143	--	--	--	--	--	--	K04574|3.9e-06|lco:104935899|K04574 neurofilament heavy polypeptide | (RefSeq) ABC transporter F family member 4 isoform X1	--	--	--	--	--	--	--	hypothetical protein D9C73_014380 [Collichthys lucidus]
xla-miR-140-3p	0.0309706	0.322458	-0.88644	down	gene-Etr03952	2.67e-12	1.49593	up	gene-Etr03952	--	--	--	--	--	Biological Process: negative regulation of circadian rhythm (GO:0042754);; Biological Process: negative regulation of transcription, DNA-templated (GO:0045892);;	K21989|6.7e-09|sasa:106611026|K21989 calcium permeable stress-gated cation channel | (RefSeq) calcium permeable stress-gated cation channel 1-like	--	--	--	Clock interacting protein circadian	CLOCK-interacting pacemaker OS=Xenopus laevis OX=8355 GN=cipc PE=2 SV=1	S	Function unknown	CLOCK-interacting pacemaker-like [Seriola dumerili]
xla-miR-140-3p	0.0309706	0.322458	-0.88644	down	gene-Etr09896	0.00100851	0.832746	up	gene-Etr09896	--	--	--	--	--	--	--	--	--	--	--	--	G	Carbohydrate transport and metabolism	hypothetical protein F2P81_010812 [Scophthalmus maximus]
xla-miR-140-3p	0.0309706	0.322458	-0.88644	down	gene-Etr16195	9.39e-15	0.88978	up	gene-Etr16195	--	--	--	--	--	Cellular Component: cellular_component (GO:0005575);; Cellular Component: intracellular (GO:0005622);; Cellular Component: obsolete cell (GO:0005623);; Cellular Component: nucleus (GO:0005634);; Cellular Component: organelle (GO:0043226);; Cellular Component: membrane-bounded organelle (GO:0043227);; Cellular Component: intracellular organelle (GO:0043229);; Cellular Component: intracellular memb…	K22610|0.0e+00|sdu:111235024|K22610 lysine-specific demethylase 9 [EC:1.14.11.-] | (RefSeq) round spermatid basic protein 1-like	--	[S]	Function unknown	--	Lysine-specific demethylase RSBN1L OS=Xenopus tropicalis OX=8364 GN=rsbn1l PE=2 SV=1	S	Function unknown	lysine-specific demethylase 9-like [Sparus aurata]
xla-miR-140-3p	0.0309706	0.322458	-0.88644	down	gene-Etr19110	2.58e-07	1.47227	up	gene-Etr19110	--	--	--	--	--	--	K06522|3.9e-290|sdu:111218119|K06522 immunoglobulin superfamily, member 2/3 | (RefSeq) immunoglobulin superfamily member 3-like	--	--	--	Immunoglobulin V-set domain	Immunoglobulin superfamily member 3 OS=Xenopus tropicalis OX=8364 GN=igsf3 PE=2 SV=1	T	Signal transduction mechanisms	immunoglobulin superfamily member 2-like [Sander lucioperca]
xla-miR-140-3p	0.0309706	0.322458	-0.88644	down	gene-Etr20345	1.79e-05	1.40315	up	gene-Etr20345	--	--	--	[R]	General function prediction only	Molecular Function: endopeptidase inhibitor activity (GO:0004866);; Cellular Component: extracellular region (GO:0005576);; Cellular Component: extracellular space (GO:0005615);;	K23593|0.0e+00|lco:104926457|K23593 alpha-2-macroglobulin-like protein | (RefSeq) alpha-2-macroglobulin isoform X2	--	[O]	Posttranslational modification, protein turnover, chaperones	A-macroglobulin TED domain	Ovostatin OS=Gallus gallus OX=9031 PE=1 SV=3	O	Posttranslational modification, protein turnover, chaperones	alpha-2-macroglobulin isoform X4 [Larimichthys crocea]
tgu-miR-140-3p	0.0309706	0.322458	-0.88644	down	gene-Etr03952	2.67e-12	1.49593	up	gene-Etr03952	--	--	--	--	--	Biological Process: negative regulation of circadian rhythm (GO:0042754);; Biological Process: negative regulation of transcription, DNA-templated (GO:0045892);;	K21989|6.7e-09|sasa:106611026|K21989 calcium permeable stress-gated cation channel | (RefSeq) calcium permeable stress-gated cation channel 1-like	--	--	--	Clock interacting protein circadian	CLOCK-interacting pacemaker OS=Xenopus laevis OX=8355 GN=cipc PE=2 SV=1	S	Function unknown	CLOCK-interacting pacemaker-like [Seriola dumerili]
tgu-miR-140-3p	0.0309706	0.322458	-0.88644	down	gene-Etr09896	0.00100851	0.832746	up	gene-Etr09896	--	--	--	--	--	--	--	--	--	--	--	--	G	Carbohydrate transport and metabolism	hypothetical protein F2P81_010812 [Scophthalmus maximus]
tgu-miR-140-3p	0.0309706	0.322458	-0.88644	down	gene-Etr16195	9.39e-15	0.88978	up	gene-Etr16195	--	--	--	--	--	Cellular Component: cellular_component (GO:0005575);; Cellular Component: intracellular (GO:0005622);; Cellular Component: obsolete cell (GO:0005623);; Cellular Component: nucleus (GO:0005634);; Cellular Component: organelle (GO:0043226);; Cellular Component: membrane-bounded organelle (GO:0043227);; Cellular Component: intracellular organelle (GO:0043229);; Cellular Component: intracellular memb…	K22610|0.0e+00|sdu:111235024|K22610 lysine-specific demethylase 9 [EC:1.14.11.-] | (RefSeq) round spermatid basic protein 1-like	--	[S]	Function unknown	--	Lysine-specific demethylase RSBN1L OS=Xenopus tropicalis OX=8364 GN=rsbn1l PE=2 SV=1	S	Function unknown	lysine-specific demethylase 9-like [Sparus aurata]
tgu-miR-140-3p	0.0309706	0.322458	-0.88644	down	gene-Etr19110	2.58e-07	1.47227	up	gene-Etr19110	--	--	--	--	--	--	K06522|3.9e-290|sdu:111218119|K06522 immunoglobulin superfamily, member 2/3 | (RefSeq) immunoglobulin superfamily member 3-like	--	--	--	Immunoglobulin V-set domain	Immunoglobulin superfamily member 3 OS=Xenopus tropicalis OX=8364 GN=igsf3 PE=2 SV=1	T	Signal transduction mechanisms	immunoglobulin superfamily member 2-like [Sander lucioperca]
tgu-miR-140-3p	0.0309706	0.322458	-0.88644	down	gene-Etr20345	1.79e-05	1.40315	up	gene-Etr20345	--	--	--	[R]	General function prediction only	Molecular Function: endopeptidase inhibitor activity (GO:0004866);; Cellular Component: extracellular region (GO:0005576);; Cellular Component: extracellular space (GO:0005615);;	K23593|0.0e+00|lco:104926457|K23593 alpha-2-macroglobulin-like protein | (RefSeq) alpha-2-macroglobulin isoform X2	--	[O]	Posttranslational modification, protein turnover, chaperones	A-macroglobulin TED domain	Ovostatin OS=Gallus gallus OX=9031 PE=1 SV=3	O	Posttranslational modification, protein turnover, chaperones	alpha-2-macroglobulin isoform X4 [Larimichthys crocea]
gmo-miR-140-3p	0.037413	0.338002	-0.923745	down	gene-Etr03952	2.67e-12	1.49593	up	gene-Etr03952	--	--	--	--	--	Biological Process: negative regulation of circadian rhythm (GO:0042754);; Biological Process: negative regulation of transcription, DNA-templated (GO:0045892);;	K21989|6.7e-09|sasa:106611026|K21989 calcium permeable stress-gated cation channel | (RefSeq) calcium permeable stress-gated cation channel 1-like	--	--	--	Clock interacting protein circadian	CLOCK-interacting pacemaker OS=Xenopus laevis OX=8355 GN=cipc PE=2 SV=1	S	Function unknown	CLOCK-interacting pacemaker-like [Seriola dumerili]
gmo-miR-140-3p	0.037413	0.338002	-0.923745	down	gene-Etr15320	2.5e-07	0.915197	up	gene-Etr15320	--	--	--	--	--	Cellular Component: integral component of membrane (GO:0016021);;	K15117|1.9e-182|lcf:108886503|K15117 solute carrier family 25, member 34/35 | (RefSeq) slc25a34; solute carrier family 25 member 34	--	[C]	Energy production and conversion	Mitochondrial carrier protein	Solute carrier family 25 member 34 OS=Danio rerio OX=7955 GN=slc25a34 PE=2 SV=1	C	Energy production and conversion	PREDICTED: solute carrier family 25 member 34 [Lates calcarifer]
gmo-miR-140-3p	0.037413	0.338002	-0.923745	down	gene-Etr16195	9.39e-15	0.88978	up	gene-Etr16195	--	--	--	--	--	Cellular Component: cellular_component (GO:0005575);; Cellular Component: intracellular (GO:0005622);; Cellular Component: obsolete cell (GO:0005623);; Cellular Component: nucleus (GO:0005634);; Cellular Component: organelle (GO:0043226);; Cellular Component: membrane-bounded organelle (GO:0043227);; Cellular Component: intracellular organelle (GO:0043229);; Cellular Component: intracellular memb…	K22610|0.0e+00|sdu:111235024|K22610 lysine-specific demethylase 9 [EC:1.14.11.-] | (RefSeq) round spermatid basic protein 1-like	--	[S]	Function unknown	--	Lysine-specific demethylase RSBN1L OS=Xenopus tropicalis OX=8364 GN=rsbn1l PE=2 SV=1	S	Function unknown	lysine-specific demethylase 9-like [Sparus aurata]
oha-miR-140-3p	0.015607	0.236792	-0.966132	down	gene-Etr03952	2.67e-12	1.49593	up	gene-Etr03952	--	--	--	--	--	Biological Process: negative regulation of circadian rhythm (GO:0042754);; Biological Process: negative regulation of transcription, DNA-templated (GO:0045892);;	K21989|6.7e-09|sasa:106611026|K21989 calcium permeable stress-gated cation channel | (RefSeq) calcium permeable stress-gated cation channel 1-like	--	--	--	Clock interacting protein circadian	CLOCK-interacting pacemaker OS=Xenopus laevis OX=8355 GN=cipc PE=2 SV=1	S	Function unknown	CLOCK-interacting pacemaker-like [Seriola dumerili]
oha-miR-140-3p	0.015607	0.236792	-0.966132	down	gene-Etr09896	0.00100851	0.832746	up	gene-Etr09896	--	--	--	--	--	--	--	--	--	--	--	--	G	Carbohydrate transport and metabolism	hypothetical protein F2P81_010812 [Scophthalmus maximus]
oha-miR-140-3p	0.015607	0.236792	-0.966132	down	gene-Etr16195	9.39e-15	0.88978	up	gene-Etr16195	--	--	--	--	--	Cellular Component: cellular_component (GO:0005575);; Cellular Component: intracellular (GO:0005622);; Cellular Component: obsolete cell (GO:0005623);; Cellular Component: nucleus (GO:0005634);; Cellular Component: organelle (GO:0043226);; Cellular Component: membrane-bounded organelle (GO:0043227);; Cellular Component: intracellular organelle (GO:0043229);; Cellular Component: intracellular memb…	K22610|0.0e+00|sdu:111235024|K22610 lysine-specific demethylase 9 [EC:1.14.11.-] | (RefSeq) round spermatid basic protein 1-like	--	[S]	Function unknown	--	Lysine-specific demethylase RSBN1L OS=Xenopus tropicalis OX=8364 GN=rsbn1l PE=2 SV=1	S	Function unknown	lysine-specific demethylase 9-like [Sparus aurata]
oha-miR-140-3p	0.015607	0.236792	-0.966132	down	gene-Etr19110	2.58e-07	1.47227	up	gene-Etr19110	--	--	--	--	--	--	K06522|3.9e-290|sdu:111218119|K06522 immunoglobulin superfamily, member 2/3 | (RefSeq) immunoglobulin superfamily member 3-like	--	--	--	Immunoglobulin V-set domain	Immunoglobulin superfamily member 3 OS=Xenopus tropicalis OX=8364 GN=igsf3 PE=2 SV=1	T	Signal transduction mechanisms	immunoglobulin superfamily member 2-like [Sander lucioperca]
oha-miR-140-3p	0.015607	0.236792	-0.966132	down	gene-Etr20345	1.79e-05	1.40315	up	gene-Etr20345	--	--	--	[R]	General function prediction only	Molecular Function: endopeptidase inhibitor activity (GO:0004866);; Cellular Component: extracellular region (GO:0005576);; Cellular Component: extracellular space (GO:0005615);;	K23593|0.0e+00|lco:104926457|K23593 alpha-2-macroglobulin-like protein | (RefSeq) alpha-2-macroglobulin isoform X2	--	[O]	Posttranslational modification, protein turnover, chaperones	A-macroglobulin TED domain	Ovostatin OS=Gallus gallus OX=9031 PE=1 SV=3	O	Posttranslational modification, protein turnover, chaperones	alpha-2-macroglobulin isoform X4 [Larimichthys crocea]
novel_miR_499	0.0445127	0.353489	-0.723788	down	gene-Etr02224	8.63e-10	1.23393	up	gene-Etr02224	--	--	--	--	--	Biological Process: ventricular compact myocardium morphogenesis (GO:0003223);; Biological Process: negative regulation of mesodermal cell fate specification (GO:0042662);; Biological Process: regulation of ectodermal cell fate specification (GO:0042665);;	K17845|1.5e-166|sdu:111231269|K17845 krueppel-like factor 2 | (RefSeq) Krueppel-like factor 2	FoxO signaling pathway (ko04068);; Apelin signaling pathway (ko04371)	[R]	General function prediction only	Zinc finger, C2H2 type	Transcription factor Sp8 OS=Gallus gallus OX=9031 GN=SP8 PE=2 SV=1	K	Transcription	Krueppel-like factor 2 [Seriola dumerili]
novel_miR_499	0.0445127	0.353489	-0.723788	down	gene-Etr04025	5.28e-05	0.714188	up	gene-Etr04025	--	--	--	--	--	Molecular Function: growth factor activity (GO:0008083);; Molecular Function: heparin binding (GO:0008201);; Cellular Component: membrane (GO:0016020);;	K05448|1.1e-67|lcf:108896845|K05448 vascular endothelial growth factor A | (RefSeq) vascular endothelial growth factor A-A-like isoform X1	MAPK signaling pathway (ko04010);; VEGF signaling pathway (ko04370);; Focal adhesion (ko04510)	--	--	PDGF/VEGF domain	Vascular endothelial growth factor A-A OS=Danio rerio OX=7955 GN=vegfaa PE=1 SV=1	T	Signal transduction mechanisms	vascular endothelial growth factor A-A-like [Acanthochromis polyacanthus]
novel_miR_499	0.0445127	0.353489	-0.723788	down	gene-Etr13494	0.000209976	0.687669	up	gene-Etr13494	--	--	--	--	--	Molecular Function: metalloendopeptidase activity (GO:0004222);;	K08618|0.0e+00|lcf:108899249|K08618 a disintegrin and metalloproteinase with thrombospondin motifs 2 [EC:3.4.24.14] | (RefSeq) A disintegrin and metalloproteinase with thrombospondin motifs 2-like isoform X1	--	[O]	Posttranslational modification, protein turnover, chaperones	Thrombospondin type 1 domain	--	O	Posttranslational modification, protein turnover, chaperones	A disintegrin and metalloproteinase with thrombospondin motifs 2-like [Seriola lalandi dorsalis]
novel_miR_499	0.0445127	0.353489	-0.723788	down	gene-Etr18969	1.83e-05	1.28947	up	gene-Etr18969	--	--	--	--	--	--	K06746|3.4e-11|salp:111959336|K06746 immune costimulatory protein B7-H3 | (RefSeq) CD276 antigen isoform X1	Cell adhesion molecules (ko04514)	--	--	Immunoglobulin V-set domain	--	--	--	uncharacterized protein LOC111662053 [Seriola lalandi dorsalis]
ssa-miR-140-3p	0.037413	0.338002	-0.923745	down	gene-Etr03952	2.67e-12	1.49593	up	gene-Etr03952	--	--	--	--	--	Biological Process: negative regulation of circadian rhythm (GO:0042754);; Biological Process: negative regulation of transcription, DNA-templated (GO:0045892);;	K21989|6.7e-09|sasa:106611026|K21989 calcium permeable stress-gated cation channel | (RefSeq) calcium permeable stress-gated cation channel 1-like	--	--	--	Clock interacting protein circadian	CLOCK-interacting pacemaker OS=Xenopus laevis OX=8355 GN=cipc PE=2 SV=1	S	Function unknown	CLOCK-interacting pacemaker-like [Seriola dumerili]
ssa-miR-140-3p	0.037413	0.338002	-0.923745	down	gene-Etr16195	9.39e-15	0.88978	up	gene-Etr16195	--	--	--	--	--	Cellular Component: cellular_component (GO:0005575);; Cellular Component: intracellular (GO:0005622);; Cellular Component: obsolete cell (GO:0005623);; Cellular Component: nucleus (GO:0005634);; Cellular Component: organelle (GO:0043226);; Cellular Component: membrane-bounded organelle (GO:0043227);; Cellular Component: intracellular organelle (GO:0043229);; Cellular Component: intracellular memb…	K22610|0.0e+00|sdu:111235024|K22610 lysine-specific demethylase 9 [EC:1.14.11.-] | (RefSeq) round spermatid basic protein 1-like	--	[S]	Function unknown	--	Lysine-specific demethylase RSBN1L OS=Xenopus tropicalis OX=8364 GN=rsbn1l PE=2 SV=1	S	Function unknown	lysine-specific demethylase 9-like [Sparus aurata]
ssa-miR-140-3p	0.037413	0.338002	-0.923745	down	gene-Etr19110	2.58e-07	1.47227	up	gene-Etr19110	--	--	--	--	--	--	K06522|3.9e-290|sdu:111218119|K06522 immunoglobulin superfamily, member 2/3 | (RefSeq) immunoglobulin superfamily member 3-like	--	--	--	Immunoglobulin V-set domain	Immunoglobulin superfamily member 3 OS=Xenopus tropicalis OX=8364 GN=igsf3 PE=2 SV=1	T	Signal transduction mechanisms	immunoglobulin superfamily member 2-like [Sander lucioperca]
ssa-miR-140-3p	0.037413	0.338002	-0.923745	down	gene-Etr20345	1.79e-05	1.40315	up	gene-Etr20345	--	--	--	[R]	General function prediction only	Molecular Function: endopeptidase inhibitor activity (GO:0004866);; Cellular Component: extracellular region (GO:0005576);; Cellular Component: extracellular space (GO:0005615);;	K23593|0.0e+00|lco:104926457|K23593 alpha-2-macroglobulin-like protein | (RefSeq) alpha-2-macroglobulin isoform X2	--	[O]	Posttranslational modification, protein turnover, chaperones	A-macroglobulin TED domain	Ovostatin OS=Gallus gallus OX=9031 PE=1 SV=3	O	Posttranslational modification, protein turnover, chaperones	alpha-2-macroglobulin isoform X4 [Larimichthys crocea]
mze-miR-10544	0.00182813	0.153013	-0.973147	down	gene-Etr04457	0.00976976	0.746008	up	gene-Etr04457	--	--	--	--	--	Molecular Function: DNA binding (GO:0003677);; Molecular Function: DNA-binding transcription factor activity (GO:0003700);; Cellular Component: nucleus (GO:0005634);; Biological Process: regulation of transcription by RNA polymerase II (GO:0006357);; Biological Process: response to virus (GO:0009615);;	K09032|6.3e-97|sdu:111231750|K09032 activating transcription factor 3 | (RefSeq) atf3; cyclic AMP-dependent transcription factor ATF-3	--	[K]	Transcription	bZIP transcription factor	Jun dimerization protein 2 OS=Danio rerio OX=7955 GN=jdp2 PE=2 SV=1	K	Transcription	cyclic AMP-dependent transcription factor ATF-3 [Mastacembelus armatus]
nbr-miR-10544	0.00182813	0.153013	-0.973147	down	gene-Etr04457	0.00976976	0.746008	up	gene-Etr04457	--	--	--	--	--	Molecular Function: DNA binding (GO:0003677);; Molecular Function: DNA-binding transcription factor activity (GO:0003700);; Cellular Component: nucleus (GO:0005634);; Biological Process: regulation of transcription by RNA polymerase II (GO:0006357);; Biological Process: response to virus (GO:0009615);;	K09032|6.3e-97|sdu:111231750|K09032 activating transcription factor 3 | (RefSeq) atf3; cyclic AMP-dependent transcription factor ATF-3	--	[K]	Transcription	bZIP transcription factor	Jun dimerization protein 2 OS=Danio rerio OX=7955 GN=jdp2 PE=2 SV=1	K	Transcription	cyclic AMP-dependent transcription factor ATF-3 [Mastacembelus armatus]
ccr-miR-140-3p	0.0161947	0.236792	-0.949355	down	gene-Etr03952	2.67e-12	1.49593	up	gene-Etr03952	--	--	--	--	--	Biological Process: negative regulation of circadian rhythm (GO:0042754);; Biological Process: negative regulation of transcription, DNA-templated (GO:0045892);;	K21989|6.7e-09|sasa:106611026|K21989 calcium permeable stress-gated cation channel | (RefSeq) calcium permeable stress-gated cation channel 1-like	--	--	--	Clock interacting protein circadian	CLOCK-interacting pacemaker OS=Xenopus laevis OX=8355 GN=cipc PE=2 SV=1	S	Function unknown	CLOCK-interacting pacemaker-like [Seriola dumerili]
ccr-miR-140-3p	0.0161947	0.236792	-0.949355	down	gene-Etr16195	9.39e-15	0.88978	up	gene-Etr16195	--	--	--	--	--	Cellular Component: cellular_component (GO:0005575);; Cellular Component: intracellular (GO:0005622);; Cellular Component: obsolete cell (GO:0005623);; Cellular Component: nucleus (GO:0005634);; Cellular Component: organelle (GO:0043226);; Cellular Component: membrane-bounded organelle (GO:0043227);; Cellular Component: intracellular organelle (GO:0043229);; Cellular Component: intracellular memb…	K22610|0.0e+00|sdu:111235024|K22610 lysine-specific demethylase 9 [EC:1.14.11.-] | (RefSeq) round spermatid basic protein 1-like	--	[S]	Function unknown	--	Lysine-specific demethylase RSBN1L OS=Xenopus tropicalis OX=8364 GN=rsbn1l PE=2 SV=1	S	Function unknown	lysine-specific demethylase 9-like [Sparus aurata]
ccr-miR-140-3p	0.0161947	0.236792	-0.949355	down	gene-Etr19110	2.58e-07	1.47227	up	gene-Etr19110	--	--	--	--	--	--	K06522|3.9e-290|sdu:111218119|K06522 immunoglobulin superfamily, member 2/3 | (RefSeq) immunoglobulin superfamily member 3-like	--	--	--	Immunoglobulin V-set domain	Immunoglobulin superfamily member 3 OS=Xenopus tropicalis OX=8364 GN=igsf3 PE=2 SV=1	T	Signal transduction mechanisms	immunoglobulin superfamily member 2-like [Sander lucioperca]
ccr-miR-140-3p	0.0161947	0.236792	-0.949355	down	gene-Etr20345	1.79e-05	1.40315	up	gene-Etr20345	--	--	--	[R]	General function prediction only	Molecular Function: endopeptidase inhibitor activity (GO:0004866);; Cellular Component: extracellular region (GO:0005576);; Cellular Component: extracellular space (GO:0005615);;	K23593|0.0e+00|lco:104926457|K23593 alpha-2-macroglobulin-like protein | (RefSeq) alpha-2-macroglobulin isoform X2	--	[O]	Posttranslational modification, protein turnover, chaperones	A-macroglobulin TED domain	Ovostatin OS=Gallus gallus OX=9031 PE=1 SV=3	O	Posttranslational modification, protein turnover, chaperones	alpha-2-macroglobulin isoform X4 [Larimichthys crocea]
mdo-miR-140-3p	0.0175564	0.247747	-0.917643	down	gene-Etr03952	2.67e-12	1.49593	up	gene-Etr03952	--	--	--	--	--	Biological Process: negative regulation of circadian rhythm (GO:0042754);; Biological Process: negative regulation of transcription, DNA-templated (GO:0045892);;	K21989|6.7e-09|sasa:106611026|K21989 calcium permeable stress-gated cation channel | (RefSeq) calcium permeable stress-gated cation channel 1-like	--	--	--	Clock interacting protein circadian	CLOCK-interacting pacemaker OS=Xenopus laevis OX=8355 GN=cipc PE=2 SV=1	S	Function unknown	CLOCK-interacting pacemaker-like [Seriola dumerili]
mdo-miR-140-3p	0.0175564	0.247747	-0.917643	down	gene-Etr16195	9.39e-15	0.88978	up	gene-Etr16195	--	--	--	--	--	Cellular Component: cellular_component (GO:0005575);; Cellular Component: intracellular (GO:0005622);; Cellular Component: obsolete cell (GO:0005623);; Cellular Component: nucleus (GO:0005634);; Cellular Component: organelle (GO:0043226);; Cellular Component: membrane-bounded organelle (GO:0043227);; Cellular Component: intracellular organelle (GO:0043229);; Cellular Component: intracellular memb…	K22610|0.0e+00|sdu:111235024|K22610 lysine-specific demethylase 9 [EC:1.14.11.-] | (RefSeq) round spermatid basic protein 1-like	--	[S]	Function unknown	--	Lysine-specific demethylase RSBN1L OS=Xenopus tropicalis OX=8364 GN=rsbn1l PE=2 SV=1	S	Function unknown	lysine-specific demethylase 9-like [Sparus aurata]
mdo-miR-140-3p	0.0175564	0.247747	-0.917643	down	gene-Etr19110	2.58e-07	1.47227	up	gene-Etr19110	--	--	--	--	--	--	K06522|3.9e-290|sdu:111218119|K06522 immunoglobulin superfamily, member 2/3 | (RefSeq) immunoglobulin superfamily member 3-like	--	--	--	Immunoglobulin V-set domain	Immunoglobulin superfamily member 3 OS=Xenopus tropicalis OX=8364 GN=igsf3 PE=2 SV=1	T	Signal transduction mechanisms	immunoglobulin superfamily member 2-like [Sander lucioperca]
mdo-miR-140-3p	0.0175564	0.247747	-0.917643	down	gene-Etr20345	1.79e-05	1.40315	up	gene-Etr20345	--	--	--	[R]	General function prediction only	Molecular Function: endopeptidase inhibitor activity (GO:0004866);; Cellular Component: extracellular region (GO:0005576);; Cellular Component: extracellular space (GO:0005615);;	K23593|0.0e+00|lco:104926457|K23593 alpha-2-macroglobulin-like protein | (RefSeq) alpha-2-macroglobulin isoform X2	--	[O]	Posttranslational modification, protein turnover, chaperones	A-macroglobulin TED domain	Ovostatin OS=Gallus gallus OX=9031 PE=1 SV=3	O	Posttranslational modification, protein turnover, chaperones	alpha-2-macroglobulin isoform X4 [Larimichthys crocea]
abu-miR-10544	0.00182813	0.153013	-0.973147	down	gene-Etr04457	0.00976976	0.746008	up	gene-Etr04457	--	--	--	--	--	Molecular Function: DNA binding (GO:0003677);; Molecular Function: DNA-binding transcription factor activity (GO:0003700);; Cellular Component: nucleus (GO:0005634);; Biological Process: regulation of transcription by RNA polymerase II (GO:0006357);; Biological Process: response to virus (GO:0009615);;	K09032|6.3e-97|sdu:111231750|K09032 activating transcription factor 3 | (RefSeq) atf3; cyclic AMP-dependent transcription factor ATF-3	--	[K]	Transcription	bZIP transcription factor	Jun dimerization protein 2 OS=Danio rerio OX=7955 GN=jdp2 PE=2 SV=1	K	Transcription	cyclic AMP-dependent transcription factor ATF-3 [Mastacembelus armatus]
oni-miR-10544	0.00182813	0.153013	-0.973147	down	gene-Etr04457	0.00976976	0.746008	up	gene-Etr04457	--	--	--	--	--	Molecular Function: DNA binding (GO:0003677);; Molecular Function: DNA-binding transcription factor activity (GO:0003700);; Cellular Component: nucleus (GO:0005634);; Biological Process: regulation of transcription by RNA polymerase II (GO:0006357);; Biological Process: response to virus (GO:0009615);;	K09032|6.3e-97|sdu:111231750|K09032 activating transcription factor 3 | (RefSeq) atf3; cyclic AMP-dependent transcription factor ATF-3	--	[K]	Transcription	bZIP transcription factor	Jun dimerization protein 2 OS=Danio rerio OX=7955 GN=jdp2 PE=2 SV=1	K	Transcription	cyclic AMP-dependent transcription factor ATF-3 [Mastacembelus armatus]
pny-miR-10544	0.00182813	0.153013	-0.973147	down	gene-Etr04457	0.00976976	0.746008	up	gene-Etr04457	--	--	--	--	--	Molecular Function: DNA binding (GO:0003677);; Molecular Function: DNA-binding transcription factor activity (GO:0003700);; Cellular Component: nucleus (GO:0005634);; Biological Process: regulation of transcription by RNA polymerase II (GO:0006357);; Biological Process: response to virus (GO:0009615);;	K09032|6.3e-97|sdu:111231750|K09032 activating transcription factor 3 | (RefSeq) atf3; cyclic AMP-dependent transcription factor ATF-3	--	[K]	Transcription	bZIP transcription factor	Jun dimerization protein 2 OS=Danio rerio OX=7955 GN=jdp2 PE=2 SV=1	K	Transcription	cyclic AMP-dependent transcription factor ATF-3 [Mastacembelus armatus]
novel_miR_815	0.00157057	0.153013	-1.81463	down	gene-Etr08430	0.000414044	1.03004	up	gene-Etr08430	--	--	--	--	--	Molecular Function: motor activity (GO:0003774);; Molecular Function: actin binding (GO:0003779);; Molecular Function: ATP binding (GO:0005524);; Cellular Component: myosin complex (GO:0016459);; Biological Process: glomerulus development (GO:0032835);;	K10356|0.0e+00|lcf:108888179|K10356 myosin I | (RefSeq) myo1c; unconventional myosin-Ic isoform X1	--	[Z]	Cytoskeleton	Myosin head (motor domain)	Unconventional myosin-Ic OS=Gallus gallus OX=9031 GN=MYO1C PE=2 SV=1	Z	Cytoskeleton	PREDICTED: unconventional myosin-Ic isoform X2 [Lates calcarifer]
novel_miR_885	0.0047582	0.156861	-1.14104	down	gene-Etr09186	0.00934144	1.04287	up	gene-Etr09186	--	--	--	--	--	Molecular Function: GTP binding (GO:0005525);; Cellular Component: integral component of membrane (GO:0016021);;	K09228|4.9e-29|mgp:104914585|K09228 KRAB domain-containing zinc finger protein | (RefSeq) uncharacterized protein LOC104914585	Herpes simplex virus 1 infection (ko05168)	--	--	AIG1 family	--	S	Function unknown	GTPase IMAP family member 4-like [Notolabrus celidotus]
novel_miR_885	0.0047582	0.156861	-1.14104	down	gene-Etr17418	5.36e-09	1.37455	up	gene-Etr17418	--	--	--	--	--	Molecular Function: GTPase activator activity (GO:0005096);; Biological Process: intracellular signal transduction (GO:0035556);; Molecular Function: metal ion binding (GO:0046872);;	K20644|0.0e+00|sdu:111231963|K20644 Rho GTPase-activating protein 29/45 | (RefSeq) arhgap45; rho GTPase-activating protein 45 isoform X1	--	[T]	Signal transduction mechanisms	RhoGAP domain	Rho GTPase-activating protein 45 OS=Xenopus laevis OX=8355 GN=arhgap45 PE=2 SV=1	T	Signal transduction mechanisms	rho GTPase-activating protein 45 isoform X2 [Anabas testudineus]
novel_miR_885	0.0047582	0.156861	-1.14104	down	gene-Etr21085	5e-19	1.7514	up	gene-Etr21085	--	--	--	--	--	Biological Process: signal transduction (GO:0007165);; Molecular Function: lipid binding (GO:0008289);;	K20632|0.0e+00|sdu:111233092|K20632 deleted in liver cancer protein | (RefSeq) rho GTPase-activating protein 7-like isoform X1	--	[T]	Signal transduction mechanisms	RhoGAP domain	Unconventional myosin-IXAb OS=Danio rerio OX=7955 GN=myo9ab PE=3 SV=3	T	Signal transduction mechanisms	rho GTPase-activating protein 7-like isoform X1 [Seriola dumerili]
novel_miR_479	0.00157057	0.153013	-1.81463	down	gene-Etr08430	0.000414044	1.03004	up	gene-Etr08430	--	--	--	--	--	Molecular Function: motor activity (GO:0003774);; Molecular Function: actin binding (GO:0003779);; Molecular Function: ATP binding (GO:0005524);; Cellular Component: myosin complex (GO:0016459);; Biological Process: glomerulus development (GO:0032835);;	K10356|0.0e+00|lcf:108888179|K10356 myosin I | (RefSeq) myo1c; unconventional myosin-Ic isoform X1	--	[Z]	Cytoskeleton	Myosin head (motor domain)	Unconventional myosin-Ic OS=Gallus gallus OX=9031 GN=MYO1C PE=2 SV=1	Z	Cytoskeleton	PREDICTED: unconventional myosin-Ic isoform X2 [Lates calcarifer]
novel_miR_66	0.0386657	0.338002	-4.11704	down	gene-Etr00536	0.000275946	0.729723	up	gene-Etr00536	--	--	--	[X]	Mobilome: prophages, transposons	Cellular Component: extracellular region (GO:0005576);;	K05717|0.0e+00|sdu:111238642|K05717 fibronectin 1 | (RefSeq) fibronectin-like isoform X1	Focal adhesion (ko04510);; ECM-receptor interaction (ko04512);; Regulation of actin cytoskeleton (ko04810)	--	--	Fibronectin type III domain	Fibronectin OS=Xenopus laevis OX=8355 GN=fn1 PE=2 SV=1	W	Extracellular structures	PREDICTED: fibronectin-like isoform X3 [Lates calcarifer]
ola-miR-140-3p	0.015607	0.236792	-0.966132	down	gene-Etr15320	2.5e-07	0.915197	up	gene-Etr15320	--	--	--	--	--	Cellular Component: integral component of membrane (GO:0016021);;	K15117|1.9e-182|lcf:108886503|K15117 solute carrier family 25, member 34/35 | (RefSeq) slc25a34; solute carrier family 25 member 34	--	[C]	Energy production and conversion	Mitochondrial carrier protein	Solute carrier family 25 member 34 OS=Danio rerio OX=7955 GN=slc25a34 PE=2 SV=1	C	Energy production and conversion	PREDICTED: solute carrier family 25 member 34 [Lates calcarifer]
mmu-miR-140-3p	0.0175564	0.247747	-0.917643	down	gene-Etr16195	9.39e-15	0.88978	up	gene-Etr16195	--	--	--	--	--	Cellular Component: cellular_component (GO:0005575);; Cellular Component: intracellular (GO:0005622);; Cellular Component: obsolete cell (GO:0005623);; Cellular Component: nucleus (GO:0005634);; Cellular Component: organelle (GO:0043226);; Cellular Component: membrane-bounded organelle (GO:0043227);; Cellular Component: intracellular organelle (GO:0043229);; Cellular Component: intracellular memb…	K22610|0.0e+00|sdu:111235024|K22610 lysine-specific demethylase 9 [EC:1.14.11.-] | (RefSeq) round spermatid basic protein 1-like	--	[S]	Function unknown	--	Lysine-specific demethylase RSBN1L OS=Xenopus tropicalis OX=8364 GN=rsbn1l PE=2 SV=1	S	Function unknown	lysine-specific demethylase 9-like [Sparus aurata]
mmu-miR-140-3p	0.0175564	0.247747	-0.917643	down	gene-Etr19110	2.58e-07	1.47227	up	gene-Etr19110	--	--	--	--	--	--	K06522|3.9e-290|sdu:111218119|K06522 immunoglobulin superfamily, member 2/3 | (RefSeq) immunoglobulin superfamily member 3-like	--	--	--	Immunoglobulin V-set domain	Immunoglobulin superfamily member 3 OS=Xenopus tropicalis OX=8364 GN=igsf3 PE=2 SV=1	T	Signal transduction mechanisms	immunoglobulin superfamily member 2-like [Sander lucioperca]
tgu-miR-17a-5p	0.04779	0.374961	-0.697149	down	gene-Etr06352	0.0057087	0.71668	up	gene-Etr06352	--	--	--	[F]	Nucleotide transport and metabolism	Molecular Function: nucleotide binding (GO:0000166);; Molecular Function: hypoxanthine phosphoribosyltransferase activity (GO:0004422);; Cellular Component: cytoplasm (GO:0005737);; Biological Process: purine ribonucleoside salvage (GO:0006166);; Biological Process: IMP salvage (GO:0032264);; Molecular Function: metal ion binding (GO:0046872);; Molecular Function: guanine phosphoribosyltransferas…	K00760|4.2e-66|lcf:108875261|K00760 hypoxanthine phosphoribosyltransferase [EC:2.4.2.8] | (RefSeq) hypoxanthine-guanine phosphoribosyltransferase-like	Purine metabolism (ko00230);; Drug metabolism - other enzymes (ko00983)	[F]	Nucleotide transport and metabolism	--	Hypoxanthine-guanine phosphoribosyltransferase OS=Gallus gallus OX=9031 GN=HPRT1 PE=2 SV=1	F	Nucleotide transport and metabolism	hypoxanthine-guanine phosphoribosyltransferase-like [Labrus bergylta]
tgu-miR-17a-5p	0.04779	0.374961	-0.697149	down	gene-Etr09406	0.000215116	0.625084	up	gene-Etr09406	--	--	--	--	--	Molecular Function: tachykinin receptor activity (GO:0004995);; Cellular Component: plasma membrane (GO:0005886);; Cellular Component: integral component of membrane (GO:0016021);;	K04224|4.9e-217|sdu:111231434|K04224 tachykinin receptor 3 | (RefSeq) tacr3; neuromedin-K receptor	Calcium signaling pathway (ko04020);; Neuroactive ligand-receptor interaction (ko04080)	[T]	Signal transduction mechanisms	7 transmembrane receptor (rhodopsin family)	Substance-P receptor OS=Lithobates catesbeianus OX=8400 GN=TACR1 PE=2 SV=1	T	Signal transduction mechanisms	tachykinin receptor 3a [Hippoglossus hippoglossus]
novel_miR_392	0.0347944	0.327334	-1.58903	down	gene-Etr05602	3.49e-05	1.81844	up	gene-Etr05602	--	--	--	[P]	Inorganic ion transport and metabolism	Molecular Function: carbonate dehydratase activity (GO:0004089);; Molecular Function: zinc ion binding (GO:0008270);;	K18246|1.5e-105|mze:101468865|K18246 carbonic anhydrase 4 [EC:4.2.1.1] | (RefSeq) carbonic anhydrase 4 isoform X2	Nitrogen metabolism (ko00910)	[R]	General function prediction only	Eukaryotic-type carbonic anhydrase	Receptor-type tyrosine-protein phosphatase gamma OS=Gallus gallus OX=9031 GN=PTPRG PE=2 SV=1	P	Inorganic ion transport and metabolism	carbonic anhydrase-like [Seriola dumerili]
novel_miR_102	0.033186	0.322458	-0.672991	down	gene-Etr07634	2.5e-07	0.887208	up	gene-Etr07634	--	--	--	--	--	Molecular Function: ATP-activated inward rectifier potassium channel activity (GO:0015272);; Cellular Component: integral component of membrane (GO:0016021);; Biological Process: regulation of ion transmembrane transport (GO:0034765);;	K05001|4.4e-213|sdu:111224954|K05001 potassium inwardly-rectifying channel subfamily J member 8 | (RefSeq) kcnj8; ATP-sensitive inward rectifier potassium channel 8 isoform X1	--	[P]	Inorganic ion transport and metabolism	Inward rectifier potassium channel C-terminal domain	Inward rectifier potassium channel 2 OS=Gallus gallus OX=9031 GN=KCNJ2 PE=2 SV=1	P	Inorganic ion transport and metabolism	ATP-sensitive inward rectifier potassium channel 8 [Seriola lalandi dorsalis]
novel_miR_194	0.0155858	0.236792	-1.53746	down	gene-Etr14788	0.000135953	1.42894	up	gene-Etr14788	--	--	--	[R]	General function prediction only	Molecular Function: GTPase activity (GO:0003924);; Molecular Function: calcium ion binding (GO:0005509);; Molecular Function: GTP binding (GO:0005525);;	K17199|6.3e-311|lcf:108901828|K17199 Ras and EF-hand domain-containing protein | (RefSeq) ras and EF-hand domain-containing protein homolog	--	--	--	Ras family	Ras and EF-hand domain-containing protein OS=Xenopus tropicalis OX=8364 GN=rasef PE=2 SV=1	U	Intracellular trafficking, secretion, and vesicular transport	PREDICTED: ras and EF-hand domain-containing protein homolog [Lates calcarifer]
dre-miR-17a-5p	0.04779	0.374961	-0.697149	down	gene-Etr06352	0.0057087	0.71668	up	gene-Etr06352	--	--	--	[F]	Nucleotide transport and metabolism	Molecular Function: nucleotide binding (GO:0000166);; Molecular Function: hypoxanthine phosphoribosyltransferase activity (GO:0004422);; Cellular Component: cytoplasm (GO:0005737);; Biological Process: purine ribonucleoside salvage (GO:0006166);; Biological Process: IMP salvage (GO:0032264);; Molecular Function: metal ion binding (GO:0046872);; Molecular Function: guanine phosphoribosyltransferas…	K00760|4.2e-66|lcf:108875261|K00760 hypoxanthine phosphoribosyltransferase [EC:2.4.2.8] | (RefSeq) hypoxanthine-guanine phosphoribosyltransferase-like	Purine metabolism (ko00230);; Drug metabolism - other enzymes (ko00983)	[F]	Nucleotide transport and metabolism	--	Hypoxanthine-guanine phosphoribosyltransferase OS=Gallus gallus OX=9031 GN=HPRT1 PE=2 SV=1	F	Nucleotide transport and metabolism	hypoxanthine-guanine phosphoribosyltransferase-like [Labrus bergylta]
novel_miR_374	0.0141239	0.236792	-3.07007	down	gene-Etr05383	2.3e-15	1.96722	up	gene-Etr05383	--	--	--	[G]	Carbohydrate transport and metabolism	Cellular Component: integral component of plasma membrane (GO:0005887);; Molecular Function: lactate transmembrane transporter activity (GO:0015129);;	K08180|3.6e-230|sdu:111237099|K08180 MFS transporter, MCT family, solute carrier family 16 (monocarboxylic acid transporters), member 3 | (RefSeq) slc16a3; monocarboxylate transporter 4	--	[G]	Carbohydrate transport and metabolism	Major Facilitator Superfamily	Monocarboxylate transporter 4 OS=Gallus gallus OX=9031 GN=SLC16A3 PE=2 SV=1	G	Carbohydrate transport and metabolism	monocarboxylate transporter 4 [Mastacembelus armatus]
novel_miR_329	0.0428106	0.340661	-1.06541	down	gene-Etr16195	9.39e-15	0.88978	up	gene-Etr16195	--	--	--	--	--	Cellular Component: cellular_component (GO:0005575);; Cellular Component: intracellular (GO:0005622);; Cellular Component: obsolete cell (GO:0005623);; Cellular Component: nucleus (GO:0005634);; Cellular Component: organelle (GO:0043226);; Cellular Component: membrane-bounded organelle (GO:0043227);; Cellular Component: intracellular organelle (GO:0043229);; Cellular Component: intracellular memb…	K22610|0.0e+00|sdu:111235024|K22610 lysine-specific demethylase 9 [EC:1.14.11.-] | (RefSeq) round spermatid basic protein 1-like	--	[S]	Function unknown	--	Lysine-specific demethylase RSBN1L OS=Xenopus tropicalis OX=8364 GN=rsbn1l PE=2 SV=1	S	Function unknown	lysine-specific demethylase 9-like [Sparus aurata]
novel_miR_852	0.0428106	0.340661	-1.06541	down	gene-Etr16195	9.39e-15	0.88978	up	gene-Etr16195	--	--	--	--	--	Cellular Component: cellular_component (GO:0005575);; Cellular Component: intracellular (GO:0005622);; Cellular Component: obsolete cell (GO:0005623);; Cellular Component: nucleus (GO:0005634);; Cellular Component: organelle (GO:0043226);; Cellular Component: membrane-bounded organelle (GO:0043227);; Cellular Component: intracellular organelle (GO:0043229);; Cellular Component: intracellular memb…	K22610|0.0e+00|sdu:111235024|K22610 lysine-specific demethylase 9 [EC:1.14.11.-] | (RefSeq) round spermatid basic protein 1-like	--	[S]	Function unknown	--	Lysine-specific demethylase RSBN1L OS=Xenopus tropicalis OX=8364 GN=rsbn1l PE=2 SV=1	S	Function unknown	lysine-specific demethylase 9-like [Sparus aurata]
tni-miR-17	0.04779	0.374961	-0.697149	down	gene-Etr06352	0.0057087	0.71668	up	gene-Etr06352	--	--	--	[F]	Nucleotide transport and metabolism	Molecular Function: nucleotide binding (GO:0000166);; Molecular Function: hypoxanthine phosphoribosyltransferase activity (GO:0004422);; Cellular Component: cytoplasm (GO:0005737);; Biological Process: purine ribonucleoside salvage (GO:0006166);; Biological Process: IMP salvage (GO:0032264);; Molecular Function: metal ion binding (GO:0046872);; Molecular Function: guanine phosphoribosyltransferas…	K00760|4.2e-66|lcf:108875261|K00760 hypoxanthine phosphoribosyltransferase [EC:2.4.2.8] | (RefSeq) hypoxanthine-guanine phosphoribosyltransferase-like	Purine metabolism (ko00230);; Drug metabolism - other enzymes (ko00983)	[F]	Nucleotide transport and metabolism	--	Hypoxanthine-guanine phosphoribosyltransferase OS=Gallus gallus OX=9031 GN=HPRT1 PE=2 SV=1	F	Nucleotide transport and metabolism	hypoxanthine-guanine phosphoribosyltransferase-like [Labrus bergylta]
fru-miR-17	0.04779	0.374961	-0.697149	down	gene-Etr06352	0.0057087	0.71668	up	gene-Etr06352	--	--	--	[F]	Nucleotide transport and metabolism	Molecular Function: nucleotide binding (GO:0000166);; Molecular Function: hypoxanthine phosphoribosyltransferase activity (GO:0004422);; Cellular Component: cytoplasm (GO:0005737);; Biological Process: purine ribonucleoside salvage (GO:0006166);; Biological Process: IMP salvage (GO:0032264);; Molecular Function: metal ion binding (GO:0046872);; Molecular Function: guanine phosphoribosyltransferas…	K00760|4.2e-66|lcf:108875261|K00760 hypoxanthine phosphoribosyltransferase [EC:2.4.2.8] | (RefSeq) hypoxanthine-guanine phosphoribosyltransferase-like	Purine metabolism (ko00230);; Drug metabolism - other enzymes (ko00983)	[F]	Nucleotide transport and metabolism	--	Hypoxanthine-guanine phosphoribosyltransferase OS=Gallus gallus OX=9031 GN=HPRT1 PE=2 SV=1	F	Nucleotide transport and metabolism	hypoxanthine-guanine phosphoribosyltransferase-like [Labrus bergylta]
novel_miR_675	0.0180196	0.253372	3.45147	up	gene-Etr03095	4.66e-05	-1.17403	down	gene-Etr03095	--	--	--	[L]	Replication, recombination and repair	Biological Process: mitotic cell cycle (GO:0000278);; Molecular Function: DNA helicase activity (GO:0003678);; Molecular Function: DNA replication origin binding (GO:0003688);; Molecular Function: ATP binding (GO:0005524);; Cellular Component: nucleus (GO:0005634);; Biological Process: DNA replication initiation (GO:0006270);; Cellular Component: MCM complex (GO:0042555);; Biological Process: cho…	K02209|0.0e+00|lcf:108898656|K02209 DNA replication licensing factor MCM5 [EC:3.6.4.12] | (RefSeq) mcm5; DNA replication licensing factor MCM5	DNA replication (ko03030);; Cell cycle (ko04110)	[L]	Replication, recombination and repair	MCM P-loop domain	DNA replication licensing factor mcm5 OS=Xenopus tropicalis OX=8364 GN=mcm5 PE=2 SV=1	L	Replication, recombination and repair	DNA replication licensing factor MCM5 [Anabas testudineus]
novel_miR_675	0.0180196	0.253372	3.45147	up	gene-Etr07906	0.000293188	-0.751295	down	gene-Etr07906	--	--	--	--	--	Molecular Function: calcium ion binding (GO:0005509);;	K24335|1.3e-161|lcf:108899854|K24335 protein disulfide-isomerase [EC:5.3.4.1] | (RefSeq) cysteine-rich with EGF-like domain protein 2	--	[S]	Function unknown	TLR4 regulator and MIR-interacting MSAP	Cysteine-rich with EGF-like domain protein 2-A OS=Xenopus laevis OX=8355 GN=creld2-a PE=2 SV=1	T	Signal transduction mechanisms	PREDICTED: cysteine-rich with EGF-like domain protein 2 [Lates calcarifer]
gmo-miR-456-3p	0.00361929	0.153013	0.793247	up	gene-Etr11038	3.96e-05	-3.36896	down	gene-Etr11038	--	--	--	--	--	Biological Process: skeletal system development (GO:0001501);; Molecular Function: molecular_function (GO:0003674);; Molecular Function: structural molecule activity (GO:0005198);; Molecular Function: extracellular matrix structural constituent (GO:0005201);; Cellular Component: cellular_component (GO:0005575);; Cellular Component: extracellular region (GO:0005576);; Cellular Component: collagen …	K08131|9.8e-14|lcf:108880016|K08131 collagen type IX alpha | (RefSeq) col9a2; collagen alpha-2(IX) chain	Focal adhesion (ko04510);; ECM-receptor interaction (ko04512)	[W]	Extracellular structures	Collagen triple helix repeat (20 copies)	Collagen alpha-2(IX) chain OS=Gallus gallus OX=9031 GN=COL9A2 PE=1 SV=3	W	Extracellular structures	hypothetical protein FQN60_007677 [Etheostoma spectabile]
gmo-miR-456-3p	0.00361929	0.153013	0.793247	up	gene-Etr15379	7.6e-09	-0.826135	down	gene-Etr15379	--	--	--	--	--	Biological Process: regulation of alternative mRNA splicing, via spliceosome (GO:0000381);; Molecular Function: RNA binding (GO:0003723);; Cellular Component: spliceosomal complex (GO:0005681);; Biological Process: RNA splicing (GO:0008380);; Biological Process: regulation of apoptotic process (GO:0042981);;	K13094|0.0e+00|sdu:111222070|K13094 RNA-binding protein 5/10 | (RefSeq) RNA-binding protein 5-like isoform X1	--	[R]	General function prediction only	OCRE domain	RNA-binding protein 5-A OS=Xenopus laevis OX=8355 GN=rbm5-a PE=2 SV=1	A	RNA processing and modification	RNA-binding protein 5-like [Seriola lalandi dorsalis]
gmo-miR-456-3p	0.00361929	0.153013	0.793247	up	gene-Etr19525	0.00589703	-2.01119	down	gene-Etr19525	--	--	--	[X]	Mobilome: prophages, transposons	Biological Process: mitotic sister chromatid segregation (GO:0000070);; Cellular Component: nuclear chromosome (GO:0000228);; Biological Process: mitotic cell cycle (GO:0000278);; Biological Process: nuclear division (GO:0000280);; Cellular Component: condensed chromosome (GO:0000793);; Cellular Component: condensed nuclear chromosome (GO:0000794);; Biological Process: sister chromatid segregatio…	K12567|0.0e+00|lcf:108874713|K12567 titin [EC:2.7.11.1] | (RefSeq) LOW QUALITY PROTEIN: titin-like	--	[Z]	Cytoskeleton	Fibronectin type III domain	Myosin light chain kinase, smooth muscle OS=Gallus gallus OX=9031 GN=Mylk PE=1 SV=2	T	Signal transduction mechanisms	PREDICTED: LOW QUALITY PROTEIN: titin-like [Lates calcarifer]
ssa-miR-456-3p	0.00361929	0.153013	0.793247	up	gene-Etr11038	3.96e-05	-3.36896	down	gene-Etr11038	--	--	--	--	--	Biological Process: skeletal system development (GO:0001501);; Molecular Function: molecular_function (GO:0003674);; Molecular Function: structural molecule activity (GO:0005198);; Molecular Function: extracellular matrix structural constituent (GO:0005201);; Cellular Component: cellular_component (GO:0005575);; Cellular Component: extracellular region (GO:0005576);; Cellular Component: collagen …	K08131|9.8e-14|lcf:108880016|K08131 collagen type IX alpha | (RefSeq) col9a2; collagen alpha-2(IX) chain	Focal adhesion (ko04510);; ECM-receptor interaction (ko04512)	[W]	Extracellular structures	Collagen triple helix repeat (20 copies)	Collagen alpha-2(IX) chain OS=Gallus gallus OX=9031 GN=COL9A2 PE=1 SV=3	W	Extracellular structures	hypothetical protein FQN60_007677 [Etheostoma spectabile]
ssa-miR-456-3p	0.00361929	0.153013	0.793247	up	gene-Etr15379	7.6e-09	-0.826135	down	gene-Etr15379	--	--	--	--	--	Biological Process: regulation of alternative mRNA splicing, via spliceosome (GO:0000381);; Molecular Function: RNA binding (GO:0003723);; Cellular Component: spliceosomal complex (GO:0005681);; Biological Process: RNA splicing (GO:0008380);; Biological Process: regulation of apoptotic process (GO:0042981);;	K13094|0.0e+00|sdu:111222070|K13094 RNA-binding protein 5/10 | (RefSeq) RNA-binding protein 5-like isoform X1	--	[R]	General function prediction only	OCRE domain	RNA-binding protein 5-A OS=Xenopus laevis OX=8355 GN=rbm5-a PE=2 SV=1	A	RNA processing and modification	RNA-binding protein 5-like [Seriola lalandi dorsalis]
ssa-miR-456-3p	0.00361929	0.153013	0.793247	up	gene-Etr19525	0.00589703	-2.01119	down	gene-Etr19525	--	--	--	[X]	Mobilome: prophages, transposons	Biological Process: mitotic sister chromatid segregation (GO:0000070);; Cellular Component: nuclear chromosome (GO:0000228);; Biological Process: mitotic cell cycle (GO:0000278);; Biological Process: nuclear division (GO:0000280);; Cellular Component: condensed chromosome (GO:0000793);; Cellular Component: condensed nuclear chromosome (GO:0000794);; Biological Process: sister chromatid segregatio…	K12567|0.0e+00|lcf:108874713|K12567 titin [EC:2.7.11.1] | (RefSeq) LOW QUALITY PROTEIN: titin-like	--	[Z]	Cytoskeleton	Fibronectin type III domain	Myosin light chain kinase, smooth muscle OS=Gallus gallus OX=9031 GN=Mylk PE=1 SV=2	T	Signal transduction mechanisms	PREDICTED: LOW QUALITY PROTEIN: titin-like [Lates calcarifer]
oni-miR-456	0.00361929	0.153013	0.793247	up	gene-Etr11038	3.96e-05	-3.36896	down	gene-Etr11038	--	--	--	--	--	Biological Process: skeletal system development (GO:0001501);; Molecular Function: molecular_function (GO:0003674);; Molecular Function: structural molecule activity (GO:0005198);; Molecular Function: extracellular matrix structural constituent (GO:0005201);; Cellular Component: cellular_component (GO:0005575);; Cellular Component: extracellular region (GO:0005576);; Cellular Component: collagen …	K08131|9.8e-14|lcf:108880016|K08131 collagen type IX alpha | (RefSeq) col9a2; collagen alpha-2(IX) chain	Focal adhesion (ko04510);; ECM-receptor interaction (ko04512)	[W]	Extracellular structures	Collagen triple helix repeat (20 copies)	Collagen alpha-2(IX) chain OS=Gallus gallus OX=9031 GN=COL9A2 PE=1 SV=3	W	Extracellular structures	hypothetical protein FQN60_007677 [Etheostoma spectabile]
oni-miR-456	0.00361929	0.153013	0.793247	up	gene-Etr15379	7.6e-09	-0.826135	down	gene-Etr15379	--	--	--	--	--	Biological Process: regulation of alternative mRNA splicing, via spliceosome (GO:0000381);; Molecular Function: RNA binding (GO:0003723);; Cellular Component: spliceosomal complex (GO:0005681);; Biological Process: RNA splicing (GO:0008380);; Biological Process: regulation of apoptotic process (GO:0042981);;	K13094|0.0e+00|sdu:111222070|K13094 RNA-binding protein 5/10 | (RefSeq) RNA-binding protein 5-like isoform X1	--	[R]	General function prediction only	OCRE domain	RNA-binding protein 5-A OS=Xenopus laevis OX=8355 GN=rbm5-a PE=2 SV=1	A	RNA processing and modification	RNA-binding protein 5-like [Seriola lalandi dorsalis]
oni-miR-456	0.00361929	0.153013	0.793247	up	gene-Etr19525	0.00589703	-2.01119	down	gene-Etr19525	--	--	--	[X]	Mobilome: prophages, transposons	Biological Process: mitotic sister chromatid segregation (GO:0000070);; Cellular Component: nuclear chromosome (GO:0000228);; Biological Process: mitotic cell cycle (GO:0000278);; Biological Process: nuclear division (GO:0000280);; Cellular Component: condensed chromosome (GO:0000793);; Cellular Component: condensed nuclear chromosome (GO:0000794);; Biological Process: sister chromatid segregatio…	K12567|0.0e+00|lcf:108874713|K12567 titin [EC:2.7.11.1] | (RefSeq) LOW QUALITY PROTEIN: titin-like	--	[Z]	Cytoskeleton	Fibronectin type III domain	Myosin light chain kinase, smooth muscle OS=Gallus gallus OX=9031 GN=Mylk PE=1 SV=2	T	Signal transduction mechanisms	PREDICTED: LOW QUALITY PROTEIN: titin-like [Lates calcarifer]
ipu-miR-456	0.00361929	0.153013	0.793247	up	gene-Etr11038	3.96e-05	-3.36896	down	gene-Etr11038	--	--	--	--	--	Biological Process: skeletal system development (GO:0001501);; Molecular Function: molecular_function (GO:0003674);; Molecular Function: structural molecule activity (GO:0005198);; Molecular Function: extracellular matrix structural constituent (GO:0005201);; Cellular Component: cellular_component (GO:0005575);; Cellular Component: extracellular region (GO:0005576);; Cellular Component: collagen …	K08131|9.8e-14|lcf:108880016|K08131 collagen type IX alpha | (RefSeq) col9a2; collagen alpha-2(IX) chain	Focal adhesion (ko04510);; ECM-receptor interaction (ko04512)	[W]	Extracellular structures	Collagen triple helix repeat (20 copies)	Collagen alpha-2(IX) chain OS=Gallus gallus OX=9031 GN=COL9A2 PE=1 SV=3	W	Extracellular structures	hypothetical protein FQN60_007677 [Etheostoma spectabile]
ipu-miR-456	0.00361929	0.153013	0.793247	up	gene-Etr15379	7.6e-09	-0.826135	down	gene-Etr15379	--	--	--	--	--	Biological Process: regulation of alternative mRNA splicing, via spliceosome (GO:0000381);; Molecular Function: RNA binding (GO:0003723);; Cellular Component: spliceosomal complex (GO:0005681);; Biological Process: RNA splicing (GO:0008380);; Biological Process: regulation of apoptotic process (GO:0042981);;	K13094|0.0e+00|sdu:111222070|K13094 RNA-binding protein 5/10 | (RefSeq) RNA-binding protein 5-like isoform X1	--	[R]	General function prediction only	OCRE domain	RNA-binding protein 5-A OS=Xenopus laevis OX=8355 GN=rbm5-a PE=2 SV=1	A	RNA processing and modification	RNA-binding protein 5-like [Seriola lalandi dorsalis]
ipu-miR-456	0.00361929	0.153013	0.793247	up	gene-Etr19525	0.00589703	-2.01119	down	gene-Etr19525	--	--	--	[X]	Mobilome: prophages, transposons	Biological Process: mitotic sister chromatid segregation (GO:0000070);; Cellular Component: nuclear chromosome (GO:0000228);; Biological Process: mitotic cell cycle (GO:0000278);; Biological Process: nuclear division (GO:0000280);; Cellular Component: condensed chromosome (GO:0000793);; Cellular Component: condensed nuclear chromosome (GO:0000794);; Biological Process: sister chromatid segregatio…	K12567|0.0e+00|lcf:108874713|K12567 titin [EC:2.7.11.1] | (RefSeq) LOW QUALITY PROTEIN: titin-like	--	[Z]	Cytoskeleton	Fibronectin type III domain	Myosin light chain kinase, smooth muscle OS=Gallus gallus OX=9031 GN=Mylk PE=1 SV=2	T	Signal transduction mechanisms	PREDICTED: LOW QUALITY PROTEIN: titin-like [Lates calcarifer]
mze-miR-456	0.00361929	0.153013	0.793247	up	gene-Etr11038	3.96e-05	-3.36896	down	gene-Etr11038	--	--	--	--	--	Biological Process: skeletal system development (GO:0001501);; Molecular Function: molecular_function (GO:0003674);; Molecular Function: structural molecule activity (GO:0005198);; Molecular Function: extracellular matrix structural constituent (GO:0005201);; Cellular Component: cellular_component (GO:0005575);; Cellular Component: extracellular region (GO:0005576);; Cellular Component: collagen …	K08131|9.8e-14|lcf:108880016|K08131 collagen type IX alpha | (RefSeq) col9a2; collagen alpha-2(IX) chain	Focal adhesion (ko04510);; ECM-receptor interaction (ko04512)	[W]	Extracellular structures	Collagen triple helix repeat (20 copies)	Collagen alpha-2(IX) chain OS=Gallus gallus OX=9031 GN=COL9A2 PE=1 SV=3	W	Extracellular structures	hypothetical protein FQN60_007677 [Etheostoma spectabile]
mze-miR-456	0.00361929	0.153013	0.793247	up	gene-Etr15379	7.6e-09	-0.826135	down	gene-Etr15379	--	--	--	--	--	Biological Process: regulation of alternative mRNA splicing, via spliceosome (GO:0000381);; Molecular Function: RNA binding (GO:0003723);; Cellular Component: spliceosomal complex (GO:0005681);; Biological Process: RNA splicing (GO:0008380);; Biological Process: regulation of apoptotic process (GO:0042981);;	K13094|0.0e+00|sdu:111222070|K13094 RNA-binding protein 5/10 | (RefSeq) RNA-binding protein 5-like isoform X1	--	[R]	General function prediction only	OCRE domain	RNA-binding protein 5-A OS=Xenopus laevis OX=8355 GN=rbm5-a PE=2 SV=1	A	RNA processing and modification	RNA-binding protein 5-like [Seriola lalandi dorsalis]
mze-miR-456	0.00361929	0.153013	0.793247	up	gene-Etr19525	0.00589703	-2.01119	down	gene-Etr19525	--	--	--	[X]	Mobilome: prophages, transposons	Biological Process: mitotic sister chromatid segregation (GO:0000070);; Cellular Component: nuclear chromosome (GO:0000228);; Biological Process: mitotic cell cycle (GO:0000278);; Biological Process: nuclear division (GO:0000280);; Cellular Component: condensed chromosome (GO:0000793);; Cellular Component: condensed nuclear chromosome (GO:0000794);; Biological Process: sister chromatid segregatio…	K12567|0.0e+00|lcf:108874713|K12567 titin [EC:2.7.11.1] | (RefSeq) LOW QUALITY PROTEIN: titin-like	--	[Z]	Cytoskeleton	Fibronectin type III domain	Myosin light chain kinase, smooth muscle OS=Gallus gallus OX=9031 GN=Mylk PE=1 SV=2	T	Signal transduction mechanisms	PREDICTED: LOW QUALITY PROTEIN: titin-like [Lates calcarifer]
pny-miR-456	0.00361929	0.153013	0.793247	up	gene-Etr11038	3.96e-05	-3.36896	down	gene-Etr11038	--	--	--	--	--	Biological Process: skeletal system development (GO:0001501);; Molecular Function: molecular_function (GO:0003674);; Molecular Function: structural molecule activity (GO:0005198);; Molecular Function: extracellular matrix structural constituent (GO:0005201);; Cellular Component: cellular_component (GO:0005575);; Cellular Component: extracellular region (GO:0005576);; Cellular Component: collagen …	K08131|9.8e-14|lcf:108880016|K08131 collagen type IX alpha | (RefSeq) col9a2; collagen alpha-2(IX) chain	Focal adhesion (ko04510);; ECM-receptor interaction (ko04512)	[W]	Extracellular structures	Collagen triple helix repeat (20 copies)	Collagen alpha-2(IX) chain OS=Gallus gallus OX=9031 GN=COL9A2 PE=1 SV=3	W	Extracellular structures	hypothetical protein FQN60_007677 [Etheostoma spectabile]
pny-miR-456	0.00361929	0.153013	0.793247	up	gene-Etr15379	7.6e-09	-0.826135	down	gene-Etr15379	--	--	--	--	--	Biological Process: regulation of alternative mRNA splicing, via spliceosome (GO:0000381);; Molecular Function: RNA binding (GO:0003723);; Cellular Component: spliceosomal complex (GO:0005681);; Biological Process: RNA splicing (GO:0008380);; Biological Process: regulation of apoptotic process (GO:0042981);;	K13094|0.0e+00|sdu:111222070|K13094 RNA-binding protein 5/10 | (RefSeq) RNA-binding protein 5-like isoform X1	--	[R]	General function prediction only	OCRE domain	RNA-binding protein 5-A OS=Xenopus laevis OX=8355 GN=rbm5-a PE=2 SV=1	A	RNA processing and modification	RNA-binding protein 5-like [Seriola lalandi dorsalis]
pny-miR-456	0.00361929	0.153013	0.793247	up	gene-Etr19525	0.00589703	-2.01119	down	gene-Etr19525	--	--	--	[X]	Mobilome: prophages, transposons	Biological Process: mitotic sister chromatid segregation (GO:0000070);; Cellular Component: nuclear chromosome (GO:0000228);; Biological Process: mitotic cell cycle (GO:0000278);; Biological Process: nuclear division (GO:0000280);; Cellular Component: condensed chromosome (GO:0000793);; Cellular Component: condensed nuclear chromosome (GO:0000794);; Biological Process: sister chromatid segregatio…	K12567|0.0e+00|lcf:108874713|K12567 titin [EC:2.7.11.1] | (RefSeq) LOW QUALITY PROTEIN: titin-like	--	[Z]	Cytoskeleton	Fibronectin type III domain	Myosin light chain kinase, smooth muscle OS=Gallus gallus OX=9031 GN=Mylk PE=1 SV=2	T	Signal transduction mechanisms	PREDICTED: LOW QUALITY PROTEIN: titin-like [Lates calcarifer]
nbr-miR-456	0.00361929	0.153013	0.793247	up	gene-Etr11038	3.96e-05	-3.36896	down	gene-Etr11038	--	--	--	--	--	Biological Process: skeletal system development (GO:0001501);; Molecular Function: molecular_function (GO:0003674);; Molecular Function: structural molecule activity (GO:0005198);; Molecular Function: extracellular matrix structural constituent (GO:0005201);; Cellular Component: cellular_component (GO:0005575);; Cellular Component: extracellular region (GO:0005576);; Cellular Component: collagen …	K08131|9.8e-14|lcf:108880016|K08131 collagen type IX alpha | (RefSeq) col9a2; collagen alpha-2(IX) chain	Focal adhesion (ko04510);; ECM-receptor interaction (ko04512)	[W]	Extracellular structures	Collagen triple helix repeat (20 copies)	Collagen alpha-2(IX) chain OS=Gallus gallus OX=9031 GN=COL9A2 PE=1 SV=3	W	Extracellular structures	hypothetical protein FQN60_007677 [Etheostoma spectabile]
nbr-miR-456	0.00361929	0.153013	0.793247	up	gene-Etr15379	7.6e-09	-0.826135	down	gene-Etr15379	--	--	--	--	--	Biological Process: regulation of alternative mRNA splicing, via spliceosome (GO:0000381);; Molecular Function: RNA binding (GO:0003723);; Cellular Component: spliceosomal complex (GO:0005681);; Biological Process: RNA splicing (GO:0008380);; Biological Process: regulation of apoptotic process (GO:0042981);;	K13094|0.0e+00|sdu:111222070|K13094 RNA-binding protein 5/10 | (RefSeq) RNA-binding protein 5-like isoform X1	--	[R]	General function prediction only	OCRE domain	RNA-binding protein 5-A OS=Xenopus laevis OX=8355 GN=rbm5-a PE=2 SV=1	A	RNA processing and modification	RNA-binding protein 5-like [Seriola lalandi dorsalis]
nbr-miR-456	0.00361929	0.153013	0.793247	up	gene-Etr19525	0.00589703	-2.01119	down	gene-Etr19525	--	--	--	[X]	Mobilome: prophages, transposons	Biological Process: mitotic sister chromatid segregation (GO:0000070);; Cellular Component: nuclear chromosome (GO:0000228);; Biological Process: mitotic cell cycle (GO:0000278);; Biological Process: nuclear division (GO:0000280);; Cellular Component: condensed chromosome (GO:0000793);; Cellular Component: condensed nuclear chromosome (GO:0000794);; Biological Process: sister chromatid segregatio…	K12567|0.0e+00|lcf:108874713|K12567 titin [EC:2.7.11.1] | (RefSeq) LOW QUALITY PROTEIN: titin-like	--	[Z]	Cytoskeleton	Fibronectin type III domain	Myosin light chain kinase, smooth muscle OS=Gallus gallus OX=9031 GN=Mylk PE=1 SV=2	T	Signal transduction mechanisms	PREDICTED: LOW QUALITY PROTEIN: titin-like [Lates calcarifer]
abu-miR-456	0.00361929	0.153013	0.793247	up	gene-Etr11038	3.96e-05	-3.36896	down	gene-Etr11038	--	--	--	--	--	Biological Process: skeletal system development (GO:0001501);; Molecular Function: molecular_function (GO:0003674);; Molecular Function: structural molecule activity (GO:0005198);; Molecular Function: extracellular matrix structural constituent (GO:0005201);; Cellular Component: cellular_component (GO:0005575);; Cellular Component: extracellular region (GO:0005576);; Cellular Component: collagen …	K08131|9.8e-14|lcf:108880016|K08131 collagen type IX alpha | (RefSeq) col9a2; collagen alpha-2(IX) chain	Focal adhesion (ko04510);; ECM-receptor interaction (ko04512)	[W]	Extracellular structures	Collagen triple helix repeat (20 copies)	Collagen alpha-2(IX) chain OS=Gallus gallus OX=9031 GN=COL9A2 PE=1 SV=3	W	Extracellular structures	hypothetical protein FQN60_007677 [Etheostoma spectabile]
abu-miR-456	0.00361929	0.153013	0.793247	up	gene-Etr15379	7.6e-09	-0.826135	down	gene-Etr15379	--	--	--	--	--	Biological Process: regulation of alternative mRNA splicing, via spliceosome (GO:0000381);; Molecular Function: RNA binding (GO:0003723);; Cellular Component: spliceosomal complex (GO:0005681);; Biological Process: RNA splicing (GO:0008380);; Biological Process: regulation of apoptotic process (GO:0042981);;	K13094|0.0e+00|sdu:111222070|K13094 RNA-binding protein 5/10 | (RefSeq) RNA-binding protein 5-like isoform X1	--	[R]	General function prediction only	OCRE domain	RNA-binding protein 5-A OS=Xenopus laevis OX=8355 GN=rbm5-a PE=2 SV=1	A	RNA processing and modification	RNA-binding protein 5-like [Seriola lalandi dorsalis]
abu-miR-456	0.00361929	0.153013	0.793247	up	gene-Etr19525	0.00589703	-2.01119	down	gene-Etr19525	--	--	--	[X]	Mobilome: prophages, transposons	Biological Process: mitotic sister chromatid segregation (GO:0000070);; Cellular Component: nuclear chromosome (GO:0000228);; Biological Process: mitotic cell cycle (GO:0000278);; Biological Process: nuclear division (GO:0000280);; Cellular Component: condensed chromosome (GO:0000793);; Cellular Component: condensed nuclear chromosome (GO:0000794);; Biological Process: sister chromatid segregatio…	K12567|0.0e+00|lcf:108874713|K12567 titin [EC:2.7.11.1] | (RefSeq) LOW QUALITY PROTEIN: titin-like	--	[Z]	Cytoskeleton	Fibronectin type III domain	Myosin light chain kinase, smooth muscle OS=Gallus gallus OX=9031 GN=Mylk PE=1 SV=2	T	Signal transduction mechanisms	PREDICTED: LOW QUALITY PROTEIN: titin-like [Lates calcarifer]
gmo-miR-125a-5p	0.0121421	0.23506	0.728186	up	gene-Etr05153	0.00871466	-2.73674	down	gene-Etr05153	--	--	--	--	--	Cellular Component: extracellular region (GO:0005576);; Cellular Component: collagen trimer (GO:0005581);; Biological Process: fin regeneration (GO:0031101);;	K19479|1.5e-42|hsa:1300|K19479 collagen type X alpha | (RefSeq) COL10A1; collagen type X alpha 1 chain	Protein digestion and absorption (ko04974)	--	--	Collagen triple helix repeat (20 copies)	Collagen alpha-1(X) chain OS=Gallus gallus OX=9031 GN=COL10A1 PE=1 SV=4	W	Extracellular structures	collagen alpha-1(X) chain-like [Seriola lalandi dorsalis]
gmo-miR-125a-5p	0.0121421	0.23506	0.728186	up	gene-Etr09342	0.00883163	-1.07825	down	gene-Etr09342	--	--	--	--	--	Molecular Function: DNA binding (GO:0003677);; Cellular Component: nucleus (GO:0005634);; Biological Process: regulation of transcription, DNA-templated (GO:0006355);; Biological Process: multicellular organism development (GO:0007275);;	K09383|6.0e-206|lcf:108896588|K09383 paired box protein 5 | (RefSeq) pax5; paired box protein Pax-5 isoform X1	--	[K]	Transcription	'Paired box' domain	Paired box protein Pax-5 OS=Xenopus laevis OX=8355 GN=pax5 PE=2 SV=1	K	Transcription	PREDICTED: paired box protein Pax-5 isoform X3 [Lates calcarifer]
gmo-miR-125a-5p	0.0121421	0.23506	0.728186	up	gene-Etr11038	3.96e-05	-3.36896	down	gene-Etr11038	--	--	--	--	--	Biological Process: skeletal system development (GO:0001501);; Molecular Function: molecular_function (GO:0003674);; Molecular Function: structural molecule activity (GO:0005198);; Molecular Function: extracellular matrix structural constituent (GO:0005201);; Cellular Component: cellular_component (GO:0005575);; Cellular Component: extracellular region (GO:0005576);; Cellular Component: collagen …	K08131|9.8e-14|lcf:108880016|K08131 collagen type IX alpha | (RefSeq) col9a2; collagen alpha-2(IX) chain	Focal adhesion (ko04510);; ECM-receptor interaction (ko04512)	[W]	Extracellular structures	Collagen triple helix repeat (20 copies)	Collagen alpha-2(IX) chain OS=Gallus gallus OX=9031 GN=COL9A2 PE=1 SV=3	W	Extracellular structures	hypothetical protein FQN60_007677 [Etheostoma spectabile]
gmo-miR-125a-5p	0.0121421	0.23506	0.728186	up	gene-Etr19510	0.000178069	-2.95027	down	gene-Etr19510	--	--	--	[X]	Mobilome: prophages, transposons	Molecular Function: protein kinase activity (GO:0004672);; Molecular Function: ATP binding (GO:0005524);;	K12567|0.0e+00|sdu:111230432|K12567 titin [EC:2.7.11.1] | (RefSeq) ttn; LOW QUALITY PROTEIN: titin	--	[Z]	Cytoskeleton	Fibronectin type III domain	Myosin light chain kinase, smooth muscle OS=Gallus gallus OX=9031 GN=Mylk PE=1 SV=2	T	Signal transduction mechanisms	LOW QUALITY PROTEIN: titin [Seriola dumerili]
ssa-miR-125b-5p	0.012126	0.23506	0.72878	up	gene-Etr05153	0.00871466	-2.73674	down	gene-Etr05153	--	--	--	--	--	Cellular Component: extracellular region (GO:0005576);; Cellular Component: collagen trimer (GO:0005581);; Biological Process: fin regeneration (GO:0031101);;	K19479|1.5e-42|hsa:1300|K19479 collagen type X alpha | (RefSeq) COL10A1; collagen type X alpha 1 chain	Protein digestion and absorption (ko04974)	--	--	Collagen triple helix repeat (20 copies)	Collagen alpha-1(X) chain OS=Gallus gallus OX=9031 GN=COL10A1 PE=1 SV=4	W	Extracellular structures	collagen alpha-1(X) chain-like [Seriola lalandi dorsalis]
ssa-miR-125b-5p	0.012126	0.23506	0.72878	up	gene-Etr09342	0.00883163	-1.07825	down	gene-Etr09342	--	--	--	--	--	Molecular Function: DNA binding (GO:0003677);; Cellular Component: nucleus (GO:0005634);; Biological Process: regulation of transcription, DNA-templated (GO:0006355);; Biological Process: multicellular organism development (GO:0007275);;	K09383|6.0e-206|lcf:108896588|K09383 paired box protein 5 | (RefSeq) pax5; paired box protein Pax-5 isoform X1	--	[K]	Transcription	'Paired box' domain	Paired box protein Pax-5 OS=Xenopus laevis OX=8355 GN=pax5 PE=2 SV=1	K	Transcription	PREDICTED: paired box protein Pax-5 isoform X3 [Lates calcarifer]
ssa-miR-125b-5p	0.012126	0.23506	0.72878	up	gene-Etr11038	3.96e-05	-3.36896	down	gene-Etr11038	--	--	--	--	--	Biological Process: skeletal system development (GO:0001501);; Molecular Function: molecular_function (GO:0003674);; Molecular Function: structural molecule activity (GO:0005198);; Molecular Function: extracellular matrix structural constituent (GO:0005201);; Cellular Component: cellular_component (GO:0005575);; Cellular Component: extracellular region (GO:0005576);; Cellular Component: collagen …	K08131|9.8e-14|lcf:108880016|K08131 collagen type IX alpha | (RefSeq) col9a2; collagen alpha-2(IX) chain	Focal adhesion (ko04510);; ECM-receptor interaction (ko04512)	[W]	Extracellular structures	Collagen triple helix repeat (20 copies)	Collagen alpha-2(IX) chain OS=Gallus gallus OX=9031 GN=COL9A2 PE=1 SV=3	W	Extracellular structures	hypothetical protein FQN60_007677 [Etheostoma spectabile]
ssa-miR-125b-5p	0.012126	0.23506	0.72878	up	gene-Etr19510	0.000178069	-2.95027	down	gene-Etr19510	--	--	--	[X]	Mobilome: prophages, transposons	Molecular Function: protein kinase activity (GO:0004672);; Molecular Function: ATP binding (GO:0005524);;	K12567|0.0e+00|sdu:111230432|K12567 titin [EC:2.7.11.1] | (RefSeq) ttn; LOW QUALITY PROTEIN: titin	--	[Z]	Cytoskeleton	Fibronectin type III domain	Myosin light chain kinase, smooth muscle OS=Gallus gallus OX=9031 GN=Mylk PE=1 SV=2	T	Signal transduction mechanisms	LOW QUALITY PROTEIN: titin [Seriola dumerili]
abu-miR-125a	0.0121421	0.23506	0.728186	up	gene-Etr05153	0.00871466	-2.73674	down	gene-Etr05153	--	--	--	--	--	Cellular Component: extracellular region (GO:0005576);; Cellular Component: collagen trimer (GO:0005581);; Biological Process: fin regeneration (GO:0031101);;	K19479|1.5e-42|hsa:1300|K19479 collagen type X alpha | (RefSeq) COL10A1; collagen type X alpha 1 chain	Protein digestion and absorption (ko04974)	--	--	Collagen triple helix repeat (20 copies)	Collagen alpha-1(X) chain OS=Gallus gallus OX=9031 GN=COL10A1 PE=1 SV=4	W	Extracellular structures	collagen alpha-1(X) chain-like [Seriola lalandi dorsalis]
abu-miR-125a	0.0121421	0.23506	0.728186	up	gene-Etr09342	0.00883163	-1.07825	down	gene-Etr09342	--	--	--	--	--	Molecular Function: DNA binding (GO:0003677);; Cellular Component: nucleus (GO:0005634);; Biological Process: regulation of transcription, DNA-templated (GO:0006355);; Biological Process: multicellular organism development (GO:0007275);;	K09383|6.0e-206|lcf:108896588|K09383 paired box protein 5 | (RefSeq) pax5; paired box protein Pax-5 isoform X1	--	[K]	Transcription	'Paired box' domain	Paired box protein Pax-5 OS=Xenopus laevis OX=8355 GN=pax5 PE=2 SV=1	K	Transcription	PREDICTED: paired box protein Pax-5 isoform X3 [Lates calcarifer]
abu-miR-125a	0.0121421	0.23506	0.728186	up	gene-Etr19510	0.000178069	-2.95027	down	gene-Etr19510	--	--	--	[X]	Mobilome: prophages, transposons	Molecular Function: protein kinase activity (GO:0004672);; Molecular Function: ATP binding (GO:0005524);;	K12567|0.0e+00|sdu:111230432|K12567 titin [EC:2.7.11.1] | (RefSeq) ttn; LOW QUALITY PROTEIN: titin	--	[Z]	Cytoskeleton	Fibronectin type III domain	Myosin light chain kinase, smooth muscle OS=Gallus gallus OX=9031 GN=Mylk PE=1 SV=2	T	Signal transduction mechanisms	LOW QUALITY PROTEIN: titin [Seriola dumerili]
oni-miR-125a	0.0121421	0.23506	0.728186	up	gene-Etr05153	0.00871466	-2.73674	down	gene-Etr05153	--	--	--	--	--	Cellular Component: extracellular region (GO:0005576);; Cellular Component: collagen trimer (GO:0005581);; Biological Process: fin regeneration (GO:0031101);;	K19479|1.5e-42|hsa:1300|K19479 collagen type X alpha | (RefSeq) COL10A1; collagen type X alpha 1 chain	Protein digestion and absorption (ko04974)	--	--	Collagen triple helix repeat (20 copies)	Collagen alpha-1(X) chain OS=Gallus gallus OX=9031 GN=COL10A1 PE=1 SV=4	W	Extracellular structures	collagen alpha-1(X) chain-like [Seriola lalandi dorsalis]
oni-miR-125a	0.0121421	0.23506	0.728186	up	gene-Etr09342	0.00883163	-1.07825	down	gene-Etr09342	--	--	--	--	--	Molecular Function: DNA binding (GO:0003677);; Cellular Component: nucleus (GO:0005634);; Biological Process: regulation of transcription, DNA-templated (GO:0006355);; Biological Process: multicellular organism development (GO:0007275);;	K09383|6.0e-206|lcf:108896588|K09383 paired box protein 5 | (RefSeq) pax5; paired box protein Pax-5 isoform X1	--	[K]	Transcription	'Paired box' domain	Paired box protein Pax-5 OS=Xenopus laevis OX=8355 GN=pax5 PE=2 SV=1	K	Transcription	PREDICTED: paired box protein Pax-5 isoform X3 [Lates calcarifer]
oni-miR-125a	0.0121421	0.23506	0.728186	up	gene-Etr19510	0.000178069	-2.95027	down	gene-Etr19510	--	--	--	[X]	Mobilome: prophages, transposons	Molecular Function: protein kinase activity (GO:0004672);; Molecular Function: ATP binding (GO:0005524);;	K12567|0.0e+00|sdu:111230432|K12567 titin [EC:2.7.11.1] | (RefSeq) ttn; LOW QUALITY PROTEIN: titin	--	[Z]	Cytoskeleton	Fibronectin type III domain	Myosin light chain kinase, smooth muscle OS=Gallus gallus OX=9031 GN=Mylk PE=1 SV=2	T	Signal transduction mechanisms	LOW QUALITY PROTEIN: titin [Seriola dumerili]
dre-miR-125a	0.0123608	0.23506	0.727236	up	gene-Etr05153	0.00871466	-2.73674	down	gene-Etr05153	--	--	--	--	--	Cellular Component: extracellular region (GO:0005576);; Cellular Component: collagen trimer (GO:0005581);; Biological Process: fin regeneration (GO:0031101);;	K19479|1.5e-42|hsa:1300|K19479 collagen type X alpha | (RefSeq) COL10A1; collagen type X alpha 1 chain	Protein digestion and absorption (ko04974)	--	--	Collagen triple helix repeat (20 copies)	Collagen alpha-1(X) chain OS=Gallus gallus OX=9031 GN=COL10A1 PE=1 SV=4	W	Extracellular structures	collagen alpha-1(X) chain-like [Seriola lalandi dorsalis]
dre-miR-125a	0.0123608	0.23506	0.727236	up	gene-Etr09342	0.00883163	-1.07825	down	gene-Etr09342	--	--	--	--	--	Molecular Function: DNA binding (GO:0003677);; Cellular Component: nucleus (GO:0005634);; Biological Process: regulation of transcription, DNA-templated (GO:0006355);; Biological Process: multicellular organism development (GO:0007275);;	K09383|6.0e-206|lcf:108896588|K09383 paired box protein 5 | (RefSeq) pax5; paired box protein Pax-5 isoform X1	--	[K]	Transcription	'Paired box' domain	Paired box protein Pax-5 OS=Xenopus laevis OX=8355 GN=pax5 PE=2 SV=1	K	Transcription	PREDICTED: paired box protein Pax-5 isoform X3 [Lates calcarifer]
dre-miR-125a	0.0123608	0.23506	0.727236	up	gene-Etr19510	0.000178069	-2.95027	down	gene-Etr19510	--	--	--	[X]	Mobilome: prophages, transposons	Molecular Function: protein kinase activity (GO:0004672);; Molecular Function: ATP binding (GO:0005524);;	K12567|0.0e+00|sdu:111230432|K12567 titin [EC:2.7.11.1] | (RefSeq) ttn; LOW QUALITY PROTEIN: titin	--	[Z]	Cytoskeleton	Fibronectin type III domain	Myosin light chain kinase, smooth muscle OS=Gallus gallus OX=9031 GN=Mylk PE=1 SV=2	T	Signal transduction mechanisms	LOW QUALITY PROTEIN: titin [Seriola dumerili]
ipu-miR-125a	0.0120885	0.23506	0.728553	up	gene-Etr05153	0.00871466	-2.73674	down	gene-Etr05153	--	--	--	--	--	Cellular Component: extracellular region (GO:0005576);; Cellular Component: collagen trimer (GO:0005581);; Biological Process: fin regeneration (GO:0031101);;	K19479|1.5e-42|hsa:1300|K19479 collagen type X alpha | (RefSeq) COL10A1; collagen type X alpha 1 chain	Protein digestion and absorption (ko04974)	--	--	Collagen triple helix repeat (20 copies)	Collagen alpha-1(X) chain OS=Gallus gallus OX=9031 GN=COL10A1 PE=1 SV=4	W	Extracellular structures	collagen alpha-1(X) chain-like [Seriola lalandi dorsalis]
ipu-miR-125a	0.0120885	0.23506	0.728553	up	gene-Etr09342	0.00883163	-1.07825	down	gene-Etr09342	--	--	--	--	--	Molecular Function: DNA binding (GO:0003677);; Cellular Component: nucleus (GO:0005634);; Biological Process: regulation of transcription, DNA-templated (GO:0006355);; Biological Process: multicellular organism development (GO:0007275);;	K09383|6.0e-206|lcf:108896588|K09383 paired box protein 5 | (RefSeq) pax5; paired box protein Pax-5 isoform X1	--	[K]	Transcription	'Paired box' domain	Paired box protein Pax-5 OS=Xenopus laevis OX=8355 GN=pax5 PE=2 SV=1	K	Transcription	PREDICTED: paired box protein Pax-5 isoform X3 [Lates calcarifer]
ipu-miR-125a	0.0120885	0.23506	0.728553	up	gene-Etr19510	0.000178069	-2.95027	down	gene-Etr19510	--	--	--	[X]	Mobilome: prophages, transposons	Molecular Function: protein kinase activity (GO:0004672);; Molecular Function: ATP binding (GO:0005524);;	K12567|0.0e+00|sdu:111230432|K12567 titin [EC:2.7.11.1] | (RefSeq) ttn; LOW QUALITY PROTEIN: titin	--	[Z]	Cytoskeleton	Fibronectin type III domain	Myosin light chain kinase, smooth muscle OS=Gallus gallus OX=9031 GN=Mylk PE=1 SV=2	T	Signal transduction mechanisms	LOW QUALITY PROTEIN: titin [Seriola dumerili]
pny-miR-125a	0.0121421	0.23506	0.728186	up	gene-Etr05153	0.00871466	-2.73674	down	gene-Etr05153	--	--	--	--	--	Cellular Component: extracellular region (GO:0005576);; Cellular Component: collagen trimer (GO:0005581);; Biological Process: fin regeneration (GO:0031101);;	K19479|1.5e-42|hsa:1300|K19479 collagen type X alpha | (RefSeq) COL10A1; collagen type X alpha 1 chain	Protein digestion and absorption (ko04974)	--	--	Collagen triple helix repeat (20 copies)	Collagen alpha-1(X) chain OS=Gallus gallus OX=9031 GN=COL10A1 PE=1 SV=4	W	Extracellular structures	collagen alpha-1(X) chain-like [Seriola lalandi dorsalis]
pny-miR-125a	0.0121421	0.23506	0.728186	up	gene-Etr09342	0.00883163	-1.07825	down	gene-Etr09342	--	--	--	--	--	Molecular Function: DNA binding (GO:0003677);; Cellular Component: nucleus (GO:0005634);; Biological Process: regulation of transcription, DNA-templated (GO:0006355);; Biological Process: multicellular organism development (GO:0007275);;	K09383|6.0e-206|lcf:108896588|K09383 paired box protein 5 | (RefSeq) pax5; paired box protein Pax-5 isoform X1	--	[K]	Transcription	'Paired box' domain	Paired box protein Pax-5 OS=Xenopus laevis OX=8355 GN=pax5 PE=2 SV=1	K	Transcription	PREDICTED: paired box protein Pax-5 isoform X3 [Lates calcarifer]
pny-miR-125a	0.0121421	0.23506	0.728186	up	gene-Etr19510	0.000178069	-2.95027	down	gene-Etr19510	--	--	--	[X]	Mobilome: prophages, transposons	Molecular Function: protein kinase activity (GO:0004672);; Molecular Function: ATP binding (GO:0005524);;	K12567|0.0e+00|sdu:111230432|K12567 titin [EC:2.7.11.1] | (RefSeq) ttn; LOW QUALITY PROTEIN: titin	--	[Z]	Cytoskeleton	Fibronectin type III domain	Myosin light chain kinase, smooth muscle OS=Gallus gallus OX=9031 GN=Mylk PE=1 SV=2	T	Signal transduction mechanisms	LOW QUALITY PROTEIN: titin [Seriola dumerili]
ola-miR-125a-5p	0.0108606	0.23506	0.737219	up	gene-Etr05153	0.00871466	-2.73674	down	gene-Etr05153	--	--	--	--	--	Cellular Component: extracellular region (GO:0005576);; Cellular Component: collagen trimer (GO:0005581);; Biological Process: fin regeneration (GO:0031101);;	K19479|1.5e-42|hsa:1300|K19479 collagen type X alpha | (RefSeq) COL10A1; collagen type X alpha 1 chain	Protein digestion and absorption (ko04974)	--	--	Collagen triple helix repeat (20 copies)	Collagen alpha-1(X) chain OS=Gallus gallus OX=9031 GN=COL10A1 PE=1 SV=4	W	Extracellular structures	collagen alpha-1(X) chain-like [Seriola lalandi dorsalis]
ola-miR-125a-5p	0.0108606	0.23506	0.737219	up	gene-Etr09342	0.00883163	-1.07825	down	gene-Etr09342	--	--	--	--	--	Molecular Function: DNA binding (GO:0003677);; Cellular Component: nucleus (GO:0005634);; Biological Process: regulation of transcription, DNA-templated (GO:0006355);; Biological Process: multicellular organism development (GO:0007275);;	K09383|6.0e-206|lcf:108896588|K09383 paired box protein 5 | (RefSeq) pax5; paired box protein Pax-5 isoform X1	--	[K]	Transcription	'Paired box' domain	Paired box protein Pax-5 OS=Xenopus laevis OX=8355 GN=pax5 PE=2 SV=1	K	Transcription	PREDICTED: paired box protein Pax-5 isoform X3 [Lates calcarifer]
ola-miR-125a-5p	0.0108606	0.23506	0.737219	up	gene-Etr19510	0.000178069	-2.95027	down	gene-Etr19510	--	--	--	[X]	Mobilome: prophages, transposons	Molecular Function: protein kinase activity (GO:0004672);; Molecular Function: ATP binding (GO:0005524);;	K12567|0.0e+00|sdu:111230432|K12567 titin [EC:2.7.11.1] | (RefSeq) ttn; LOW QUALITY PROTEIN: titin	--	[Z]	Cytoskeleton	Fibronectin type III domain	Myosin light chain kinase, smooth muscle OS=Gallus gallus OX=9031 GN=Mylk PE=1 SV=2	T	Signal transduction mechanisms	LOW QUALITY PROTEIN: titin [Seriola dumerili]
tni-miR-125a	0.0120837	0.23506	0.727872	up	gene-Etr05153	0.00871466	-2.73674	down	gene-Etr05153	--	--	--	--	--	Cellular Component: extracellular region (GO:0005576);; Cellular Component: collagen trimer (GO:0005581);; Biological Process: fin regeneration (GO:0031101);;	K19479|1.5e-42|hsa:1300|K19479 collagen type X alpha | (RefSeq) COL10A1; collagen type X alpha 1 chain	Protein digestion and absorption (ko04974)	--	--	Collagen triple helix repeat (20 copies)	Collagen alpha-1(X) chain OS=Gallus gallus OX=9031 GN=COL10A1 PE=1 SV=4	W	Extracellular structures	collagen alpha-1(X) chain-like [Seriola lalandi dorsalis]
tni-miR-125a	0.0120837	0.23506	0.727872	up	gene-Etr09342	0.00883163	-1.07825	down	gene-Etr09342	--	--	--	--	--	Molecular Function: DNA binding (GO:0003677);; Cellular Component: nucleus (GO:0005634);; Biological Process: regulation of transcription, DNA-templated (GO:0006355);; Biological Process: multicellular organism development (GO:0007275);;	K09383|6.0e-206|lcf:108896588|K09383 paired box protein 5 | (RefSeq) pax5; paired box protein Pax-5 isoform X1	--	[K]	Transcription	'Paired box' domain	Paired box protein Pax-5 OS=Xenopus laevis OX=8355 GN=pax5 PE=2 SV=1	K	Transcription	PREDICTED: paired box protein Pax-5 isoform X3 [Lates calcarifer]
tni-miR-125a	0.0120837	0.23506	0.727872	up	gene-Etr19510	0.000178069	-2.95027	down	gene-Etr19510	--	--	--	[X]	Mobilome: prophages, transposons	Molecular Function: protein kinase activity (GO:0004672);; Molecular Function: ATP binding (GO:0005524);;	K12567|0.0e+00|sdu:111230432|K12567 titin [EC:2.7.11.1] | (RefSeq) ttn; LOW QUALITY PROTEIN: titin	--	[Z]	Cytoskeleton	Fibronectin type III domain	Myosin light chain kinase, smooth muscle OS=Gallus gallus OX=9031 GN=Mylk PE=1 SV=2	T	Signal transduction mechanisms	LOW QUALITY PROTEIN: titin [Seriola dumerili]
nbr-miR-125a	0.0121421	0.23506	0.728186	up	gene-Etr05153	0.00871466	-2.73674	down	gene-Etr05153	--	--	--	--	--	Cellular Component: extracellular region (GO:0005576);; Cellular Component: collagen trimer (GO:0005581);; Biological Process: fin regeneration (GO:0031101);;	K19479|1.5e-42|hsa:1300|K19479 collagen type X alpha | (RefSeq) COL10A1; collagen type X alpha 1 chain	Protein digestion and absorption (ko04974)	--	--	Collagen triple helix repeat (20 copies)	Collagen alpha-1(X) chain OS=Gallus gallus OX=9031 GN=COL10A1 PE=1 SV=4	W	Extracellular structures	collagen alpha-1(X) chain-like [Seriola lalandi dorsalis]
nbr-miR-125a	0.0121421	0.23506	0.728186	up	gene-Etr09342	0.00883163	-1.07825	down	gene-Etr09342	--	--	--	--	--	Molecular Function: DNA binding (GO:0003677);; Cellular Component: nucleus (GO:0005634);; Biological Process: regulation of transcription, DNA-templated (GO:0006355);; Biological Process: multicellular organism development (GO:0007275);;	K09383|6.0e-206|lcf:108896588|K09383 paired box protein 5 | (RefSeq) pax5; paired box protein Pax-5 isoform X1	--	[K]	Transcription	'Paired box' domain	Paired box protein Pax-5 OS=Xenopus laevis OX=8355 GN=pax5 PE=2 SV=1	K	Transcription	PREDICTED: paired box protein Pax-5 isoform X3 [Lates calcarifer]
nbr-miR-125a	0.0121421	0.23506	0.728186	up	gene-Etr19510	0.000178069	-2.95027	down	gene-Etr19510	--	--	--	[X]	Mobilome: prophages, transposons	Molecular Function: protein kinase activity (GO:0004672);; Molecular Function: ATP binding (GO:0005524);;	K12567|0.0e+00|sdu:111230432|K12567 titin [EC:2.7.11.1] | (RefSeq) ttn; LOW QUALITY PROTEIN: titin	--	[Z]	Cytoskeleton	Fibronectin type III domain	Myosin light chain kinase, smooth muscle OS=Gallus gallus OX=9031 GN=Mylk PE=1 SV=2	T	Signal transduction mechanisms	LOW QUALITY PROTEIN: titin [Seriola dumerili]
fru-miR-125a	0.0122322	0.23506	0.727886	up	gene-Etr05153	0.00871466	-2.73674	down	gene-Etr05153	--	--	--	--	--	Cellular Component: extracellular region (GO:0005576);; Cellular Component: collagen trimer (GO:0005581);; Biological Process: fin regeneration (GO:0031101);;	K19479|1.5e-42|hsa:1300|K19479 collagen type X alpha | (RefSeq) COL10A1; collagen type X alpha 1 chain	Protein digestion and absorption (ko04974)	--	--	Collagen triple helix repeat (20 copies)	Collagen alpha-1(X) chain OS=Gallus gallus OX=9031 GN=COL10A1 PE=1 SV=4	W	Extracellular structures	collagen alpha-1(X) chain-like [Seriola lalandi dorsalis]
fru-miR-125a	0.0122322	0.23506	0.727886	up	gene-Etr09342	0.00883163	-1.07825	down	gene-Etr09342	--	--	--	--	--	Molecular Function: DNA binding (GO:0003677);; Cellular Component: nucleus (GO:0005634);; Biological Process: regulation of transcription, DNA-templated (GO:0006355);; Biological Process: multicellular organism development (GO:0007275);;	K09383|6.0e-206|lcf:108896588|K09383 paired box protein 5 | (RefSeq) pax5; paired box protein Pax-5 isoform X1	--	[K]	Transcription	'Paired box' domain	Paired box protein Pax-5 OS=Xenopus laevis OX=8355 GN=pax5 PE=2 SV=1	K	Transcription	PREDICTED: paired box protein Pax-5 isoform X3 [Lates calcarifer]
fru-miR-125a	0.0122322	0.23506	0.727886	up	gene-Etr19510	0.000178069	-2.95027	down	gene-Etr19510	--	--	--	[X]	Mobilome: prophages, transposons	Molecular Function: protein kinase activity (GO:0004672);; Molecular Function: ATP binding (GO:0005524);;	K12567|0.0e+00|sdu:111230432|K12567 titin [EC:2.7.11.1] | (RefSeq) ttn; LOW QUALITY PROTEIN: titin	--	[Z]	Cytoskeleton	Fibronectin type III domain	Myosin light chain kinase, smooth muscle OS=Gallus gallus OX=9031 GN=Mylk PE=1 SV=2	T	Signal transduction mechanisms	LOW QUALITY PROTEIN: titin [Seriola dumerili]
mze-miR-125a	0.0121421	0.23506	0.728186	up	gene-Etr05153	0.00871466	-2.73674	down	gene-Etr05153	--	--	--	--	--	Cellular Component: extracellular region (GO:0005576);; Cellular Component: collagen trimer (GO:0005581);; Biological Process: fin regeneration (GO:0031101);;	K19479|1.5e-42|hsa:1300|K19479 collagen type X alpha | (RefSeq) COL10A1; collagen type X alpha 1 chain	Protein digestion and absorption (ko04974)	--	--	Collagen triple helix repeat (20 copies)	Collagen alpha-1(X) chain OS=Gallus gallus OX=9031 GN=COL10A1 PE=1 SV=4	W	Extracellular structures	collagen alpha-1(X) chain-like [Seriola lalandi dorsalis]
mze-miR-125a	0.0121421	0.23506	0.728186	up	gene-Etr09342	0.00883163	-1.07825	down	gene-Etr09342	--	--	--	--	--	Molecular Function: DNA binding (GO:0003677);; Cellular Component: nucleus (GO:0005634);; Biological Process: regulation of transcription, DNA-templated (GO:0006355);; Biological Process: multicellular organism development (GO:0007275);;	K09383|6.0e-206|lcf:108896588|K09383 paired box protein 5 | (RefSeq) pax5; paired box protein Pax-5 isoform X1	--	[K]	Transcription	'Paired box' domain	Paired box protein Pax-5 OS=Xenopus laevis OX=8355 GN=pax5 PE=2 SV=1	K	Transcription	PREDICTED: paired box protein Pax-5 isoform X3 [Lates calcarifer]
mze-miR-125a	0.0121421	0.23506	0.728186	up	gene-Etr19510	0.000178069	-2.95027	down	gene-Etr19510	--	--	--	[X]	Mobilome: prophages, transposons	Molecular Function: protein kinase activity (GO:0004672);; Molecular Function: ATP binding (GO:0005524);;	K12567|0.0e+00|sdu:111230432|K12567 titin [EC:2.7.11.1] | (RefSeq) ttn; LOW QUALITY PROTEIN: titin	--	[Z]	Cytoskeleton	Fibronectin type III domain	Myosin light chain kinase, smooth muscle OS=Gallus gallus OX=9031 GN=Mylk PE=1 SV=2	T	Signal transduction mechanisms	LOW QUALITY PROTEIN: titin [Seriola dumerili]
dre-miR-212-5p	0.00268645	0.153013	0.897553	up	gene-Etr05968	0.000945602	-2.46557	down	gene-Etr05968	--	--	--	--	--	Molecular Function: extracellular matrix structural constituent (GO:0005201);;	K06236|1.0e-152|sdu:111219718|K06236 collagen type I alpha | (RefSeq) collagen alpha-1(I) chain-like	Focal adhesion (ko04510);; ECM-receptor interaction (ko04512)	[W]	Extracellular structures	Collagen triple helix repeat (20 copies)	Collagen alpha-1(I) chain OS=Gallus gallus OX=9031 GN=COL1A1 PE=1 SV=3	W	Extracellular structures	collagen alpha-1(I) chain-like [Seriola dumerili]
ssa-miR-212b-5p	0.00268645	0.153013	0.897553	up	gene-Etr05968	0.000945602	-2.46557	down	gene-Etr05968	--	--	--	--	--	Molecular Function: extracellular matrix structural constituent (GO:0005201);;	K06236|1.0e-152|sdu:111219718|K06236 collagen type I alpha | (RefSeq) collagen alpha-1(I) chain-like	Focal adhesion (ko04510);; ECM-receptor interaction (ko04512)	[W]	Extracellular structures	Collagen triple helix repeat (20 copies)	Collagen alpha-1(I) chain OS=Gallus gallus OX=9031 GN=COL1A1 PE=1 SV=3	W	Extracellular structures	collagen alpha-1(I) chain-like [Seriola dumerili]
ipu-miR-212	0.00268645	0.153013	0.897553	up	gene-Etr05968	0.000945602	-2.46557	down	gene-Etr05968	--	--	--	--	--	Molecular Function: extracellular matrix structural constituent (GO:0005201);;	K06236|1.0e-152|sdu:111219718|K06236 collagen type I alpha | (RefSeq) collagen alpha-1(I) chain-like	Focal adhesion (ko04510);; ECM-receptor interaction (ko04512)	[W]	Extracellular structures	Collagen triple helix repeat (20 copies)	Collagen alpha-1(I) chain OS=Gallus gallus OX=9031 GN=COL1A1 PE=1 SV=3	W	Extracellular structures	collagen alpha-1(I) chain-like [Seriola dumerili]
nbr-miR-212b	0.00267657	0.153013	0.897259	up	gene-Etr05968	0.000945602	-2.46557	down	gene-Etr05968	--	--	--	--	--	Molecular Function: extracellular matrix structural constituent (GO:0005201);;	K06236|1.0e-152|sdu:111219718|K06236 collagen type I alpha | (RefSeq) collagen alpha-1(I) chain-like	Focal adhesion (ko04510);; ECM-receptor interaction (ko04512)	[W]	Extracellular structures	Collagen triple helix repeat (20 copies)	Collagen alpha-1(I) chain OS=Gallus gallus OX=9031 GN=COL1A1 PE=1 SV=3	W	Extracellular structures	collagen alpha-1(I) chain-like [Seriola dumerili]
oni-miR-92a	0.00304435	0.153013	0.885198	up	gene-Etr19386	0.000411371	-1.94926	down	gene-Etr19386	--	--	--	--	--	Biological Process: microtubule cytoskeleton organization (GO:0000226);; Biological Process: system process (GO:0003008);; Biological Process: muscle system process (GO:0003012);; Molecular Function: molecular_function (GO:0003674);; Molecular Function: actin binding (GO:0003779);; Molecular Function: structural molecule activity (GO:0005198);; Molecular Function: binding (GO:0005488);; Molecular…	K19574|0.0e+00|mze:101473351|K19574 obscurin-like protein 1 | (RefSeq) obscurin-like protein 1 isoform X1	--	--	--	Immunoglobulin I-set domain	Peroxidasin OS=Xenopus tropicalis OX=8364 GN=pxdn PE=2 SV=1	T	Signal transduction mechanisms	obscurin isoform X1 [Larimichthys crocea]
oni-miR-130b-5p	0.0120803	0.23506	0.821963	up	gene-Etr00069	0.000999649	-4.21955	down	gene-Etr00069	--	--	--	--	--	Cellular Component: troponin complex (GO:0005861);; Biological Process: regulation of striated muscle contraction (GO:0006942);;	K12046|2.4e-68|lcf:108887758|K12046 troponin T, fast skeletal muscle | (RefSeq) troponin T, fast skeletal muscle isoforms-like isoform X1	--	[Z]	Cytoskeleton	Troponin	Troponin T, fast skeletal muscle isoforms OS=Gallus gallus OX=9031 GN=TNNT3 PE=1 SV=3	Z	Cytoskeleton	troponin T, fast skeletal muscle isoforms-like isoform X3 [Morone saxatilis]
abu-miR-92a	0.00304435	0.153013	0.885198	up	gene-Etr19386	0.000411371	-1.94926	down	gene-Etr19386	--	--	--	--	--	Biological Process: microtubule cytoskeleton organization (GO:0000226);; Biological Process: system process (GO:0003008);; Biological Process: muscle system process (GO:0003012);; Molecular Function: molecular_function (GO:0003674);; Molecular Function: actin binding (GO:0003779);; Molecular Function: structural molecule activity (GO:0005198);; Molecular Function: binding (GO:0005488);; Molecular…	K19574|0.0e+00|mze:101473351|K19574 obscurin-like protein 1 | (RefSeq) obscurin-like protein 1 isoform X1	--	--	--	Immunoglobulin I-set domain	Peroxidasin OS=Xenopus tropicalis OX=8364 GN=pxdn PE=2 SV=1	T	Signal transduction mechanisms	obscurin isoform X1 [Larimichthys crocea]
pny-miR-130b-5p	0.0120803	0.23506	0.821963	up	gene-Etr00069	0.000999649	-4.21955	down	gene-Etr00069	--	--	--	--	--	Cellular Component: troponin complex (GO:0005861);; Biological Process: regulation of striated muscle contraction (GO:0006942);;	K12046|2.4e-68|lcf:108887758|K12046 troponin T, fast skeletal muscle | (RefSeq) troponin T, fast skeletal muscle isoforms-like isoform X1	--	[Z]	Cytoskeleton	Troponin	Troponin T, fast skeletal muscle isoforms OS=Gallus gallus OX=9031 GN=TNNT3 PE=1 SV=3	Z	Cytoskeleton	troponin T, fast skeletal muscle isoforms-like isoform X3 [Morone saxatilis]
nbr-miR-92a	0.00304435	0.153013	0.885198	up	gene-Etr19386	0.000411371	-1.94926	down	gene-Etr19386	--	--	--	--	--	Biological Process: microtubule cytoskeleton organization (GO:0000226);; Biological Process: system process (GO:0003008);; Biological Process: muscle system process (GO:0003012);; Molecular Function: molecular_function (GO:0003674);; Molecular Function: actin binding (GO:0003779);; Molecular Function: structural molecule activity (GO:0005198);; Molecular Function: binding (GO:0005488);; Molecular…	K19574|0.0e+00|mze:101473351|K19574 obscurin-like protein 1 | (RefSeq) obscurin-like protein 1 isoform X1	--	--	--	Immunoglobulin I-set domain	Peroxidasin OS=Xenopus tropicalis OX=8364 GN=pxdn PE=2 SV=1	T	Signal transduction mechanisms	obscurin isoform X1 [Larimichthys crocea]
ssa-miR-130a-5p	0.0120803	0.23506	0.821963	up	gene-Etr00069	0.000999649	-4.21955	down	gene-Etr00069	--	--	--	--	--	Cellular Component: troponin complex (GO:0005861);; Biological Process: regulation of striated muscle contraction (GO:0006942);;	K12046|2.4e-68|lcf:108887758|K12046 troponin T, fast skeletal muscle | (RefSeq) troponin T, fast skeletal muscle isoforms-like isoform X1	--	[Z]	Cytoskeleton	Troponin	Troponin T, fast skeletal muscle isoforms OS=Gallus gallus OX=9031 GN=TNNT3 PE=1 SV=3	Z	Cytoskeleton	troponin T, fast skeletal muscle isoforms-like isoform X3 [Morone saxatilis]
ami-miR-212-5p	0.00255222	0.153013	0.901229	up	gene-Etr05968	0.000945602	-2.46557	down	gene-Etr05968	--	--	--	--	--	Molecular Function: extracellular matrix structural constituent (GO:0005201);;	K06236|1.0e-152|sdu:111219718|K06236 collagen type I alpha | (RefSeq) collagen alpha-1(I) chain-like	Focal adhesion (ko04510);; ECM-receptor interaction (ko04512)	[W]	Extracellular structures	Collagen triple helix repeat (20 copies)	Collagen alpha-1(I) chain OS=Gallus gallus OX=9031 GN=COL1A1 PE=1 SV=3	W	Extracellular structures	collagen alpha-1(I) chain-like [Seriola dumerili]
mze-miR-92a	0.00304435	0.153013	0.885198	up	gene-Etr19386	0.000411371	-1.94926	down	gene-Etr19386	--	--	--	--	--	Biological Process: microtubule cytoskeleton organization (GO:0000226);; Biological Process: system process (GO:0003008);; Biological Process: muscle system process (GO:0003012);; Molecular Function: molecular_function (GO:0003674);; Molecular Function: actin binding (GO:0003779);; Molecular Function: structural molecule activity (GO:0005198);; Molecular Function: binding (GO:0005488);; Molecular…	K19574|0.0e+00|mze:101473351|K19574 obscurin-like protein 1 | (RefSeq) obscurin-like protein 1 isoform X1	--	--	--	Immunoglobulin I-set domain	Peroxidasin OS=Xenopus tropicalis OX=8364 GN=pxdn PE=2 SV=1	T	Signal transduction mechanisms	obscurin isoform X1 [Larimichthys crocea]
pny-miR-92	0.00304435	0.153013	0.885198	up	gene-Etr19386	0.000411371	-1.94926	down	gene-Etr19386	--	--	--	--	--	Biological Process: microtubule cytoskeleton organization (GO:0000226);; Biological Process: system process (GO:0003008);; Biological Process: muscle system process (GO:0003012);; Molecular Function: molecular_function (GO:0003674);; Molecular Function: actin binding (GO:0003779);; Molecular Function: structural molecule activity (GO:0005198);; Molecular Function: binding (GO:0005488);; Molecular…	K19574|0.0e+00|mze:101473351|K19574 obscurin-like protein 1 | (RefSeq) obscurin-like protein 1 isoform X1	--	--	--	Immunoglobulin I-set domain	Peroxidasin OS=Xenopus tropicalis OX=8364 GN=pxdn PE=2 SV=1	T	Signal transduction mechanisms	obscurin isoform X1 [Larimichthys crocea]
ssa-miR-92a-3p	0.00304435	0.153013	0.885198	up	gene-Etr19386	0.000411371	-1.94926	down	gene-Etr19386	--	--	--	--	--	Biological Process: microtubule cytoskeleton organization (GO:0000226);; Biological Process: system process (GO:0003008);; Biological Process: muscle system process (GO:0003012);; Molecular Function: molecular_function (GO:0003674);; Molecular Function: actin binding (GO:0003779);; Molecular Function: structural molecule activity (GO:0005198);; Molecular Function: binding (GO:0005488);; Molecular…	K19574|0.0e+00|mze:101473351|K19574 obscurin-like protein 1 | (RefSeq) obscurin-like protein 1 isoform X1	--	--	--	Immunoglobulin I-set domain	Peroxidasin OS=Xenopus tropicalis OX=8364 GN=pxdn PE=2 SV=1	T	Signal transduction mechanisms	obscurin isoform X1 [Larimichthys crocea]

## Sheet: nor_vs_oxy6h
miRNA_id	Pvalue_miR	FDR_miR	log2FC_miR	miR_regulate	mRNA_id	FDR_mRNA	log2FC_mRNA	mRNA_regulate	pro_id	log2FC_pro	pvalue_pro	regulated_pro	COG_class	COG_class_annotation	GO_annotation	KEGG_annotation	KEGG_pathway_annotation	KOG_class	KOG_class_annotation	Pfam_annotation	Swiss.Prot_annotation	eggNOG_class	eggNOG_class_annotation	NR_annotation
novel_miR_685	0.00795991	0.101043	-3.6246	down	gene-Etr00790	6.87617e-06	0.867423	up	gene-Etr00790	--	--	--	--	--	--	K04959|8.3e-16|srx:107740421|K04959 inositol 1,4,5-triphosphate receptor type 2 | (RefSeq) inositol 1,4,5-trisphosphate receptor type 2-like	Calcium signaling pathway (ko04020);; Phosphatidylinositol signaling system (ko04070);; Oocyte meiosis (ko04114);; Apoptosis (ko04210);; Cellular senescence (ko04218);; Vascular smooth muscle contraction (ko04270);; Apelin signaling pathway (ko04371);; Gap junction (ko04540);; NOD-like receptor signaling pathway (ko04621);; C-type lectin receptor signaling pathway (ko04625);; GnRH signaling pathw…	--	--	Domain of unknown function (DUF3827)	--	S	Function unknown	UPF0606 protein KIAA1549L homolog [Larimichthys crocea]
novel_miR_685	0.00795991	0.101043	-3.6246	down	gene-Etr00962	4.58301e-09	0.696338	up	gene-Etr00962	--	--	--	--	--	--	--	--	--	--	--	--	--	--	trichohyalin-like [Seriola dumerili]
novel_miR_685	0.00795991	0.101043	-3.6246	down	gene-Etr01511	0.000107183	0.750972	up	gene-Etr01511	--	--	--	--	--	--	--	--	--	--	--	--	S	Function unknown	serine-rich coiled-coil domain-containing protein 1 isoform X1 [Seriola lalandi dorsalis]
novel_miR_685	0.00795991	0.101043	-3.6246	down	gene-Etr02525	3.91106e-05	1.20815	up	gene-Etr02525	--	--	--	[T]	Signal transduction mechanisms	Molecular Function: voltage-gated potassium channel activity (GO:0005249);; Cellular Component: integral component of membrane (GO:0016021);; Biological Process: regulation of ion transmembrane transport (GO:0034765);;	K04955|0.0e+00|lco:104929674|K04955 hyperpolarization activated cyclic nucleotide-gated potassium channel 2 | (RefSeq) potassium/sodium hyperpolarization-activated cyclic nucleotide-gated channel 2	--	[PT]	Inorganic ion transport and metabolism;; Signal transduction mechanisms	Cyclic nucleotide-binding domain	--	P	Inorganic ion transport and metabolism	potassium/sodium hyperpolarization-activated cyclic nucleotide-gated channel 2-like [Amphiprion ocellaris]
novel_miR_685	0.00795991	0.101043	-3.6246	down	gene-Etr03102	3.25493e-09	0.706994	up	gene-Etr03102	--	--	--	--	--	Biological Process: ubiquitin-dependent protein catabolic process (GO:0006511);; Biological Process: protein deubiquitination (GO:0016579);; Molecular Function: thiol-dependent ubiquitinyl hydrolase activity (GO:0036459);;	K11856|0.0e+00|lcf:108898690|K11856 ubiquitin carboxyl-terminal hydrolase 43 [EC:3.4.19.12] | (RefSeq) ubiquitin carboxyl-terminal hydrolase 43-like isoform X1	--	[O]	Posttranslational modification, protein turnover, chaperones	Ubiquitin carboxyl-terminal hydrolase	Ubiquitin carboxyl-terminal hydrolase 15 OS=Xenopus tropicalis OX=8364 GN=usp15 PE=2 SV=2	O	Posttranslational modification, protein turnover, chaperones	PREDICTED: ubiquitin carboxyl-terminal hydrolase 43-like isoform X2 [Lates calcarifer]
novel_miR_685	0.00795991	0.101043	-3.6246	down	gene-Etr05242	7.45344e-08	0.847154	up	gene-Etr05242	--	--	--	[T]	Signal transduction mechanisms	Molecular Function: protein kinase activity (GO:0004672);; Molecular Function: ATP binding (GO:0005524);;	K08815|0.0e+00|tng:GSTEN00035681G001|K08815 tau tubulin kinase [EC:2.7.11.26] | (RefSeq) unnamed protein product	--	[T]	Signal transduction mechanisms	Protein kinase domain	Casein kinase I isoform alpha OS=Gallus gallus OX=9031 GN=CSNK1A1 PE=2 SV=1	T	Signal transduction mechanisms	PREDICTED: LOW QUALITY PROTEIN: tau-tubulin kinase 2 [Lates calcarifer]
novel_miR_685	0.00795991	0.101043	-3.6246	down	gene-Etr06069	0.00264881	0.79295	up	gene-Etr06069	--	--	--	--	--	Molecular Function: microfilament motor activity (GO:0000146);; Molecular Function: molecular_function (GO:0003674);; Molecular Function: motor activity (GO:0003774);; Molecular Function: actin binding (GO:0003779);; Molecular Function: catalytic activity (GO:0003824);; Molecular Function: binding (GO:0005488);; Molecular Function: protein binding (GO:0005515);; Molecular Function: calmodulin bin…	K10356|0.0e+00|mze:101471780|K10356 myosin I | (RefSeq) myo1d; unconventional myosin-Id isoform X1	--	[Z]	Cytoskeleton	Myosin head (motor domain)	Unconventional myosin-Id OS=Danio rerio OX=7955 GN=myo1d PE=2 SV=1	Z	Cytoskeleton	unconventional myosin-Id [Epinephelus lanceolatus]
novel_miR_685	0.00795991	0.101043	-3.6246	down	gene-Etr06418	0.0010086	0.801867	up	gene-Etr06418	--	--	--	[R]	General function prediction only	Molecular Function: ARF guanyl-nucleotide exchange factor activity (GO:0005086);; Biological Process: regulation of ARF protein signal transduction (GO:0032012);;	K12495|0.0e+00|sdu:111228501|K12495 IQ motif and SEC7 domain-containing protein | (RefSeq) IQ motif and SEC7 domain-containing protein 3-like	Endocytosis (ko04144)	[U]	Intracellular trafficking, secretion, and vesicular transport	Sec7 domain	--	U	Intracellular trafficking, secretion, and vesicular transport	IQ motif and SEC7 domain-containing protein 3-like [Seriola dumerili]
novel_miR_685	0.00795991	0.101043	-3.6246	down	gene-Etr07170	0.00425727	1.34818	up	gene-Etr07170	--	--	--	[E]	Amino acid transport and metabolism	--	K18592|2.7e-174|sdu:111234223|K18592 gamma-glutamyltranspeptidase / glutathione hydrolase / leukotriene-C4 hydrolase [EC:2.3.2.2 3.4.19.13 3.4.19.14] | (RefSeq) glutathione hydrolase 5 proenzyme-like	Taurine and hypotaurine metabolism (ko00430);; Glutathione metabolism (ko00480);; Arachidonic acid metabolism (ko00590)	[E]	Amino acid transport and metabolism	Gamma-glutamyltranspeptidase	--	E	Amino acid transport and metabolism	hypothetical protein F2P81_015991 [Scophthalmus maximus]
novel_miR_685	0.00795991	0.101043	-3.6246	down	gene-Etr08838	0.000393736	0.61024	up	gene-Etr08838	--	--	--	--	--	Cellular Component: cytoplasm (GO:0005737);;	K11247|5.4e-151|sdu:111240114|K11247 endophilin-A | (RefSeq) endophilin-A1-like isoform X1	Endocytosis (ko04144)	[IT]	Lipid transport and metabolism;; Signal transduction mechanisms	BAR domain	Endophilin-A1 OS=Gallus gallus OX=9031 GN=SH3GL2 PE=1 SV=1	T	Signal transduction mechanisms	PREDICTED: endophilin-A1 isoform X3 [Paralichthys olivaceus]
novel_miR_685	0.00795991	0.101043	-3.6246	down	gene-Etr11693	0.00536266	0.91161	up	gene-Etr11693	--	--	--	--	--	Molecular Function: DNA binding (GO:0003677);; Cellular Component: nucleus (GO:0005634);;	--	--	--	--	Zinc-fingers and homeoboxes C2H2 finger domain	--	K	Transcription	PREDICTED: zinc fingers and homeoboxes protein 2-like [Lates calcarifer]
novel_miR_685	0.00795991	0.101043	-3.6246	down	gene-Etr12359	5.00803e-14	1.43566	up	gene-Etr12359	--	--	--	--	--	Molecular Function: neuropeptide hormone activity (GO:0005184);;	--	--	--	--	--	--	S	Function unknown	PREDICTED: neurosecretory protein VGF-like [Lates calcarifer]
novel_miR_685	0.00795991	0.101043	-3.6246	down	gene-Etr13165	3.74997e-05	0.58818	up	gene-Etr13165	--	--	--	--	--	Biological Process: regulation of transcription by RNA polymerase II (GO:0006357);;	--	--	[S]	Function unknown	Winged helix Storkhead-box1 domain	--	S	Function unknown	storkhead-box protein 2-like [Seriola dumerili]
novel_miR_685	0.00795991	0.101043	-3.6246	down	gene-Etr13303	0.00256895	0.913069	up	gene-Etr13303	--	--	--	--	--	Molecular Function: RNA adenylyltransferase activity (GO:1990817);;	K23035|6.9e-224|sdu:111226771|K23035 terminal nucleotidyltransferase 5D [EC:2.7.7.19] | (RefSeq) protein FAM46C-like	--	[S]	Function unknown	Nucleotidyltransferase	Terminal nucleotidyltransferase 5C OS=Gallus gallus OX=9031 GN=TENT5C PE=2 SV=1	S	Function unknown	protein FAM46C-like [Seriola dumerili]
novel_miR_685	0.00795991	0.101043	-3.6246	down	gene-Etr13494	0.000166528	0.649456	up	gene-Etr13494	--	--	--	--	--	Molecular Function: metalloendopeptidase activity (GO:0004222);;	K08618|0.0e+00|lcf:108899249|K08618 a disintegrin and metalloproteinase with thrombospondin motifs 2 [EC:3.4.24.14] | (RefSeq) A disintegrin and metalloproteinase with thrombospondin motifs 2-like isoform X1	--	[O]	Posttranslational modification, protein turnover, chaperones	Thrombospondin type 1 domain	--	O	Posttranslational modification, protein turnover, chaperones	A disintegrin and metalloproteinase with thrombospondin motifs 2-like [Seriola lalandi dorsalis]
novel_miR_685	0.00795991	0.101043	-3.6246	down	gene-Etr14505	2.96272e-08	0.639512	up	gene-Etr14505	--	--	--	[R]	General function prediction only	Molecular Function: GTP binding (GO:0005525);; Molecular Function: zinc ion binding (GO:0008270);;	K07963|0.0e+00|lcf:108873927|K07963 tripartite motif-containing protein 23 [EC:2.3.2.27] | (RefSeq) trim23; E3 ubiquitin-protein ligase TRIM23	--	[O]	Posttranslational modification, protein turnover, chaperones	ADP-ribosylation factor family	ADP-ribosylation factor 1 OS=Xenopus laevis OX=8355 GN=arf1 PE=2 SV=2	U	Intracellular trafficking, secretion, and vesicular transport	PREDICTED: E3 ubiquitin-protein ligase TRIM23 [Stegastes partitus]
novel_miR_685	0.00795991	0.101043	-3.6246	down	gene-Etr15143	3.85972e-07	0.72095	up	gene-Etr15143	--	--	--	[P]	Inorganic ion transport and metabolism	Molecular Function: calcium transmembrane transporter activity, phosphorylative mechanism (GO:0005388);; Molecular Function: ATP binding (GO:0005524);; Cellular Component: integral component of membrane (GO:0016021);;	K05850|0.0e+00|lcf:108891049|K05850 P-type Ca2+ transporter type 2B [EC:7.2.2.10] | (RefSeq) plasma membrane calcium-transporting ATPase 2 isoform X1	Calcium signaling pathway (ko04020);; Adrenergic signaling in cardiomyocytes (ko04261)	[P]	Inorganic ion transport and metabolism	Cation transporting ATPase, C-terminus	Plasma membrane calcium-transporting ATPase 2 (Fragment) OS=Oreochromis mossambicus OX=8127 GN=atp2b2 PE=2 SV=1	P	Inorganic ion transport and metabolism	plasma membrane calcium-transporting ATPase 2 isoform X6 [Anabas testudineus]
novel_miR_685	0.00795991	0.101043	-3.6246	down	gene-Etr15533	2.73281e-10	0.603887	up	gene-Etr15533	--	--	--	--	--	Biological Process: photoperiodism (GO:0009648);; Biological Process: circadian regulation of gene expression (GO:0032922);;	K21945|0.0e+00|lcf:108889401|K21945 period circadian protein 3 | (RefSeq) per3; period circadian protein homolog 3 isoform X1	--	[T]	Signal transduction mechanisms	Period protein 2/3C-terminal region	Period circadian protein homolog 2 OS=Gallus gallus OX=9031 GN=PER2 PE=2 SV=1	T	Signal transduction mechanisms	PREDICTED: period circadian protein homolog 3 isoform X1 [Lates calcarifer]
novel_miR_685	0.00795991	0.101043	-3.6246	down	gene-Etr16006	0.000805002	0.962479	up	gene-Etr16006	--	--	--	[R]	General function prediction only	Molecular Function: ARF guanyl-nucleotide exchange factor activity (GO:0005086);; Biological Process: regulation of ARF protein signal transduction (GO:0032012);;	K12495|0.0e+00|sdu:111237630|K12495 IQ motif and SEC7 domain-containing protein | (RefSeq) IQ motif and SEC7 domain-containing protein 2-like	Endocytosis (ko04144)	[U]	Intracellular trafficking, secretion, and vesicular transport	Sec7 domain	--	L	Replication, recombination and repair	IQ motif and SEC7 domain-containing protein 2-like [Seriola dumerili]
novel_miR_685	0.00795991	0.101043	-3.6246	down	gene-Etr16853	0.00693844	0.735889	up	gene-Etr16853	--	--	--	--	--	Biological Process: synapse assembly (GO:0007416);; Molecular Function: metal ion binding (GO:0046872);; Cellular Component: presynaptic active zone (GO:0048786);;	K16882|1.4e-103|ocu:100343378|K16882 protein piccolo | (RefSeq) PCLO; piccolo presynaptic cytomatrix protein	Insulin secretion (ko04911)	--	--	Piccolo Zn-finger	Protein piccolo (Fragment) OS=Gallus gallus OX=9031 GN=PCLO PE=2 SV=1	S	Function unknown	Protein bassoon [Collichthys lucidus]
novel_miR_685	0.00795991	0.101043	-3.6246	down	gene-Etr17338	7.88024e-07	1.27981	up	gene-Etr17338	--	--	--	--	--	Biological Process: angiogenesis (GO:0001525);; Biological Process: endothelial cell proliferation (GO:0001935);; Cellular Component: cell-cell junction (GO:0005911);; Cellular Component: cell cortex (GO:0005938);; Biological Process: regulation of cell shape (GO:0008360);; Biological Process: embryonic pattern specification (GO:0009880);; Biological Process: cell migration (GO:0016477);; Biologi…	K06104|0.0e+00|lcf:108878915|K06104 angiomotin like | (RefSeq) amotl2; angiomotin-like protein 2	Tight junction (ko04530)	--	--	Angiomotin C terminal	Angiomotin-like 2a OS=Danio rerio OX=7955 GN=amotl2a PE=1 SV=2	S	Function unknown	PREDICTED: angiomotin-like protein 2 [Lates calcarifer]
novel_miR_685	0.00795991	0.101043	-3.6246	down	gene-Etr17872	0.00836975	0.716295	up	gene-Etr17872	--	--	--	--	--	Cellular Component: cellular_component (GO:0005575);; Cellular Component: intracellular (GO:0005622);; Cellular Component: obsolete cell (GO:0005623);; Cellular Component: cytoplasm (GO:0005737);; Cellular Component: cytosol (GO:0005829);; Cellular Component: cytoskeleton (GO:0005856);; Biological Process: biological_process (GO:0008150);; Biological Process: negative regulation of organelle orga…	K22808|0.0e+00|sdu:111236988|K22808 KN motif and ankyrin repeat domain-containing protein | (RefSeq) kank4; KN motif and ankyrin repeat domain-containing protein 4	--	[R]	General function prediction only	Ankyrin repeats (3 copies)	KN motif and ankyrin repeat domain-containing protein 2 OS=Danio rerio OX=7955 GN=kank2 PE=3 SV=1	S	Function unknown	KN motif and ankyrin repeat domain-containing protein 4 [Seriola dumerili]
novel_miR_685	0.00795991	0.101043	-3.6246	down	gene-Etr17900	2.33168e-13	1.41842	up	gene-Etr17900	--	--	--	--	--	Biological Process: response to hypoxia (GO:0001666);; Cellular Component: extracellular region (GO:0005576);; Cellular Component: cytoplasm (GO:0005737);; Biological Process: negative regulation of cell population proliferation (GO:0008285);; Biological Process: regeneration (GO:0031099);; Molecular Function: insulin-like growth factor I binding (GO:0031994);; Molecular Function: insulin-like gr…	K23578|6.5e-78|ncc:104954812|K23578 insulin-like growth factor-binding protein 1 | (RefSeq) insulin-like growth factor-binding protein 1	--	--	--	Insulin-like growth factor binding protein	Insulin-like growth factor-binding protein 5 OS=Xenopus laevis OX=8355 GN=igfbp5 PE=2 SV=1	T	Signal transduction mechanisms	insulin-like growth factor-binding protein 1 [Anabas testudineus]
novel_miR_685	0.00795991	0.101043	-3.6246	down	gene-Etr18854	0.00816674	0.810522	up	gene-Etr18854	--	--	--	--	--	Molecular Function: protein kinase activity (GO:0004672);; Molecular Function: Rho guanyl-nucleotide exchange factor activity (GO:0005089);; Molecular Function: ATP binding (GO:0005524);; Biological Process: regulation of Rho protein signal transduction (GO:0035023);;	K15048|0.0e+00|lcf:108872807|K15048 kalirin [EC:2.7.11.1] | (RefSeq) LOW QUALITY PROTEIN: kalirin-like	--	[T]	Signal transduction mechanisms	RhoGEF domain	Triple functional domain protein OS=Danio rerio OX=7955 GN=trio PE=3 SV=1	T	Signal transduction mechanisms	kalirin [Seriola lalandi dorsalis]
novel_miR_685	0.00795991	0.101043	-3.6246	down	gene-Etr20182	0.000967923	0.703411	up	gene-Etr20182	--	--	--	--	--	Molecular Function: DNA binding (GO:0003677);; Cellular Component: SWI/SNF complex (GO:0016514);; Biological Process: ATP-dependent chromatin remodeling (GO:0043044);;	K11649|0.0e+00|lcf:108883196|K11649 SWI/SNF related-matrix-associated actin-dependent regulator of chromatin subfamily C | (RefSeq) smarcc1; LOW QUALITY PROTEIN: SWI/SNF complex subunit SMARCC1	--	[B]	Chromatin structure and dynamics	SWIRM-associated domain at the N-terminal	--	B	Chromatin structure and dynamics	PREDICTED: LOW QUALITY PROTEIN: SWI/SNF complex subunit SMARCC1 [Lates calcarifer]
novel_miR_685	0.00795991	0.101043	-3.6246	down	gene-Etr20317	0.00265545	1.49619	up	gene-Etr20317	--	--	--	[R]	General function prediction only	Molecular Function: symporter activity (GO:0015293);; Cellular Component: integral component of membrane (GO:0016021);;	K05036|0.0e+00|lcf:108889083|K05036 solute carrier family 6 (neurotransmitter transporter, dopamine) member 3 | (RefSeq) slc6a3; sodium-dependent dopamine transporter isoform X1	--	[T]	Signal transduction mechanisms	Sodium:neurotransmitter symporter family	Sodium- and chloride-dependent glycine transporter 2 OS=Xenopus laevis OX=8355 GN=slc6a5 PE=2 SV=1	T	Signal transduction mechanisms	PREDICTED: sodium-dependent dopamine transporter isoform X1 [Lates calcarifer]
novel_miR_685	0.00795991	0.101043	-3.6246	down	gene-Etr21317	4.21986e-08	0.791214	up	gene-Etr21317	--	--	--	--	--	Biological Process: cell morphogenesis (GO:0000902);; Biological Process: cell communication (GO:0007154);; Biological Process: signal transduction (GO:0007165);; Biological Process: multicellular organism development (GO:0007275);; Biological Process: nervous system development (GO:0007399);; Biological Process: biological_process (GO:0008150);; Biological Process: anatomical structure morphogen…	K17481|6.0e-10|pret:103459708|K17481 myosin XVI | (RefSeq) myo16; unconventional myosin-XVI isoform X1	--	--	--	Neuronal tyrosine-phosphorylated phosphoinositide-3-kinase adapter	--	S	Function unknown	neuronal tyrosine-phosphorylated phosphoinositide-3-kinase adapter 1-like [Echeneis naucrates]
pny-miR-140	0.0165423	0.154487	-1.01225	down	gene-Etr01532	5.63785e-10	1.5518	up	gene-Etr01532	--	--	--	[T]	Signal transduction mechanisms	Molecular Function: transmembrane receptor protein tyrosine kinase activity (GO:0004714);; Molecular Function: ATP binding (GO:0005524);; Cellular Component: integral component of plasma membrane (GO:0005887);; Biological Process: transmembrane receptor protein tyrosine kinase signaling pathway (GO:0007169);;	K04360|2.3e-232|lcf:108878348|K04360 neurotrophic tyrosine kinase receptor type 2 [EC:2.7.10.1] | (RefSeq) ntrk2; BDNF/NT-3 growth factors receptor isoform X1	MAPK signaling pathway (ko04010)	[TU]	Signal transduction mechanisms;; Intracellular trafficking, secretion, and vesicular transport	Protein tyrosine and serine/threonine kinase	BDNF/NT-3 growth factors receptor OS=Gallus gallus OX=9031 GN=NTRK2 PE=1 SV=1	T	Signal transduction mechanisms	BDNF/NT-3 growth factors receptor isoform X3 [Sparus aurata]
pny-miR-140	0.0165423	0.154487	-1.01225	down	gene-Etr02312	0.000466607	0.827802	up	gene-Etr02312	--	--	--	--	--	Cellular Component: ubiquitin ligase complex (GO:0000151);; Biological Process: protein polyubiquitination (GO:0000209);; Biological Process: angiogenesis (GO:0001525);; Biological Process: blood vessel development (GO:0001568);; Biological Process: vasculogenesis (GO:0001570);; Biological Process: eye development (GO:0001654);; Biological Process: urogenital system development (GO:0001655);; Bio…	K10645|0.0e+00|sdu:111231127|K10645 E3 ubiquitin-protein ligase mind-bomb [EC:2.3.2.27] | (RefSeq) mib1; E3 ubiquitin-protein ligase MIB1 isoform X1	--	[R]	General function prediction only	Ankyrin repeats (3 copies)	E3 ubiquitin-protein ligase mib1 OS=Danio rerio OX=7955 GN=mib1 PE=1 SV=1	O	Posttranslational modification, protein turnover, chaperones	E3 ubiquitin-protein ligase MIB1 isoform X4 [Sparus aurata]
pny-miR-140	0.0165423	0.154487	-1.01225	down	gene-Etr02337	0.000211559	0.781533	up	gene-Etr02337	--	--	--	--	--	Molecular Function: Rho guanyl-nucleotide exchange factor activity (GO:0005089);; Molecular Function: protein binding (GO:0005515);; Biological Process: autophagy (GO:0006914);; Biological Process: regulation of Rho protein signal transduction (GO:0035023);;	K17531|0.0e+00|lcf:108883359|K17531 obscurin-RhoGEF [EC:2.7.11.1] | (RefSeq) obscn; obscurin isoform X1	--	--	--	Immunoglobulin I-set domain	Myosin light chain kinase, smooth muscle OS=Gallus gallus OX=9031 GN=Mylk PE=1 SV=2	T	Signal transduction mechanisms	hypothetical protein F2P81_000488 [Scophthalmus maximus]
pny-miR-140	0.0165423	0.154487	-1.01225	down	gene-Etr03952	0.000515587	0.864902	up	gene-Etr03952	--	--	--	--	--	Biological Process: negative regulation of circadian rhythm (GO:0042754);; Biological Process: negative regulation of transcription, DNA-templated (GO:0045892);;	K21989|6.7e-09|sasa:106611026|K21989 calcium permeable stress-gated cation channel | (RefSeq) calcium permeable stress-gated cation channel 1-like	--	--	--	Clock interacting protein circadian	CLOCK-interacting pacemaker OS=Xenopus laevis OX=8355 GN=cipc PE=2 SV=1	S	Function unknown	CLOCK-interacting pacemaker-like [Seriola dumerili]
pny-miR-140	0.0165423	0.154487	-1.01225	down	gene-Etr06580	0.00909305	0.90173	up	gene-Etr06580	--	--	--	--	--	Cellular Component: integral component of membrane (GO:0016021);; Molecular Function: semaphorin receptor activity (GO:0017154);;	K06821|3.5e-275|pale:102888353|K06821 plexin B | (RefSeq) PLXNB2; plexin-B2	Axon guidance (ko04360)	[T]	Signal transduction mechanisms	Sema domain	Plexin-A4 OS=Danio rerio OX=7955 GN=plxna4 PE=2 SV=1	T	Signal transduction mechanisms	PREDICTED: LOW QUALITY PROTEIN: plexin-B2-like [Lates calcarifer]
pny-miR-140	0.0165423	0.154487	-1.01225	down	gene-Etr07070	0.000361675	0.792914	up	gene-Etr07070	--	--	--	--	--	Cellular Component: integral component of membrane (GO:0016021);;	K05207|1.6e-69|ncc:104965237|K05207 glutamate receptor delta-2 subunit | (RefSeq) glutamate receptor ionotropic, delta-2-like	Neuroactive ligand-receptor interaction (ko04080)	--	--	Coagulation Factor Xa inhibitory site	--	T	Signal transduction mechanisms	astrotactin-2 isoform X1 [Seriola dumerili]
pny-miR-140	0.0165423	0.154487	-1.01225	down	gene-Etr07782	0.000491768	0.65587	up	gene-Etr07782	--	--	--	[R]	General function prediction only	Molecular Function: ARF guanyl-nucleotide exchange factor activity (GO:0005086);; Biological Process: regulation of ARF protein signal transduction (GO:0032012);;	K12495|0.0e+00|lcf:108879655|K12495 IQ motif and SEC7 domain-containing protein | (RefSeq) LOW QUALITY PROTEIN: IQ motif and SEC7 domain-containing protein 3-like	Endocytosis (ko04144)	[U]	Intracellular trafficking, secretion, and vesicular transport	PH domain	--	U	Intracellular trafficking, secretion, and vesicular transport	PREDICTED: LOW QUALITY PROTEIN: IQ motif and SEC7 domain-containing protein 3-like [Lates calcarifer]
pny-miR-140	0.0165423	0.154487	-1.01225	down	gene-Etr07835	5.31479e-06	0.67235	up	gene-Etr07835	--	--	--	--	--	Molecular Function: G protein-coupled receptor activity (GO:0004930);; Cellular Component: integral component of membrane (GO:0016021);;	K04243|0.0e+00|sdu:111224584|K04243 prosaposin receptor | (RefSeq) prosaposin receptor GPR37-like	--	[R]	General function prediction only	7 transmembrane receptor (rhodopsin family)	Endothelin receptor type B (Fragment) OS=Coturnix japonica OX=93934 GN=EDNRB PE=2 SV=1	S	Function unknown	prosaposin receptor GPR37-like [Seriola dumerili]
pny-miR-140	0.0165423	0.154487	-1.01225	down	gene-Etr07978	0.000375938	0.789114	up	gene-Etr07978	--	--	--	[G]	Carbohydrate transport and metabolism	Molecular Function: molecular_function (GO:0003674);; Molecular Function: transporter activity (GO:0005215);; Cellular Component: cellular_component (GO:0005575);; Cellular Component: obsolete cell (GO:0005623);; Cellular Component: plasma membrane (GO:0005886);; Cellular Component: integral component of plasma membrane (GO:0005887);; Biological Process: transport (GO:0006810);; Biological Proces…	K14444|0.0e+00|lcf:108888345|K14444 solute carrier family 13 (sodium/sulfate cotransporter), member 1/4 | (RefSeq) slc13a4; solute carrier family 13 member 4 isoform X1	--	[P]	Inorganic ion transport and metabolism	Sodium:sulfate symporter transmembrane region	--	P	Inorganic ion transport and metabolism	solute carrier family 13 member 4 [Seriola lalandi dorsalis]
pny-miR-140	0.0165423	0.154487	-1.01225	down	gene-Etr08256	0.000108773	0.735038	up	gene-Etr08256	--	--	--	--	--	Molecular Function: molecular_function (GO:0003674);; Molecular Function: signaling receptor binding (GO:0005102);; Molecular Function: binding (GO:0005488);; Molecular Function: protein binding (GO:0005515);; Cellular Component: cellular_component (GO:0005575);; Cellular Component: intracellular (GO:0005622);; Cellular Component: obsolete cell (GO:0005623);; Cellular Component: nucleus (GO:00056…	K17592|0.0e+00|lcf:108879395|K17592 sacsin | (RefSeq) sacs; sacsin isoform X1	--	--	--	HEPN domain	--	S	Function unknown	PREDICTED: sacsin isoform X2 [Lates calcarifer]
pny-miR-140	0.0165423	0.154487	-1.01225	down	gene-Etr08526	0.000796366	0.74177	up	gene-Etr08526	--	--	--	--	--	Cellular Component: integral component of membrane (GO:0016021);;	--	--	[S]	Function unknown	Lung seven transmembrane receptor	Transmembrane protein 87A OS=Xenopus tropicalis OX=8364 GN=tmem87a PE=2 SV=1	S	Function unknown	transmembrane protein 87A-like isoform X1 [Seriola dumerili]
pny-miR-140	0.0165423	0.154487	-1.01225	down	gene-Etr12322	0.000581578	0.701987	up	gene-Etr12322	--	--	--	--	--	Biological Process: regulation of response to biotic stimulus (GO:0002831);; Molecular Function: molecular_function (GO:0003674);; Molecular Function: catalytic activity (GO:0003824);; Molecular Function: ubiquitin-protein transferase activity (GO:0004842);; Molecular Function: protein binding (GO:0005515);; Cellular Component: cellular_component (GO:0005575);; Cellular Component: intracellular (…	K12167|0.0e+00|lcf:108881545|K12167 E3 ubiquitin-protein ligase HECW1 [EC:2.3.2.26] | (RefSeq) hecw1; LOW QUALITY PROTEIN: E3 ubiquitin-protein ligase HECW1	--	[O]	Posttranslational modification, protein turnover, chaperones	HECT-domain (ubiquitin-transferase)	E3 ubiquitin-protein ligase SMURF1 OS=Xenopus laevis OX=8355 GN=smurf1 PE=2 SV=1	O	Posttranslational modification, protein turnover, chaperones	E3 ubiquitin-protein ligase HECW1 [Mastacembelus armatus]
pny-miR-140	0.0165423	0.154487	-1.01225	down	gene-Etr14976	0.00017855	0.765456	up	gene-Etr14976	--	--	--	[KL]	Transcription;; Replication, recombination and repair	Molecular Function: ATP binding (GO:0005524);; Cellular Component: nucleus (GO:0005634);; Biological Process: ATP-dependent chromatin remodeling (GO:0043044);; Molecular Function: metal ion binding (GO:0046872);; Biological Process: embryonic viscerocranium morphogenesis (GO:0048703);; Biological Process: head development (GO:0060322);;	K14435|0.0e+00|lcf:108885262|K14435 chromodomain-helicase-DNA-binding protein 5 [EC:3.6.4.12] | (RefSeq) chd5; LOW QUALITY PROTEIN: chromodomain-helicase-DNA-binding protein 5	--	[R]	General function prediction only	Domain of Unknown Function (DUF1086)	Chromodomain-helicase-DNA-binding protein 1 OS=Gallus gallus OX=9031 GN=CHD1 PE=1 SV=1	--	--	PREDICTED: LOW QUALITY PROTEIN: chromodomain-helicase-DNA-binding protein 5 [Lates calcarifer]
pny-miR-140	0.0165423	0.154487	-1.01225	down	gene-Etr15320	6.53094e-12	1.0819	up	gene-Etr15320	--	--	--	--	--	Cellular Component: integral component of membrane (GO:0016021);;	K15117|1.9e-182|lcf:108886503|K15117 solute carrier family 25, member 34/35 | (RefSeq) slc25a34; solute carrier family 25 member 34	--	[C]	Energy production and conversion	Mitochondrial carrier protein	Solute carrier family 25 member 34 OS=Danio rerio OX=7955 GN=slc25a34 PE=2 SV=1	C	Energy production and conversion	PREDICTED: solute carrier family 25 member 34 [Lates calcarifer]
pny-miR-140	0.0165423	0.154487	-1.01225	down	gene-Etr15984	2.06314e-10	0.949573	up	gene-Etr15984	--	--	--	--	--	Molecular Function: G protein-coupled receptor activity (GO:0004930);; Cellular Component: integral component of membrane (GO:0016021);;	K04244|3.5e-244|sdu:111235444|K04244 prosaposin receptor | (RefSeq) prosaposin receptor GPR37L1-like	--	[R]	General function prediction only	7 transmembrane receptor (rhodopsin family)	Endothelin receptor type B (Fragment) OS=Coturnix japonica OX=93934 GN=EDNRB PE=2 SV=1	T	Signal transduction mechanisms	prosaposin receptor GPR37L1-like [Seriola dumerili]
pny-miR-140	0.0165423	0.154487	-1.01225	down	gene-Etr16715	0.00387429	0.720706	up	gene-Etr16715	--	--	--	--	--	Cellular Component: integral component of nuclear inner membrane (GO:0005639);;	--	--	[S]	Function unknown	Protein of unknown function C-terminus (DUF2448)	Transmembrane protein 201 OS=Danio rerio OX=7955 GN=tmem201 PE=2 SV=1	S	Function unknown	PREDICTED: transmembrane protein 201 [Lates calcarifer]
pny-miR-140	0.0165423	0.154487	-1.01225	down	gene-Etr20161	1.42576e-13	1.99973	up	gene-Etr20161	--	--	--	--	--	Cellular Component: integral component of membrane (GO:0016021);; Molecular Function: semaphorin receptor binding (GO:0030215);;	K06529|0.0e+00|lcf:108883171|K06529 semaphorin 7 | (RefSeq) semaphorin-7A-like	--	[T]	Signal transduction mechanisms	Sema domain	Semaphorin-4E OS=Danio rerio OX=7955 GN=sema4e PE=2 SV=1	T	Signal transduction mechanisms	PREDICTED: semaphorin-7A-like [Lates calcarifer]
abu-miR-140	0.0165423	0.154487	-1.01225	down	gene-Etr01532	5.63785e-10	1.5518	up	gene-Etr01532	--	--	--	[T]	Signal transduction mechanisms	Molecular Function: transmembrane receptor protein tyrosine kinase activity (GO:0004714);; Molecular Function: ATP binding (GO:0005524);; Cellular Component: integral component of plasma membrane (GO:0005887);; Biological Process: transmembrane receptor protein tyrosine kinase signaling pathway (GO:0007169);;	K04360|2.3e-232|lcf:108878348|K04360 neurotrophic tyrosine kinase receptor type 2 [EC:2.7.10.1] | (RefSeq) ntrk2; BDNF/NT-3 growth factors receptor isoform X1	MAPK signaling pathway (ko04010)	[TU]	Signal transduction mechanisms;; Intracellular trafficking, secretion, and vesicular transport	Protein tyrosine and serine/threonine kinase	BDNF/NT-3 growth factors receptor OS=Gallus gallus OX=9031 GN=NTRK2 PE=1 SV=1	T	Signal transduction mechanisms	BDNF/NT-3 growth factors receptor isoform X3 [Sparus aurata]
abu-miR-140	0.0165423	0.154487	-1.01225	down	gene-Etr02312	0.000466607	0.827802	up	gene-Etr02312	--	--	--	--	--	Cellular Component: ubiquitin ligase complex (GO:0000151);; Biological Process: protein polyubiquitination (GO:0000209);; Biological Process: angiogenesis (GO:0001525);; Biological Process: blood vessel development (GO:0001568);; Biological Process: vasculogenesis (GO:0001570);; Biological Process: eye development (GO:0001654);; Biological Process: urogenital system development (GO:0001655);; Bio…	K10645|0.0e+00|sdu:111231127|K10645 E3 ubiquitin-protein ligase mind-bomb [EC:2.3.2.27] | (RefSeq) mib1; E3 ubiquitin-protein ligase MIB1 isoform X1	--	[R]	General function prediction only	Ankyrin repeats (3 copies)	E3 ubiquitin-protein ligase mib1 OS=Danio rerio OX=7955 GN=mib1 PE=1 SV=1	O	Posttranslational modification, protein turnover, chaperones	E3 ubiquitin-protein ligase MIB1 isoform X4 [Sparus aurata]
abu-miR-140	0.0165423	0.154487	-1.01225	down	gene-Etr02337	0.000211559	0.781533	up	gene-Etr02337	--	--	--	--	--	Molecular Function: Rho guanyl-nucleotide exchange factor activity (GO:0005089);; Molecular Function: protein binding (GO:0005515);; Biological Process: autophagy (GO:0006914);; Biological Process: regulation of Rho protein signal transduction (GO:0035023);;	K17531|0.0e+00|lcf:108883359|K17531 obscurin-RhoGEF [EC:2.7.11.1] | (RefSeq) obscn; obscurin isoform X1	--	--	--	Immunoglobulin I-set domain	Myosin light chain kinase, smooth muscle OS=Gallus gallus OX=9031 GN=Mylk PE=1 SV=2	T	Signal transduction mechanisms	hypothetical protein F2P81_000488 [Scophthalmus maximus]
abu-miR-140	0.0165423	0.154487	-1.01225	down	gene-Etr03952	0.000515587	0.864902	up	gene-Etr03952	--	--	--	--	--	Biological Process: negative regulation of circadian rhythm (GO:0042754);; Biological Process: negative regulation of transcription, DNA-templated (GO:0045892);;	K21989|6.7e-09|sasa:106611026|K21989 calcium permeable stress-gated cation channel | (RefSeq) calcium permeable stress-gated cation channel 1-like	--	--	--	Clock interacting protein circadian	CLOCK-interacting pacemaker OS=Xenopus laevis OX=8355 GN=cipc PE=2 SV=1	S	Function unknown	CLOCK-interacting pacemaker-like [Seriola dumerili]
abu-miR-140	0.0165423	0.154487	-1.01225	down	gene-Etr06580	0.00909305	0.90173	up	gene-Etr06580	--	--	--	--	--	Cellular Component: integral component of membrane (GO:0016021);; Molecular Function: semaphorin receptor activity (GO:0017154);;	K06821|3.5e-275|pale:102888353|K06821 plexin B | (RefSeq) PLXNB2; plexin-B2	Axon guidance (ko04360)	[T]	Signal transduction mechanisms	Sema domain	Plexin-A4 OS=Danio rerio OX=7955 GN=plxna4 PE=2 SV=1	T	Signal transduction mechanisms	PREDICTED: LOW QUALITY PROTEIN: plexin-B2-like [Lates calcarifer]
abu-miR-140	0.0165423	0.154487	-1.01225	down	gene-Etr07070	0.000361675	0.792914	up	gene-Etr07070	--	--	--	--	--	Cellular Component: integral component of membrane (GO:0016021);;	K05207|1.6e-69|ncc:104965237|K05207 glutamate receptor delta-2 subunit | (RefSeq) glutamate receptor ionotropic, delta-2-like	Neuroactive ligand-receptor interaction (ko04080)	--	--	Coagulation Factor Xa inhibitory site	--	T	Signal transduction mechanisms	astrotactin-2 isoform X1 [Seriola dumerili]
abu-miR-140	0.0165423	0.154487	-1.01225	down	gene-Etr07782	0.000491768	0.65587	up	gene-Etr07782	--	--	--	[R]	General function prediction only	Molecular Function: ARF guanyl-nucleotide exchange factor activity (GO:0005086);; Biological Process: regulation of ARF protein signal transduction (GO:0032012);;	K12495|0.0e+00|lcf:108879655|K12495 IQ motif and SEC7 domain-containing protein | (RefSeq) LOW QUALITY PROTEIN: IQ motif and SEC7 domain-containing protein 3-like	Endocytosis (ko04144)	[U]	Intracellular trafficking, secretion, and vesicular transport	PH domain	--	U	Intracellular trafficking, secretion, and vesicular transport	PREDICTED: LOW QUALITY PROTEIN: IQ motif and SEC7 domain-containing protein 3-like [Lates calcarifer]
abu-miR-140	0.0165423	0.154487	-1.01225	down	gene-Etr07835	5.31479e-06	0.67235	up	gene-Etr07835	--	--	--	--	--	Molecular Function: G protein-coupled receptor activity (GO:0004930);; Cellular Component: integral component of membrane (GO:0016021);;	K04243|0.0e+00|sdu:111224584|K04243 prosaposin receptor | (RefSeq) prosaposin receptor GPR37-like	--	[R]	General function prediction only	7 transmembrane receptor (rhodopsin family)	Endothelin receptor type B (Fragment) OS=Coturnix japonica OX=93934 GN=EDNRB PE=2 SV=1	S	Function unknown	prosaposin receptor GPR37-like [Seriola dumerili]
abu-miR-140	0.0165423	0.154487	-1.01225	down	gene-Etr07978	0.000375938	0.789114	up	gene-Etr07978	--	--	--	[G]	Carbohydrate transport and metabolism	Molecular Function: molecular_function (GO:0003674);; Molecular Function: transporter activity (GO:0005215);; Cellular Component: cellular_component (GO:0005575);; Cellular Component: obsolete cell (GO:0005623);; Cellular Component: plasma membrane (GO:0005886);; Cellular Component: integral component of plasma membrane (GO:0005887);; Biological Process: transport (GO:0006810);; Biological Proces…	K14444|0.0e+00|lcf:108888345|K14444 solute carrier family 13 (sodium/sulfate cotransporter), member 1/4 | (RefSeq) slc13a4; solute carrier family 13 member 4 isoform X1	--	[P]	Inorganic ion transport and metabolism	Sodium:sulfate symporter transmembrane region	--	P	Inorganic ion transport and metabolism	solute carrier family 13 member 4 [Seriola lalandi dorsalis]
abu-miR-140	0.0165423	0.154487	-1.01225	down	gene-Etr08256	0.000108773	0.735038	up	gene-Etr08256	--	--	--	--	--	Molecular Function: molecular_function (GO:0003674);; Molecular Function: signaling receptor binding (GO:0005102);; Molecular Function: binding (GO:0005488);; Molecular Function: protein binding (GO:0005515);; Cellular Component: cellular_component (GO:0005575);; Cellular Component: intracellular (GO:0005622);; Cellular Component: obsolete cell (GO:0005623);; Cellular Component: nucleus (GO:00056…	K17592|0.0e+00|lcf:108879395|K17592 sacsin | (RefSeq) sacs; sacsin isoform X1	--	--	--	HEPN domain	--	S	Function unknown	PREDICTED: sacsin isoform X2 [Lates calcarifer]
abu-miR-140	0.0165423	0.154487	-1.01225	down	gene-Etr08526	0.000796366	0.74177	up	gene-Etr08526	--	--	--	--	--	Cellular Component: integral component of membrane (GO:0016021);;	--	--	[S]	Function unknown	Lung seven transmembrane receptor	Transmembrane protein 87A OS=Xenopus tropicalis OX=8364 GN=tmem87a PE=2 SV=1	S	Function unknown	transmembrane protein 87A-like isoform X1 [Seriola dumerili]
abu-miR-140	0.0165423	0.154487	-1.01225	down	gene-Etr12322	0.000581578	0.701987	up	gene-Etr12322	--	--	--	--	--	Biological Process: regulation of response to biotic stimulus (GO:0002831);; Molecular Function: molecular_function (GO:0003674);; Molecular Function: catalytic activity (GO:0003824);; Molecular Function: ubiquitin-protein transferase activity (GO:0004842);; Molecular Function: protein binding (GO:0005515);; Cellular Component: cellular_component (GO:0005575);; Cellular Component: intracellular (…	K12167|0.0e+00|lcf:108881545|K12167 E3 ubiquitin-protein ligase HECW1 [EC:2.3.2.26] | (RefSeq) hecw1; LOW QUALITY PROTEIN: E3 ubiquitin-protein ligase HECW1	--	[O]	Posttranslational modification, protein turnover, chaperones	HECT-domain (ubiquitin-transferase)	E3 ubiquitin-protein ligase SMURF1 OS=Xenopus laevis OX=8355 GN=smurf1 PE=2 SV=1	O	Posttranslational modification, protein turnover, chaperones	E3 ubiquitin-protein ligase HECW1 [Mastacembelus armatus]
abu-miR-140	0.0165423	0.154487	-1.01225	down	gene-Etr14976	0.00017855	0.765456	up	gene-Etr14976	--	--	--	[KL]	Transcription;; Replication, recombination and repair	Molecular Function: ATP binding (GO:0005524);; Cellular Component: nucleus (GO:0005634);; Biological Process: ATP-dependent chromatin remodeling (GO:0043044);; Molecular Function: metal ion binding (GO:0046872);; Biological Process: embryonic viscerocranium morphogenesis (GO:0048703);; Biological Process: head development (GO:0060322);;	K14435|0.0e+00|lcf:108885262|K14435 chromodomain-helicase-DNA-binding protein 5 [EC:3.6.4.12] | (RefSeq) chd5; LOW QUALITY PROTEIN: chromodomain-helicase-DNA-binding protein 5	--	[R]	General function prediction only	Domain of Unknown Function (DUF1086)	Chromodomain-helicase-DNA-binding protein 1 OS=Gallus gallus OX=9031 GN=CHD1 PE=1 SV=1	--	--	PREDICTED: LOW QUALITY PROTEIN: chromodomain-helicase-DNA-binding protein 5 [Lates calcarifer]
abu-miR-140	0.0165423	0.154487	-1.01225	down	gene-Etr15320	6.53094e-12	1.0819	up	gene-Etr15320	--	--	--	--	--	Cellular Component: integral component of membrane (GO:0016021);;	K15117|1.9e-182|lcf:108886503|K15117 solute carrier family 25, member 34/35 | (RefSeq) slc25a34; solute carrier family 25 member 34	--	[C]	Energy production and conversion	Mitochondrial carrier protein	Solute carrier family 25 member 34 OS=Danio rerio OX=7955 GN=slc25a34 PE=2 SV=1	C	Energy production and conversion	PREDICTED: solute carrier family 25 member 34 [Lates calcarifer]
abu-miR-140	0.0165423	0.154487	-1.01225	down	gene-Etr15984	2.06314e-10	0.949573	up	gene-Etr15984	--	--	--	--	--	Molecular Function: G protein-coupled receptor activity (GO:0004930);; Cellular Component: integral component of membrane (GO:0016021);;	K04244|3.5e-244|sdu:111235444|K04244 prosaposin receptor | (RefSeq) prosaposin receptor GPR37L1-like	--	[R]	General function prediction only	7 transmembrane receptor (rhodopsin family)	Endothelin receptor type B (Fragment) OS=Coturnix japonica OX=93934 GN=EDNRB PE=2 SV=1	T	Signal transduction mechanisms	prosaposin receptor GPR37L1-like [Seriola dumerili]
abu-miR-140	0.0165423	0.154487	-1.01225	down	gene-Etr16715	0.00387429	0.720706	up	gene-Etr16715	--	--	--	--	--	Cellular Component: integral component of nuclear inner membrane (GO:0005639);;	--	--	[S]	Function unknown	Protein of unknown function C-terminus (DUF2448)	Transmembrane protein 201 OS=Danio rerio OX=7955 GN=tmem201 PE=2 SV=1	S	Function unknown	PREDICTED: transmembrane protein 201 [Lates calcarifer]
abu-miR-140	0.0165423	0.154487	-1.01225	down	gene-Etr20161	1.42576e-13	1.99973	up	gene-Etr20161	--	--	--	--	--	Cellular Component: integral component of membrane (GO:0016021);; Molecular Function: semaphorin receptor binding (GO:0030215);;	K06529|0.0e+00|lcf:108883171|K06529 semaphorin 7 | (RefSeq) semaphorin-7A-like	--	[T]	Signal transduction mechanisms	Sema domain	Semaphorin-4E OS=Danio rerio OX=7955 GN=sema4e PE=2 SV=1	T	Signal transduction mechanisms	PREDICTED: semaphorin-7A-like [Lates calcarifer]
nbr-miR-140	0.0165423	0.154487	-1.01225	down	gene-Etr01532	5.63785e-10	1.5518	up	gene-Etr01532	--	--	--	[T]	Signal transduction mechanisms	Molecular Function: transmembrane receptor protein tyrosine kinase activity (GO:0004714);; Molecular Function: ATP binding (GO:0005524);; Cellular Component: integral component of plasma membrane (GO:0005887);; Biological Process: transmembrane receptor protein tyrosine kinase signaling pathway (GO:0007169);;	K04360|2.3e-232|lcf:108878348|K04360 neurotrophic tyrosine kinase receptor type 2 [EC:2.7.10.1] | (RefSeq) ntrk2; BDNF/NT-3 growth factors receptor isoform X1	MAPK signaling pathway (ko04010)	[TU]	Signal transduction mechanisms;; Intracellular trafficking, secretion, and vesicular transport	Protein tyrosine and serine/threonine kinase	BDNF/NT-3 growth factors receptor OS=Gallus gallus OX=9031 GN=NTRK2 PE=1 SV=1	T	Signal transduction mechanisms	BDNF/NT-3 growth factors receptor isoform X3 [Sparus aurata]
nbr-miR-140	0.0165423	0.154487	-1.01225	down	gene-Etr02312	0.000466607	0.827802	up	gene-Etr02312	--	--	--	--	--	Cellular Component: ubiquitin ligase complex (GO:0000151);; Biological Process: protein polyubiquitination (GO:0000209);; Biological Process: angiogenesis (GO:0001525);; Biological Process: blood vessel development (GO:0001568);; Biological Process: vasculogenesis (GO:0001570);; Biological Process: eye development (GO:0001654);; Biological Process: urogenital system development (GO:0001655);; Bio…	K10645|0.0e+00|sdu:111231127|K10645 E3 ubiquitin-protein ligase mind-bomb [EC:2.3.2.27] | (RefSeq) mib1; E3 ubiquitin-protein ligase MIB1 isoform X1	--	[R]	General function prediction only	Ankyrin repeats (3 copies)	E3 ubiquitin-protein ligase mib1 OS=Danio rerio OX=7955 GN=mib1 PE=1 SV=1	O	Posttranslational modification, protein turnover, chaperones	E3 ubiquitin-protein ligase MIB1 isoform X4 [Sparus aurata]
nbr-miR-140	0.0165423	0.154487	-1.01225	down	gene-Etr02337	0.000211559	0.781533	up	gene-Etr02337	--	--	--	--	--	Molecular Function: Rho guanyl-nucleotide exchange factor activity (GO:0005089);; Molecular Function: protein binding (GO:0005515);; Biological Process: autophagy (GO:0006914);; Biological Process: regulation of Rho protein signal transduction (GO:0035023);;	K17531|0.0e+00|lcf:108883359|K17531 obscurin-RhoGEF [EC:2.7.11.1] | (RefSeq) obscn; obscurin isoform X1	--	--	--	Immunoglobulin I-set domain	Myosin light chain kinase, smooth muscle OS=Gallus gallus OX=9031 GN=Mylk PE=1 SV=2	T	Signal transduction mechanisms	hypothetical protein F2P81_000488 [Scophthalmus maximus]
nbr-miR-140	0.0165423	0.154487	-1.01225	down	gene-Etr03952	0.000515587	0.864902	up	gene-Etr03952	--	--	--	--	--	Biological Process: negative regulation of circadian rhythm (GO:0042754);; Biological Process: negative regulation of transcription, DNA-templated (GO:0045892);;	K21989|6.7e-09|sasa:106611026|K21989 calcium permeable stress-gated cation channel | (RefSeq) calcium permeable stress-gated cation channel 1-like	--	--	--	Clock interacting protein circadian	CLOCK-interacting pacemaker OS=Xenopus laevis OX=8355 GN=cipc PE=2 SV=1	S	Function unknown	CLOCK-interacting pacemaker-like [Seriola dumerili]
nbr-miR-140	0.0165423	0.154487	-1.01225	down	gene-Etr06580	0.00909305	0.90173	up	gene-Etr06580	--	--	--	--	--	Cellular Component: integral component of membrane (GO:0016021);; Molecular Function: semaphorin receptor activity (GO:0017154);;	K06821|3.5e-275|pale:102888353|K06821 plexin B | (RefSeq) PLXNB2; plexin-B2	Axon guidance (ko04360)	[T]	Signal transduction mechanisms	Sema domain	Plexin-A4 OS=Danio rerio OX=7955 GN=plxna4 PE=2 SV=1	T	Signal transduction mechanisms	PREDICTED: LOW QUALITY PROTEIN: plexin-B2-like [Lates calcarifer]
nbr-miR-140	0.0165423	0.154487	-1.01225	down	gene-Etr07070	0.000361675	0.792914	up	gene-Etr07070	--	--	--	--	--	Cellular Component: integral component of membrane (GO:0016021);;	K05207|1.6e-69|ncc:104965237|K05207 glutamate receptor delta-2 subunit | (RefSeq) glutamate receptor ionotropic, delta-2-like	Neuroactive ligand-receptor interaction (ko04080)	--	--	Coagulation Factor Xa inhibitory site	--	T	Signal transduction mechanisms	astrotactin-2 isoform X1 [Seriola dumerili]
nbr-miR-140	0.0165423	0.154487	-1.01225	down	gene-Etr07782	0.000491768	0.65587	up	gene-Etr07782	--	--	--	[R]	General function prediction only	Molecular Function: ARF guanyl-nucleotide exchange factor activity (GO:0005086);; Biological Process: regulation of ARF protein signal transduction (GO:0032012);;	K12495|0.0e+00|lcf:108879655|K12495 IQ motif and SEC7 domain-containing protein | (RefSeq) LOW QUALITY PROTEIN: IQ motif and SEC7 domain-containing protein 3-like	Endocytosis (ko04144)	[U]	Intracellular trafficking, secretion, and vesicular transport	PH domain	--	U	Intracellular trafficking, secretion, and vesicular transport	PREDICTED: LOW QUALITY PROTEIN: IQ motif and SEC7 domain-containing protein 3-like [Lates calcarifer]
nbr-miR-140	0.0165423	0.154487	-1.01225	down	gene-Etr07835	5.31479e-06	0.67235	up	gene-Etr07835	--	--	--	--	--	Molecular Function: G protein-coupled receptor activity (GO:0004930);; Cellular Component: integral component of membrane (GO:0016021);;	K04243|0.0e+00|sdu:111224584|K04243 prosaposin receptor | (RefSeq) prosaposin receptor GPR37-like	--	[R]	General function prediction only	7 transmembrane receptor (rhodopsin family)	Endothelin receptor type B (Fragment) OS=Coturnix japonica OX=93934 GN=EDNRB PE=2 SV=1	S	Function unknown	prosaposin receptor GPR37-like [Seriola dumerili]
nbr-miR-140	0.0165423	0.154487	-1.01225	down	gene-Etr07978	0.000375938	0.789114	up	gene-Etr07978	--	--	--	[G]	Carbohydrate transport and metabolism	Molecular Function: molecular_function (GO:0003674);; Molecular Function: transporter activity (GO:0005215);; Cellular Component: cellular_component (GO:0005575);; Cellular Component: obsolete cell (GO:0005623);; Cellular Component: plasma membrane (GO:0005886);; Cellular Component: integral component of plasma membrane (GO:0005887);; Biological Process: transport (GO:0006810);; Biological Proces…	K14444|0.0e+00|lcf:108888345|K14444 solute carrier family 13 (sodium/sulfate cotransporter), member 1/4 | (RefSeq) slc13a4; solute carrier family 13 member 4 isoform X1	--	[P]	Inorganic ion transport and metabolism	Sodium:sulfate symporter transmembrane region	--	P	Inorganic ion transport and metabolism	solute carrier family 13 member 4 [Seriola lalandi dorsalis]
nbr-miR-140	0.0165423	0.154487	-1.01225	down	gene-Etr08256	0.000108773	0.735038	up	gene-Etr08256	--	--	--	--	--	Molecular Function: molecular_function (GO:0003674);; Molecular Function: signaling receptor binding (GO:0005102);; Molecular Function: binding (GO:0005488);; Molecular Function: protein binding (GO:0005515);; Cellular Component: cellular_component (GO:0005575);; Cellular Component: intracellular (GO:0005622);; Cellular Component: obsolete cell (GO:0005623);; Cellular Component: nucleus (GO:00056…	K17592|0.0e+00|lcf:108879395|K17592 sacsin | (RefSeq) sacs; sacsin isoform X1	--	--	--	HEPN domain	--	S	Function unknown	PREDICTED: sacsin isoform X2 [Lates calcarifer]
nbr-miR-140	0.0165423	0.154487	-1.01225	down	gene-Etr08526	0.000796366	0.74177	up	gene-Etr08526	--	--	--	--	--	Cellular Component: integral component of membrane (GO:0016021);;	--	--	[S]	Function unknown	Lung seven transmembrane receptor	Transmembrane protein 87A OS=Xenopus tropicalis OX=8364 GN=tmem87a PE=2 SV=1	S	Function unknown	transmembrane protein 87A-like isoform X1 [Seriola dumerili]
nbr-miR-140	0.0165423	0.154487	-1.01225	down	gene-Etr12322	0.000581578	0.701987	up	gene-Etr12322	--	--	--	--	--	Biological Process: regulation of response to biotic stimulus (GO:0002831);; Molecular Function: molecular_function (GO:0003674);; Molecular Function: catalytic activity (GO:0003824);; Molecular Function: ubiquitin-protein transferase activity (GO:0004842);; Molecular Function: protein binding (GO:0005515);; Cellular Component: cellular_component (GO:0005575);; Cellular Component: intracellular (…	K12167|0.0e+00|lcf:108881545|K12167 E3 ubiquitin-protein ligase HECW1 [EC:2.3.2.26] | (RefSeq) hecw1; LOW QUALITY PROTEIN: E3 ubiquitin-protein ligase HECW1	--	[O]	Posttranslational modification, protein turnover, chaperones	HECT-domain (ubiquitin-transferase)	E3 ubiquitin-protein ligase SMURF1 OS=Xenopus laevis OX=8355 GN=smurf1 PE=2 SV=1	O	Posttranslational modification, protein turnover, chaperones	E3 ubiquitin-protein ligase HECW1 [Mastacembelus armatus]
nbr-miR-140	0.0165423	0.154487	-1.01225	down	gene-Etr14976	0.00017855	0.765456	up	gene-Etr14976	--	--	--	[KL]	Transcription;; Replication, recombination and repair	Molecular Function: ATP binding (GO:0005524);; Cellular Component: nucleus (GO:0005634);; Biological Process: ATP-dependent chromatin remodeling (GO:0043044);; Molecular Function: metal ion binding (GO:0046872);; Biological Process: embryonic viscerocranium morphogenesis (GO:0048703);; Biological Process: head development (GO:0060322);;	K14435|0.0e+00|lcf:108885262|K14435 chromodomain-helicase-DNA-binding protein 5 [EC:3.6.4.12] | (RefSeq) chd5; LOW QUALITY PROTEIN: chromodomain-helicase-DNA-binding protein 5	--	[R]	General function prediction only	Domain of Unknown Function (DUF1086)	Chromodomain-helicase-DNA-binding protein 1 OS=Gallus gallus OX=9031 GN=CHD1 PE=1 SV=1	--	--	PREDICTED: LOW QUALITY PROTEIN: chromodomain-helicase-DNA-binding protein 5 [Lates calcarifer]
nbr-miR-140	0.0165423	0.154487	-1.01225	down	gene-Etr15320	6.53094e-12	1.0819	up	gene-Etr15320	--	--	--	--	--	Cellular Component: integral component of membrane (GO:0016021);;	K15117|1.9e-182|lcf:108886503|K15117 solute carrier family 25, member 34/35 | (RefSeq) slc25a34; solute carrier family 25 member 34	--	[C]	Energy production and conversion	Mitochondrial carrier protein	Solute carrier family 25 member 34 OS=Danio rerio OX=7955 GN=slc25a34 PE=2 SV=1	C	Energy production and conversion	PREDICTED: solute carrier family 25 member 34 [Lates calcarifer]
nbr-miR-140	0.0165423	0.154487	-1.01225	down	gene-Etr15984	2.06314e-10	0.949573	up	gene-Etr15984	--	--	--	--	--	Molecular Function: G protein-coupled receptor activity (GO:0004930);; Cellular Component: integral component of membrane (GO:0016021);;	K04244|3.5e-244|sdu:111235444|K04244 prosaposin receptor | (RefSeq) prosaposin receptor GPR37L1-like	--	[R]	General function prediction only	7 transmembrane receptor (rhodopsin family)	Endothelin receptor type B (Fragment) OS=Coturnix japonica OX=93934 GN=EDNRB PE=2 SV=1	T	Signal transduction mechanisms	prosaposin receptor GPR37L1-like [Seriola dumerili]
nbr-miR-140	0.0165423	0.154487	-1.01225	down	gene-Etr16715	0.00387429	0.720706	up	gene-Etr16715	--	--	--	--	--	Cellular Component: integral component of nuclear inner membrane (GO:0005639);;	--	--	[S]	Function unknown	Protein of unknown function C-terminus (DUF2448)	Transmembrane protein 201 OS=Danio rerio OX=7955 GN=tmem201 PE=2 SV=1	S	Function unknown	PREDICTED: transmembrane protein 201 [Lates calcarifer]
nbr-miR-140	0.0165423	0.154487	-1.01225	down	gene-Etr20161	1.42576e-13	1.99973	up	gene-Etr20161	--	--	--	--	--	Cellular Component: integral component of membrane (GO:0016021);; Molecular Function: semaphorin receptor binding (GO:0030215);;	K06529|0.0e+00|lcf:108883171|K06529 semaphorin 7 | (RefSeq) semaphorin-7A-like	--	[T]	Signal transduction mechanisms	Sema domain	Semaphorin-4E OS=Danio rerio OX=7955 GN=sema4e PE=2 SV=1	T	Signal transduction mechanisms	PREDICTED: semaphorin-7A-like [Lates calcarifer]
novel_miR_120	0.000502773	0.0225241	-1.29657	down	gene-Etr00191	6.08949e-18	0.706764	up	-0.353723	gene-Etr00191	0.0458831	down	--	--	Biological Process: microtubule cytoskeleton organization (GO:0000226);; Cellular Component: microtubule (GO:0005874);; Molecular Function: microtubule binding (GO:0008017);;	K10429|0.0e+00|lcf:108894195|K10429 microtubule-associated protein 1 | (RefSeq) map1a; LOW QUALITY PROTEIN: microtubule-associated protein 1A	--	[Z]	Cytoskeleton	--	Electromotor neuron-associated protein 1 (Fragment) OS=Tetronarce californica OX=7787 PE=2 SV=1	Z	Cytoskeleton	PREDICTED: LOW QUALITY PROTEIN: microtubule-associated protein 1A [Lates calcarifer]
novel_miR_120	0.000502773	0.0225241	-1.29657	down	gene-Etr00338	0.00341578	0.713515	up	gene-Etr00338	--	--	--	--	--	Molecular Function: DNA-binding transcription factor activity, RNA polymerase II-specific (GO:0000981);; Molecular Function: molecular_function (GO:0003674);; Molecular Function: DNA-binding transcription factor activity (GO:0003700);; Biological Process: regulation of transcription, DNA-templated (GO:0006355);; Biological Process: regulation of transcription by RNA polymerase II (GO:0006357);; B…	--	--	[R]	General function prediction only	C2H2-type zinc finger	--	S	Function unknown	zinc finger protein 507 [Seriola dumerili]
novel_miR_120	0.000502773	0.0225241	-1.29657	down	gene-Etr00357	6.52935e-07	0.627335	up	gene-Etr00357	--	--	--	[G]	Carbohydrate transport and metabolism	Molecular Function: catalytic activity (GO:0003824);; Molecular Function: calmodulin binding (GO:0005516);; Cellular Component: plasma membrane (GO:0005886);; Biological Process: glycogen metabolic process (GO:0005977);;	K07190|0.0e+00|lcf:108897685|K07190 phosphorylase kinase alpha/beta subunit | (RefSeq) phkb; phosphorylase b kinase regulatory subunit beta isoform X1	Calcium signaling pathway (ko04020);; Insulin signaling pathway (ko04910)	[G]	Carbohydrate transport and metabolism	Glycosyl hydrolases family 15	Phosphorylase b kinase regulatory subunit alpha, liver isoform OS=Takifugu rubripes OX=31033 GN=phka2 PE=3 SV=1	G	Carbohydrate transport and metabolism	PREDICTED: phosphorylase b kinase regulatory subunit beta isoform X1 [Lates calcarifer]
novel_miR_120	0.000502773	0.0225241	-1.29657	down	gene-Etr00573	0.00145227	0.924493	up	gene-Etr00573	--	--	--	--	--	Biological Process: thrombocyte differentiation (GO:0002574);; Molecular Function: GTPase activator activity (GO:0005096);; Biological Process: intracellular signal transduction (GO:0035556);; Biological Process: nucleate erythrocyte differentiation (GO:0043363);; Biological Process: negative regulation of Ras protein signal transduction (GO:0046580);; Biological Process: blood vessel lumenizatio…	K12380|0.0e+00|shr:100918630|K12380 Ras GTPase-activating protein 3 | (RefSeq) RASA3; ras GTPase-activating protein 3 isoform X1	Ras signaling pathway (ko04014)	[T]	Signal transduction mechanisms	C2 domain	--	T	Signal transduction mechanisms	ras GTPase-activating protein 3 isoform X2 [Gouania willdenowi]
novel_miR_120	0.000502773	0.0225241	-1.29657	down	gene-Etr00897	1.08784e-07	0.788242	up	gene-Etr00897	--	--	--	[L]	Replication, recombination and repair	Molecular Function: DNA (6-4) photolyase activity (GO:0003914);; Biological Process: DNA repair (GO:0006281);; Biological Process: response to light stimulus (GO:0009416);;	K02295|2.6e-279|sdu:111217875|K02295 cryptochrome | (RefSeq) cryptochrome-1-like	--	[LT]	Replication, recombination and repair;; Signal transduction mechanisms	FAD binding domain of DNA photolyase	Cryptochrome-1 OS=Gallus gallus OX=9031 GN=CRY1 PE=2 SV=1	--	--	cryptochrome-1-like [Seriola dumerili]
novel_miR_120	0.000502773	0.0225241	-1.29657	down	gene-Etr03672	0.000958056	0.895317	up	gene-Etr03672	--	--	--	--	--	Biological Process: regulation of cell migration (GO:0030334);; Biological Process: substrate adhesion-dependent cell spreading (GO:0034446);; Biological Process: regulation of dendritic spine morphogenesis (GO:0061001);;	K19930|0.0e+00|lco:104923926|K19930 SRC kinase signaling inhibitor 1 | (RefSeq) SRC kinase signaling inhibitor 1 isoform X3	--	--	--	--	--	T	Signal transduction mechanisms	SRC kinase signaling inhibitor 1 isoform X2 [Epinephelus lanceolatus]
novel_miR_120	0.000502773	0.0225241	-1.29657	down	gene-Etr05300	0.00698646	0.648349	up	gene-Etr05300	--	--	--	--	--	Molecular Function: protein binding (GO:0005515);;	K15302|0.0e+00|sdu:111237035|K15302 syntaxin-binding protein 4 | (RefSeq) stxbp4; syntaxin-binding protein 4 isoform X1	--	[S]	Function unknown	PDZ domain	Discs large homolog 1-like protein OS=Danio rerio OX=7955 GN=dlg1l PE=2 SV=1	S	Function unknown	syntaxin-binding protein 4 isoform X2 [Seriola lalandi dorsalis]
novel_miR_120	0.000502773	0.0225241	-1.29657	down	gene-Etr05798	0.00754287	1.03599	up	gene-Etr05798	--	--	--	[Q]	Secondary metabolites biosynthesis, transport and catabolism	Molecular Function: calcium ion binding (GO:0005509);; Cellular Component: plasma membrane (GO:0005886);; Biological Process: homophilic cell adhesion via plasma membrane adhesion molecules (GO:0007156);; Cellular Component: integral component of membrane (GO:0016021);;	K16501|0.0e+00|lcf:108899038|K16501 cadherin-related family member 1 | (RefSeq) cdhr1; cadherin-related family member 1 isoform X1	--	[S]	Function unknown	Cadherin domain	Cadherin-related family member 1 OS=Danio rerio OX=7955 GN=cdhr1 PE=2 SV=1	S	Function unknown	PREDICTED: cadherin-related family member 1 isoform X2 [Lates calcarifer]
novel_miR_120	0.000502773	0.0225241	-1.29657	down	gene-Etr07220	0.00401527	0.597847	up	gene-Etr07220	--	--	--	--	--	Cellular Component: plasma membrane (GO:0005886);; Biological Process: immune response (GO:0006955);; Biological Process: integrin-mediated signaling pathway (GO:0007229);; Cellular Component: actin cytoskeleton (GO:0015629);;	K17698|1.9e-40|oaa:100076091|K17698 FYN binding protein | (RefSeq) FYB1; FYN-binding protein 1 isoform X1	Rap1 signaling pathway (ko04015);; Yersinia infection (ko05135)	--	--	Helically-extended SH3 domain	--	T	Signal transduction mechanisms	FYN-binding protein 1 isoform X2 [Seriola dumerili]
novel_miR_120	0.000502773	0.0225241	-1.29657	down	gene-Etr08504	8.77301e-05	0.886956	up	gene-Etr08504	--	--	--	--	--	Cellular Component: Golgi trans cisterna (GO:0000138);; Molecular Function: molecular_function (GO:0003674);; Molecular Function: GTPase activator activity (GO:0005096);; Molecular Function: binding (GO:0005488);; Molecular Function: protein binding (GO:0005515);; Cellular Component: cellular_component (GO:0005575);; Cellular Component: intracellular (GO:0005622);; Cellular Component: obsolete ce…	K21851|0.0e+00|sdu:111240047|K21851 small G protein signaling modulator 2 | (RefSeq) sgsm2; small G protein signaling modulator 2	--	[R]	General function prediction only	Rab-GTPase-TBC domain	--	S	Function unknown	small G protein signaling modulator 2 isoform X2 [Morone saxatilis]
novel_miR_120	0.000502773	0.0225241	-1.29657	down	gene-Etr11023	0.00245049	0.638394	up	gene-Etr11023	--	--	--	--	--	Molecular Function: actin binding (GO:0003779);; Molecular Function: structural molecule activity (GO:0005198);; Cellular Component: cytoskeleton (GO:0005856);; Biological Process: cortical actin cytoskeleton organization (GO:0030866);;	K06107|5.8e-298|lcf:108896211|K06107 erythrocyte membrane protein band 4.1 | (RefSeq) LOW QUALITY PROTEIN: protein 4.1-like	--	[R]	General function prediction only	FERM C-terminal PH-like domain	Protein 4.1 OS=Xenopus laevis OX=8355 GN=epb41 PE=2 SV=1	S	Function unknown	protein 4.1 isoform X11 [Hippoglossus hippoglossus]
novel_miR_120	0.000502773	0.0225241	-1.29657	down	gene-Etr11646	0.00257546	0.710244	up	gene-Etr11646	--	--	--	--	--	Cellular Component: nucleus (GO:0005634);; Biological Process: regulation of transcription, DNA-templated (GO:0006355);; Cellular Component: CCR4-NOT core complex (GO:0030015);; Cellular Component: host cell nucleus (GO:0042025);;	K12580|0.0e+00|lcf:108886956|K12580 CCR4-NOT transcription complex subunit 3 | (RefSeq) CCR4-NOT transcription complex subunit 3-like	RNA degradation (ko03018)	[K]	Transcription	Not1 N-terminal domain, CCR4-Not complex component	--	K	Transcription	CCR4-NOT transcription complex subunit 3-like isoform X4 [Notolabrus celidotus]
novel_miR_120	0.000502773	0.0225241	-1.29657	down	gene-Etr12523	1.0544e-05	1.15146	up	gene-Etr12523	--	--	--	--	--	Biological Process: lymphangiogenesis (GO:0001946);; Molecular Function: DNA binding (GO:0003677);; Biological Process: regulation of transcription, DNA-templated (GO:0006355);;	K20211|0.0e+00|lcf:108893223|K20211 prospero homeobox 1 | (RefSeq) prospero homeobox protein 1-like isoform X1	--	[K]	Transcription	Homeo-prospero domain	Prospero homeobox protein 1 OS=Gallus gallus OX=9031 GN=PROX1 PE=2 SV=1	K	Transcription	PREDICTED: prospero homeobox protein 1-like isoform X1 [Lates calcarifer]
novel_miR_120	0.000502773	0.0225241	-1.29657	down	gene-Etr13553	3.45119e-09	1.09239	up	gene-Etr13553	--	--	--	[U]	Intracellular trafficking, secretion, and vesicular transport	Molecular Function: calcium ion binding (GO:0005509);; Cellular Component: plasma membrane (GO:0005886);; Biological Process: homophilic cell adhesion via plasma membrane adhesion molecules (GO:0007156);; Cellular Component: integral component of membrane (GO:0016021);;	K16669|0.0e+00|tng:GSTEN00011904G001|K16669 protocadherin Fat 4 | (RefSeq) unnamed protein product	--	[T]	Signal transduction mechanisms	Cadherin domain	Protocadherin-15 OS=Gallus gallus OX=9031 GN=Pcdh15 PE=1 SV=1	S	Function unknown	Protocadherin alpha-8 [Collichthys lucidus]
novel_miR_120	0.000502773	0.0225241	-1.29657	down	gene-Etr14659	0.00198355	0.671793	up	gene-Etr14659	--	--	--	[I]	Lipid transport and metabolism	Molecular Function: hydrolase activity (GO:0016787);;	K15743|1.3e-243|sdu:111229555|K15743 carboxylesterase 3/5 [EC:3.1.1.1] | (RefSeq) carboxylesterase 5A-like	--	[R]	General function prediction only	Carboxylesterase family	Fatty acyl-CoA hydrolase precursor, medium chain OS=Anas platyrhynchos OX=8839 PE=1 SV=1	I	Lipid transport and metabolism	carboxylesterase 5A-like [Seriola dumerili]
novel_miR_120	0.000502773	0.0225241	-1.29657	down	gene-Etr15858	2.52609e-05	1.20222	up	gene-Etr15858	--	--	--	--	--	Biological Process: exocytosis (GO:0006887);; Cellular Component: membrane (GO:0016020);; Molecular Function: Rab GTPase binding (GO:0017137);;	K15299|1.5e-150|lcf:108884377|K15299 regulating synaptic membrane exocytosis protein 4 | (RefSeq) rims4; regulating synaptic membrane exocytosis protein 4	--	[U]	Intracellular trafficking, secretion, and vesicular transport	C2 domain	Protein piccolo (Fragment) OS=Gallus gallus OX=9031 GN=PCLO PE=2 SV=1	U	Intracellular trafficking, secretion, and vesicular transport	PREDICTED: regulating synaptic membrane exocytosis protein 4 [Lates calcarifer]
novel_miR_120	0.000502773	0.0225241	-1.29657	down	gene-Etr16491	0.000328644	1.15607	up	gene-Etr16491	--	--	--	--	--	Biological Process: carbohydrate metabolic process (GO:0005975);; Biological Process: dorsal/ventral axis specification (GO:0009950);; Molecular Function: transferase activity, transferring glycosyl groups (GO:0016757);; Biological Process: proteoglycan biosynthetic process (GO:0030166);; Biological Process: positive regulation of BMP signaling pathway (GO:0030513);; Biological Process: otolith d…	K09905|6.4e-189|lcf:108889482|K09905 beta-1,4-galactosyltransferase 5 [EC:2.4.1.-] | (RefSeq) beta-1,4-galactosyltransferase 5-like isoform X1	Mucin type O-glycan biosynthesis (ko00512)	[G]	Carbohydrate transport and metabolism	N-terminal region of glycosyl transferase group 7	Beta-1,4-galactosyltransferase 5 OS=Danio rerio OX=7955 GN=b4galt5 PE=2 SV=2	G	Carbohydrate transport and metabolism	PREDICTED: beta-1,4-galactosyltransferase 5-like isoform X2 [Lates calcarifer]
novel_miR_120	0.000502773	0.0225241	-1.29657	down	gene-Etr18808	4.45179e-05	0.627173	up	-0.533395	gene-Etr18808	0.0218613	down	--	--	--	K15503|1.1e-175|lcf:108902451|K15503 serine/threonine-protein phosphatase 6 regulatory ankyrin repeat subunit B | (RefSeq) serine/threonine-protein phosphatase 6 regulatory ankyrin repeat subunit B-like	--	[R]	General function prediction only	Ankyrin repeats (3 copies)	Serine/threonine-protein phosphatase 6 regulatory ankyrin repeat subunit C OS=Danio rerio OX=7955 GN=ankrd52 PE=2 SV=1	S	Function unknown	PREDICTED: serine/threonine-protein phosphatase 6 regulatory ankyrin repeat subunit B-like [Lates calcarifer]
novel_miR_120	0.000502773	0.0225241	-1.29657	down	gene-Etr20520	5.45559e-06	1.29439	up	gene-Etr20520	--	--	--	[R]	General function prediction only	Biological Process: transition metal ion transport (GO:0000041);; Molecular Function: molecular_function (GO:0003674);; Molecular Function: catalytic activity (GO:0003824);; Cellular Component: cellular_component (GO:0005575);; Cellular Component: intracellular (GO:0005622);; Cellular Component: obsolete cell (GO:0005623);; Cellular Component: cytoplasm (GO:0005737);; Cellular Component: endosome…	K19876|2.8e-188|lco:104940315|K19876 metalloreductase STEAP4 [EC:1.16.1.-] | (RefSeq) steap4; metalloreductase STEAP4 isoform X1	--	--	--	Ferric reductase like transmembrane component	--	S	Function unknown	Metalloreductase STEAP4 [Larimichthys crocea]
novel_miR_120	0.000502773	0.0225241	-1.29657	down	gene-Etr20606	0.000381522	1.24889	up	gene-Etr20606	--	--	--	--	--	Molecular Function: cytokine receptor activity (GO:0004896);; Cellular Component: membrane (GO:0016020);;	K05055|2.4e-114|lcf:108885967|K05055 interleukin 6 receptor | (RefSeq) interleukin-6 receptor subunit alpha-like isoform X1	Cytokine-cytokine receptor interaction (ko04060)	--	--	Pre-pro-megakaryocyte potentiating factor precursor (Mesothelin)	--	S	Function unknown	putative otoancorin [Scophthalmus maximus]
novel_miR_697	0.00817225	0.102494	-0.684593	down	gene-Etr00264	6.77228e-06	1.20449	up	gene-Etr00264	--	--	--	--	--	Cellular Component: photoreceptor outer segment (GO:0001750);; Cellular Component: photoreceptor inner segment (GO:0001917);; Biological Process: system process (GO:0003008);; Molecular Function: molecular_function (GO:0003674);; Molecular Function: signaling receptor binding (GO:0005102);; Molecular Function: structural molecule activity (GO:0005198);; Molecular Function: binding (GO:0005488);; …	K15009|0.0e+00|ecb:100061705|K15009 SH3 and multiple ankyrin repeat domains protein | (RefSeq) SHANK2; SH3 and multiple ankyrin repeat domains protein 2 isoform X1	Glutamatergic synapse (ko04724)	[T]	Signal transduction mechanisms	Ankyrin repeats (3 copies)	SH3 and multiple ankyrin repeat domains protein 2 OS=Xenopus laevis OX=8355 GN=shank2 PE=2 SV=1	T	Signal transduction mechanisms	PREDICTED: SH3 and multiple ankyrin repeat domains protein 2 [Lates calcarifer]
novel_miR_697	0.00817225	0.102494	-0.684593	down	gene-Etr02283	3.95907e-05	0.712559	up	gene-Etr02283	--	--	--	--	--	Molecular Function: metal ion binding (GO:0046872);;	K21954|0.0e+00|sdu:111231173|K21954 FYVE and coiled-coil domain-containing protein 1 | (RefSeq) FYVE and coiled-coil domain-containing protein 1-like	Salmonella infection (ko05132)	[R]	General function prediction only	FYVE zinc finger	--	S	Function unknown	FYVE and coiled-coil domain-containing protein 1-like [Seriola dumerili]
novel_miR_697	0.00817225	0.102494	-0.684593	down	gene-Etr02312	0.000466607	0.827802	up	gene-Etr02312	--	--	--	--	--	Cellular Component: ubiquitin ligase complex (GO:0000151);; Biological Process: protein polyubiquitination (GO:0000209);; Biological Process: angiogenesis (GO:0001525);; Biological Process: blood vessel development (GO:0001568);; Biological Process: vasculogenesis (GO:0001570);; Biological Process: eye development (GO:0001654);; Biological Process: urogenital system development (GO:0001655);; Bio…	K10645|0.0e+00|sdu:111231127|K10645 E3 ubiquitin-protein ligase mind-bomb [EC:2.3.2.27] | (RefSeq) mib1; E3 ubiquitin-protein ligase MIB1 isoform X1	--	[R]	General function prediction only	Ankyrin repeats (3 copies)	E3 ubiquitin-protein ligase mib1 OS=Danio rerio OX=7955 GN=mib1 PE=1 SV=1	O	Posttranslational modification, protein turnover, chaperones	E3 ubiquitin-protein ligase MIB1 isoform X4 [Sparus aurata]
novel_miR_697	0.00817225	0.102494	-0.684593	down	gene-Etr07758	1.13978e-05	0.95183	up	gene-Etr07758	--	--	--	--	--	Cellular Component: integral component of membrane (GO:0016021);;	K14573|3.2e-16|fpg:101921765|K14573 nucleolar protein 4 | (RefSeq) RBM28; RNA-binding protein 28	Ribosome biogenesis in eukaryotes (ko03008)	--	--	--	--	S	Function unknown	proline-rich transmembrane protein 4-like [Seriola dumerili]
novel_miR_697	0.00817225	0.102494	-0.684593	down	gene-Etr10196	0.00655117	0.589957	up	gene-Etr10196	--	--	--	[V]	Defense mechanisms	Molecular Function: chloride channel activity (GO:0005254);; Molecular Function: ATP binding (GO:0005524);; Cellular Component: integral component of membrane (GO:0016021);; Molecular Function: ATPase activity (GO:0016887);; Molecular Function: ATPase-coupled transmembrane transporter activity (GO:0042626);;	K05673|0.0e+00|lcf:108880193|K05673 ATP-binding cassette, subfamily C (CFTR/MRP), member 4 | (RefSeq) multidrug resistance-associated protein 4-like	ABC transporters (ko02010)	[Q]	Secondary metabolites biosynthesis, transport and catabolism	ABC transporter transmembrane region	Multidrug resistance-associated protein 1 OS=Gallus gallus OX=9031 GN=ABCC1 PE=2 SV=1	Q	Secondary metabolites biosynthesis, transport and catabolism	PREDICTED: multidrug resistance-associated protein 4-like [Lates calcarifer]
novel_miR_697	0.00817225	0.102494	-0.684593	down	gene-Etr11012	0.00085913	0.982219	up	gene-Etr11012	--	--	--	--	--	Biological Process: intracellular signal transduction (GO:0035556);;	K20042|6.1e-35|dpl:KGM_209585|K20042 F-BAR domain only protein | (RefSeq) FCH domain only protein 2	--	[T]	Signal transduction mechanisms	SH3 domain-binding protein 5 (SH3BP5)	SH3 domain-binding protein 5-like OS=Xenopus laevis OX=8355 GN=sh3bp5l PE=2 SV=1	T	Signal transduction mechanisms	SH3 domain-binding protein 5-like [Seriola lalandi dorsalis]
novel_miR_697	0.00817225	0.102494	-0.684593	down	gene-Etr11217	0.000683682	0.745386	up	gene-Etr11217	--	--	--	--	--	Cellular Component: integral component of membrane (GO:0016021);;	K17495|0.0e+00|sdu:111223158|K17495 CUB and sushi domain-containing protein | (RefSeq) csmd2; CUB and sushi domain-containing protein 2	--	[TV]	Signal transduction mechanisms;; Defense mechanisms	CUB domain	Seizure protein 6 homolog OS=Xenopus laevis OX=8355 GN=sez6 PE=2 SV=1	--	--	CUB and sushi domain-containing protein 2 [Seriola dumerili]
novel_miR_697	0.00817225	0.102494	-0.684593	down	gene-Etr13165	3.74997e-05	0.58818	up	gene-Etr13165	--	--	--	--	--	Biological Process: regulation of transcription by RNA polymerase II (GO:0006357);;	--	--	[S]	Function unknown	Winged helix Storkhead-box1 domain	--	S	Function unknown	storkhead-box protein 2-like [Seriola dumerili]
novel_miR_697	0.00817225	0.102494	-0.684593	down	gene-Etr13672	0.000363452	0.763925	up	gene-Etr13672	--	--	--	--	--	Molecular Function: growth factor activity (GO:0008083);; Molecular Function: heparin binding (GO:0008201);; Cellular Component: membrane (GO:0016020);;	K05448|3.7e-109|ncc:104960665|K05448 vascular endothelial growth factor A | (RefSeq) vegfb; vascular endothelial growth factor B	MAPK signaling pathway (ko04010);; VEGF signaling pathway (ko04370);; Focal adhesion (ko04510)	--	--	PDGF/VEGF domain	Vascular endothelial growth factor A OS=Vipera ammodytes ammodytes OX=8705 PE=2 SV=1	T	Signal transduction mechanisms	PREDICTED: vascular endothelial growth factor B [Lates calcarifer]
novel_miR_697	0.00817225	0.102494	-0.684593	down	gene-Etr14850	0.00100742	0.835921	up	gene-Etr14850	--	--	--	--	--	Molecular Function: insulin-like growth factor binding (GO:0005520);; Cellular Component: extracellular region (GO:0005576);;	K23089|1.1e-159|lcf:108877459|K23089 WNT1-inducible-signaling pathway protein 2 | (RefSeq) WNT1-inducible-signaling pathway protein 2-like	--	--	--	CCN3 Nov like TSP1 domain	CCN family member 3 OS=Gallus gallus OX=9031 GN=CCN3 PE=2 SV=1	T	Signal transduction mechanisms	WNT1-inducible-signaling pathway protein 2-like [Epinephelus lanceolatus]
novel_miR_697	0.00817225	0.102494	-0.684593	down	gene-Etr15738	3.56035e-06	1.18886	up	gene-Etr15738	--	--	--	[T]	Signal transduction mechanisms	Molecular Function: protein kinase activity (GO:0004672);; Molecular Function: ATP binding (GO:0005524);;	K08812|2.7e-216|lcf:108885564|K08812 CaM kinase-like vesicle-associated [EC:2.7.11.-] | (RefSeq) camkv; caM kinase-like vesicle-associated protein	--	[T]	Signal transduction mechanisms	Protein kinase domain	CaM kinase-like vesicle-associated protein OS=Danio rerio OX=7955 GN=camkv PE=2 SV=2	T	Signal transduction mechanisms	PREDICTED: caM kinase-like vesicle-associated protein [Lates calcarifer]
novel_miR_697	0.00817225	0.102494	-0.684593	down	gene-Etr16040	0.000448343	0.759474	up	gene-Etr16040	--	--	--	[T]	Signal transduction mechanisms	Molecular Function: voltage-gated chloride channel activity (GO:0005247);; Cellular Component: integral component of membrane (GO:0016021);;	K05015|0.0e+00|lcf:108900501|K05015 chloride channel 6 | (RefSeq) clcn6; LOW QUALITY PROTEIN: chloride transport protein 6	--	[P]	Inorganic ion transport and metabolism	Voltage gated chloride channel	--	P	Inorganic ion transport and metabolism	PREDICTED: LOW QUALITY PROTEIN: chloride transport protein 6 [Lates calcarifer]
novel_miR_697	0.00817225	0.102494	-0.684593	down	gene-Etr19723	5.98892e-07	0.872665	up	gene-Etr19723	--	--	--	--	--	Molecular Function: 1-phosphatidylinositol binding (GO:0005545);; Cellular Component: clathrin-coated vesicle (GO:0030136);; Molecular Function: clathrin binding (GO:0030276);; Biological Process: clathrin coat assembly (GO:0048268);;	K20043|1.5e-126|sdu:111227836|K20043 clathrin coat assembly protein AP180 | (RefSeq) snap91; clathrin coat assembly protein AP180	--	[TU]	Signal transduction mechanisms;; Intracellular trafficking, secretion, and vesicular transport	ANTH domain	--	--	--	clathrin coat assembly protein AP180-like isoform X2 [Seriola lalandi dorsalis]
novel_miR_81	0.0376782	0.217593	-3.34127	down	gene-Etr01077	0.00687953	0.588882	up	gene-Etr01077	--	--	--	--	--	Molecular Function: molecular_function (GO:0003674);; Molecular Function: binding (GO:0005488);; Molecular Function: protein binding (GO:0005515);; Cellular Component: cellular_component (GO:0005575);; Cellular Component: intracellular (GO:0005622);; Cellular Component: obsolete cell (GO:0005623);; Cellular Component: cytoplasm (GO:0005737);; Cellular Component: cytoskeleton (GO:0005856);; Cellul…	K17591|0.0e+00|lcf:108878440|K17591 RIMS-binding protein 2 | (RefSeq) rimbp2; RIMS-binding protein 2 isoform X1	--	[TZ]	Signal transduction mechanisms;; Cytoskeleton	Syntaxin	RIMS-binding protein 2 OS=Gallus gallus OX=9031 GN=RIMBP2 PE=1 SV=1	T	Signal transduction mechanisms	PREDICTED: RIMS-binding protein 2 isoform X1 [Lates calcarifer]
novel_miR_81	0.0376782	0.217593	-3.34127	down	gene-Etr06932	5.63785e-10	4.33563	up	gene-Etr06932	--	--	--	--	--	--	K09666|1.9e-22|lak:106162449|K09666 beta-1,2-N-acetylglucosaminyltransferase [EC:2.4.1.-] | (RefSeq) protein O-linked-mannose beta-1,2-N-acetylglucosaminyltransferase 1	Mannose type O-glycan biosynthesis (ko00515)	--	--	Interleukin-like EMT inducer	Protein FAM3C OS=Danio rerio OX=7955 GN=fam3c PE=2 SV=1	--	--	PREDICTED: protein FAM3C-like [Lates calcarifer]
novel_miR_81	0.0376782	0.217593	-3.34127	down	gene-Etr07559	8.7311e-05	1.56471	up	gene-Etr07559	--	--	--	--	--	Cellular Component: membrane attack complex (GO:0005579);; Biological Process: complement activation (GO:0006956);;	K03996|5.8e-217|oaa:100088665|K03996 complement component 7 | (RefSeq) C7; complement component C7 isoform X1	Complement and coagulation cascades (ko04610);; Prion disease (ko05020);; Systemic lupus erythematosus (ko05322)	--	--	MAC/Perforin domain	Complement component C9 OS=Takifugu rubripes OX=31033 GN=c9 PE=3 SV=1	T	Signal transduction mechanisms	complement component C7 [Morone saxatilis]
novel_miR_81	0.0376782	0.217593	-3.34127	down	gene-Etr10505	2.14211e-05	1.11401	up	gene-Etr10505	--	--	--	--	--	--	--	--	--	--	--	--	S	Function unknown	PREDICTED: LOW QUALITY PROTEIN: tetratricopeptide repeat protein 9A-like [Lates calcarifer]
novel_miR_81	0.0376782	0.217593	-3.34127	down	gene-Etr13778	0.000718245	0.744618	up	gene-Etr13778	--	--	--	[V]	Defense mechanisms	Molecular Function: ATP binding (GO:0005524);; Molecular Function: organic anion transmembrane transporter activity (GO:0008514);; Cellular Component: integral component of membrane (GO:0016021);; Molecular Function: ATPase activity (GO:0016887);; Molecular Function: ATPase-coupled transmembrane transporter activity (GO:0042626);;	K05668|0.0e+00|lcf:108895377|K05668 ATP-binding cassette, subfamily C (CFTR/MRP), member 5 | (RefSeq) multidrug resistance-associated protein 5-like isoform X1	ABC transporters (ko02010)	[Q]	Secondary metabolites biosynthesis, transport and catabolism	ABC transporter transmembrane region	Multidrug resistance-associated protein 1 OS=Gallus gallus OX=9031 GN=ABCC1 PE=2 SV=1	Q	Secondary metabolites biosynthesis, transport and catabolism	PREDICTED: multidrug resistance-associated protein 5-like isoform X1 [Lates calcarifer]
novel_miR_81	0.0376782	0.217593	-3.34127	down	gene-Etr14547	5.92077e-05	0.634626	up	gene-Etr14547	--	--	--	--	--	Molecular Function: kinase activity (GO:0016301);; Biological Process: phosphatidylinositol phosphorylation (GO:0046854);; Biological Process: phosphatidylinositol-mediated signaling (GO:0048015);;	K00888|0.0e+00|lcf:108897568|K00888 phosphatidylinositol 4-kinase A [EC:2.7.1.67] | (RefSeq) phosphatidylinositol 4-kinase alpha-like isoform X1	Inositol phosphate metabolism (ko00562);; Phosphatidylinositol signaling system (ko04070)	[T]	Signal transduction mechanisms	Phosphatidylinositol 3- and 4-kinase	Phosphatidylinositol 4-kinase beta OS=Xenopus tropicalis OX=8364 GN=pi4kb PE=2 SV=1	T	Signal transduction mechanisms	PREDICTED: phosphatidylinositol 4-kinase alpha-like isoform X2 [Lates calcarifer]
novel_miR_81	0.0376782	0.217593	-3.34127	down	gene-Etr15631	4.35575e-13	0.838215	up	gene-Etr15631	--	--	--	[O]	Posttranslational modification, protein turnover, chaperones	Molecular Function: serine-type endopeptidase activity (GO:0004252);;	K01359|0.0e+00|lcf:108899706|K01359 proprotein convertase subtilisin/kexin type 1 [EC:3.4.21.93] | (RefSeq) pcsk1; neuroendocrine convertase 1	--	[O]	Posttranslational modification, protein turnover, chaperones	Subtilase family	Furin-1 OS=Xenopus laevis OX=8355 GN=furin PE=2 SV=1	O	Posttranslational modification, protein turnover, chaperones	neuroendocrine convertase 1 [Seriola lalandi dorsalis]
novel_miR_81	0.0376782	0.217593	-3.34127	down	gene-Etr16468	1.46107e-06	0.832404	up	gene-Etr16468	--	--	--	--	--	Biological Process: establishment of mitotic spindle orientation (GO:0000132);; Biological Process: microtubule cytoskeleton organization (GO:0000226);; Biological Process: mitotic cell cycle (GO:0000278);; Biological Process: eye development (GO:0001654);; Biological Process: compound eye morphogenesis (GO:0001745);; Biological Process: compound eye photoreceptor cell differentiation (GO:0001751…	K05727|0.0e+00|sdu:111217283|K05727 dedicator of cytokinesis protein 3 | (RefSeq) dedicator of cytokinesis protein 3-like	--	[T]	Signal transduction mechanisms	Dock homology region 2	--	T	Signal transduction mechanisms	PREDICTED: dedicator of cytokinesis protein 3-like isoform X5 [Lates calcarifer]
novel_miR_81	0.0376782	0.217593	-3.34127	down	gene-Etr17873	0.00563883	1.32892	up	gene-Etr17873	--	--	--	[R]	General function prediction only	Molecular Function: calcium ion binding (GO:0005509);; Cellular Component: integral component of membrane (GO:0016021);;	K20052|9.7e-240|lcf:108893033|K20052 low-density lipoprotein receptor-related protein 8 | (RefSeq) low-density lipoprotein receptor-related protein 8-like isoform X1	--	[T]	Signal transduction mechanisms	Low-density lipoprotein receptor domain class A	Low-density lipoprotein receptor-related protein 8 OS=Gallus gallus OX=9031 GN=LRP8 PE=1 SV=1	T	Signal transduction mechanisms	low-density lipoprotein receptor-related protein 8 isoform X1 [Anabas testudineus]
novel_miR_862	0.0313895	0.207307	-2.39492	down	gene-Etr00191	6.08949e-18	0.706764	up	-0.353723	gene-Etr00191	0.0458831	down	--	--	Biological Process: microtubule cytoskeleton organization (GO:0000226);; Cellular Component: microtubule (GO:0005874);; Molecular Function: microtubule binding (GO:0008017);;	K10429|0.0e+00|lcf:108894195|K10429 microtubule-associated protein 1 | (RefSeq) map1a; LOW QUALITY PROTEIN: microtubule-associated protein 1A	--	[Z]	Cytoskeleton	--	Electromotor neuron-associated protein 1 (Fragment) OS=Tetronarce californica OX=7787 PE=2 SV=1	Z	Cytoskeleton	PREDICTED: LOW QUALITY PROTEIN: microtubule-associated protein 1A [Lates calcarifer]
novel_miR_862	0.0313895	0.207307	-2.39492	down	gene-Etr00842	2.88286e-07	1.02536	up	gene-Etr00842	--	--	--	--	--	Cellular Component: integral component of membrane (GO:0016021);;	--	--	--	--	XK-related protein	XK-related protein 9 OS=Tetraodon nigroviridis OX=99883 GN=xkr9 PE=2 SV=1	S	Function unknown	XK-related protein 5-like isoform X3 [Larimichthys crocea]
novel_miR_862	0.0313895	0.207307	-2.39492	down	gene-Etr01707	0.000212056	0.769211	up	gene-Etr01707	--	--	--	[P]	Inorganic ion transport and metabolism	Biological Process: liver development (GO:0001889);; Molecular Function: nitric-oxide synthase activity (GO:0004517);; Molecular Function: calmodulin binding (GO:0005516);; Biological Process: nitric oxide biosynthetic process (GO:0006809);; Biological Process: serotonin receptor signaling pathway (GO:0007210);; Biological Process: nitric oxide mediated signal transduction (GO:0007263);; Molecula…	K13240|0.0e+00|sdu:111227324|K13240 nitric-oxide synthase, brain [EC:1.14.13.39] | (RefSeq) nos1; nitric oxide synthase, brain	Arginine biosynthesis (ko00220);; Arginine and proline metabolism (ko00330);; Calcium signaling pathway (ko04020);; Phagosome (ko04145);; Apelin signaling pathway (ko04371)	[C]	Energy production and conversion	Nitric oxide synthase, oxygenase domain	Nitric oxide synthase, inducible OS=Gallus gallus OX=9031 GN=NOS2 PE=2 SV=1	C	Energy production and conversion	nitric oxide synthase, brain [Seriola dumerili]
novel_miR_862	0.0313895	0.207307	-2.39492	down	gene-Etr03475	0.00592155	0.598868	up	gene-Etr03475	--	--	--	--	--	Biological Process: lipid transport (GO:0006869);; Molecular Function: lipid binding (GO:0008289);; Cellular Component: integral component of membrane (GO:0016021);;	K02602|1.2e-18|dsi:Dsimw501_GD12955|K02602 cytoplasmic polyadenylation element-binding protein | (RefSeq) Dsim_GD12955; uncharacterized protein, isoform B	Dorso-ventral axis formation (ko04320)	[R]	General function prediction only	--	--	S	Function unknown	PREDICTED: LOW QUALITY PROTEIN: testis-expressed sequence 2 protein-like [Lates calcarifer]
novel_miR_862	0.0313895	0.207307	-2.39492	down	gene-Etr04627	2.83478e-05	1.22911	up	gene-Etr04627	--	--	--	--	--	Cellular Component: exocyst (GO:0000145);; Biological Process: exocytosis (GO:0006887);;	K16463|0.0e+00|lcf:108890046|K16463 centrosomal protein CEP170 | (RefSeq) centrosomal protein of 170 kDa protein B-like	--	--	--	CEP170 C-terminus	Centrosomal protein of 170 kDa protein B OS=Xenopus tropicalis OX=8364 GN=cep170b PE=2 SV=1	S	Function unknown	centrosomal protein of 170 kDa protein B-like isoform X2 [Sparus aurata]
novel_miR_862	0.0313895	0.207307	-2.39492	down	gene-Etr05373	0.00928747	0.663462	up	gene-Etr05373	--	--	--	[E]	Amino acid transport and metabolism	Molecular Function: zinc ion binding (GO:0008270);; Molecular Function: methionine synthase activity (GO:0008705);; Molecular Function: cobalamin binding (GO:0031419);; Biological Process: methylation (GO:0032259);; Biological Process: pteridine-containing compound metabolic process (GO:0042558);;	K00548|0.0e+00|lcf:108876765|K00548 5-methyltetrahydrofolate--homocysteine methyltransferase [EC:2.1.1.13] | (RefSeq) mtr; methionine synthase isoform X1	Cysteine and methionine metabolism (ko00270);; Selenocompound metabolism (ko00450);; One carbon pool by folate (ko00670);; Biosynthesis of amino acids (ko01230)	--	--	Vitamin B12 dependent methionine synthase, activation domain	Betaine--homocysteine S-methyltransferase 1 OS=Xenopus tropicalis OX=8364 GN=bhmt PE=2 SV=1	E	Amino acid transport and metabolism	PREDICTED: methionine synthase isoform X1 [Lates calcarifer]
novel_miR_862	0.0313895	0.207307	-2.39492	down	gene-Etr08647	1.35004e-12	1.07863	up	gene-Etr08647	--	--	--	--	--	Biological Process: phosphatidylinositol 3-kinase signaling (GO:0014065);; Biological Process: neuron projection morphogenesis (GO:0048812);;	K17481|1.6e-59|asn:102374537|K17481 myosin XVI | (RefSeq) MYO16; unconventional myosin-XVI	--	--	--	Neuronal tyrosine-phosphorylated phosphoinositide-3-kinase adapter	--	S	Function unknown	PREDICTED: neuronal tyrosine-phosphorylated phosphoinositide-3-kinase adapter 2 [Lates calcarifer]
novel_miR_862	0.0313895	0.207307	-2.39492	down	gene-Etr09786	0.000159265	0.75532	up	gene-Etr09786	--	--	--	--	--	Biological Process: thigmotaxis (GO:0001966);; Cellular Component: voltage-gated calcium channel complex (GO:0005891);; Biological Process: neuromuscular synaptic transmission (GO:0007274);; Molecular Function: high voltage-gated calcium channel activity (GO:0008331);; Biological Process: regulation of ion transmembrane transport (GO:0034765);; Biological Process: swimming behavior (GO:0036269);;…	K04344|0.0e+00|sdu:111235833|K04344 voltage-dependent calcium channel P/Q type alpha-1A | (RefSeq) cacna1a; voltage-dependent P/Q-type calcium channel subunit alpha-1A	MAPK signaling pathway (ko04010);; Calcium signaling pathway (ko04020)	[PT]	Inorganic ion transport and metabolism;; Signal transduction mechanisms	Ion transport protein	Probable voltage-dependent N-type calcium channel subunit alpha-1B OS=Diplobatis ommata OX=1870830 PE=2 SV=1	P	Inorganic ion transport and metabolism	voltage-dependent P/Q-type calcium channel subunit alpha-1A [Seriola dumerili]
novel_miR_862	0.0313895	0.207307	-2.39492	down	gene-Etr10098	0.00708076	1.47005	up	gene-Etr10098	--	--	--	--	--	Molecular Function: ATP binding (GO:0005524);;	K20865|2.2e-34|xco:114149757|K20865 NACHT, LRR and PYD domains-containing protein 12 | (RefSeq) NACHT, LRR and PYD domains-containing protein 12-like	NOD-like receptor signaling pathway (ko04621)	--	--	--	--	S	Function unknown	PREDICTED: LOW QUALITY PROTEIN: protein NLRC3-like [Lates calcarifer]
novel_miR_862	0.0313895	0.207307	-2.39492	down	gene-Etr10964	2.73734e-08	0.603087	up	gene-Etr10964	--	--	--	--	--	Molecular Function: DNA-binding transcription factor activity (GO:0003700);; Molecular Function: steroid hormone receptor activity (GO:0003707);; Cellular Component: nucleus (GO:0005634);; Molecular Function: zinc ion binding (GO:0008270);; Cellular Component: host cell nucleus (GO:0042025);; Molecular Function: sequence-specific DNA binding (GO:0043565);;	K08531|2.5e-229|sdu:111230507|K08531 nuclear receptor subfamily 1 group D member 2 | (RefSeq) nuclear receptor subfamily 1 group D member 2-like	--	[T]	Signal transduction mechanisms	Zinc finger, C4 type (two domains)	Peroxisome proliferator-activated receptor delta OS=Xenopus laevis OX=8355 GN=ppard PE=1 SV=1	K	Transcription	PREDICTED: nuclear receptor subfamily 1 group D member 2 [Paralichthys olivaceus]
novel_miR_862	0.0313895	0.207307	-2.39492	down	gene-Etr11902	2.55014e-06	0.760801	up	0.702855	gene-Etr11902	0.015063	up	[T]	Signal transduction mechanisms	Molecular Function: protein tyrosine phosphatase activity (GO:0004725);; Cellular Component: integral component of membrane (GO:0016021);; Cellular Component: secretory granule (GO:0030141);;	K07817|0.0e+00|lcf:108896308|K07817 receptor-type tyrosine-protein phosphatase N [EC:3.1.3.48] | (RefSeq) ptprn2; receptor-type tyrosine-protein phosphatase N2 isoform X1	--	[T]	Signal transduction mechanisms	Protein-tyrosine phosphatase	Receptor-type tyrosine-protein phosphatase S OS=Gallus gallus OX=9031 GN=PTPRS PE=1 SV=3	T	Signal transduction mechanisms	PREDICTED: receptor-type tyrosine-protein phosphatase N2 isoform X1 [Lates calcarifer]
novel_miR_862	0.0313895	0.207307	-2.39492	down	gene-Etr13112	0.00219522	0.990551	up	gene-Etr13112	--	--	--	--	--	Molecular Function: nucleic acid binding (GO:0003676);; Molecular Function: transcription coregulator activity (GO:0003712);; Molecular Function: estrogen receptor binding (GO:0030331);;	K17962|1.6e-303|sdu:111232566|K17962 peroxisome proliferator-activated receptor gamma coactivator 1-beta | (RefSeq) peroxisome proliferator-activated receptor gamma coactivator 1-beta-like	--	--	--	--	--	A	RNA processing and modification	peroxisome proliferator-activated receptor gamma coactivator 1-beta-like [Seriola lalandi dorsalis]
novel_miR_862	0.0313895	0.207307	-2.39492	down	gene-Etr14106	1.3672e-14	1.49227	up	gene-Etr14106	--	--	--	--	--	Molecular Function: protein binding (GO:0005515);;	K22614|7.3e-128|sdu:111240138|K22614 NLR family CARD domain-containing protein 3 | (RefSeq) protein NLRC3-like	--	--	--	NLRC4 helical domain HD2	--	--	--	NACHT, LRR and PYD domains-containing protein 3-like, partial [Astatotilapia calliptera]
novel_miR_862	0.0313895	0.207307	-2.39492	down	gene-Etr21651	4.00299e-05	1.0505	up	gene-Etr21651	--	--	--	--	--	--	K16463|0.0e+00|sdu:111231704|K16463 centrosomal protein CEP170 | (RefSeq) centrosomal protein of 170 kDa protein B-like	--	--	--	CEP170 C-terminus	Centrosomal protein of 170 kDa protein B OS=Xenopus laevis OX=8355 GN=cep170b PE=2 SV=1	S	Function unknown	centrosomal protein of 170 kDa protein B-like isoform X2 [Sparus aurata]
cli-miR-140-3p	0.0164932	0.154487	-1.01375	down	gene-Etr02312	0.000466607	0.827802	up	gene-Etr02312	--	--	--	--	--	Cellular Component: ubiquitin ligase complex (GO:0000151);; Biological Process: protein polyubiquitination (GO:0000209);; Biological Process: angiogenesis (GO:0001525);; Biological Process: blood vessel development (GO:0001568);; Biological Process: vasculogenesis (GO:0001570);; Biological Process: eye development (GO:0001654);; Biological Process: urogenital system development (GO:0001655);; Bio…	K10645|0.0e+00|sdu:111231127|K10645 E3 ubiquitin-protein ligase mind-bomb [EC:2.3.2.27] | (RefSeq) mib1; E3 ubiquitin-protein ligase MIB1 isoform X1	--	[R]	General function prediction only	Ankyrin repeats (3 copies)	E3 ubiquitin-protein ligase mib1 OS=Danio rerio OX=7955 GN=mib1 PE=1 SV=1	O	Posttranslational modification, protein turnover, chaperones	E3 ubiquitin-protein ligase MIB1 isoform X4 [Sparus aurata]
cli-miR-140-3p	0.0164932	0.154487	-1.01375	down	gene-Etr02337	0.000211559	0.781533	up	gene-Etr02337	--	--	--	--	--	Molecular Function: Rho guanyl-nucleotide exchange factor activity (GO:0005089);; Molecular Function: protein binding (GO:0005515);; Biological Process: autophagy (GO:0006914);; Biological Process: regulation of Rho protein signal transduction (GO:0035023);;	K17531|0.0e+00|lcf:108883359|K17531 obscurin-RhoGEF [EC:2.7.11.1] | (RefSeq) obscn; obscurin isoform X1	--	--	--	Immunoglobulin I-set domain	Myosin light chain kinase, smooth muscle OS=Gallus gallus OX=9031 GN=Mylk PE=1 SV=2	T	Signal transduction mechanisms	hypothetical protein F2P81_000488 [Scophthalmus maximus]
cli-miR-140-3p	0.0164932	0.154487	-1.01375	down	gene-Etr03952	0.000515587	0.864902	up	gene-Etr03952	--	--	--	--	--	Biological Process: negative regulation of circadian rhythm (GO:0042754);; Biological Process: negative regulation of transcription, DNA-templated (GO:0045892);;	K21989|6.7e-09|sasa:106611026|K21989 calcium permeable stress-gated cation channel | (RefSeq) calcium permeable stress-gated cation channel 1-like	--	--	--	Clock interacting protein circadian	CLOCK-interacting pacemaker OS=Xenopus laevis OX=8355 GN=cipc PE=2 SV=1	S	Function unknown	CLOCK-interacting pacemaker-like [Seriola dumerili]
cli-miR-140-3p	0.0164932	0.154487	-1.01375	down	gene-Etr07070	0.000361675	0.792914	up	gene-Etr07070	--	--	--	--	--	Cellular Component: integral component of membrane (GO:0016021);;	K05207|1.6e-69|ncc:104965237|K05207 glutamate receptor delta-2 subunit | (RefSeq) glutamate receptor ionotropic, delta-2-like	Neuroactive ligand-receptor interaction (ko04080)	--	--	Coagulation Factor Xa inhibitory site	--	T	Signal transduction mechanisms	astrotactin-2 isoform X1 [Seriola dumerili]
cli-miR-140-3p	0.0164932	0.154487	-1.01375	down	gene-Etr07782	0.000491768	0.65587	up	gene-Etr07782	--	--	--	[R]	General function prediction only	Molecular Function: ARF guanyl-nucleotide exchange factor activity (GO:0005086);; Biological Process: regulation of ARF protein signal transduction (GO:0032012);;	K12495|0.0e+00|lcf:108879655|K12495 IQ motif and SEC7 domain-containing protein | (RefSeq) LOW QUALITY PROTEIN: IQ motif and SEC7 domain-containing protein 3-like	Endocytosis (ko04144)	[U]	Intracellular trafficking, secretion, and vesicular transport	PH domain	--	U	Intracellular trafficking, secretion, and vesicular transport	PREDICTED: LOW QUALITY PROTEIN: IQ motif and SEC7 domain-containing protein 3-like [Lates calcarifer]
cli-miR-140-3p	0.0164932	0.154487	-1.01375	down	gene-Etr07978	0.000375938	0.789114	up	gene-Etr07978	--	--	--	[G]	Carbohydrate transport and metabolism	Molecular Function: molecular_function (GO:0003674);; Molecular Function: transporter activity (GO:0005215);; Cellular Component: cellular_component (GO:0005575);; Cellular Component: obsolete cell (GO:0005623);; Cellular Component: plasma membrane (GO:0005886);; Cellular Component: integral component of plasma membrane (GO:0005887);; Biological Process: transport (GO:0006810);; Biological Proces…	K14444|0.0e+00|lcf:108888345|K14444 solute carrier family 13 (sodium/sulfate cotransporter), member 1/4 | (RefSeq) slc13a4; solute carrier family 13 member 4 isoform X1	--	[P]	Inorganic ion transport and metabolism	Sodium:sulfate symporter transmembrane region	--	P	Inorganic ion transport and metabolism	solute carrier family 13 member 4 [Seriola lalandi dorsalis]
cli-miR-140-3p	0.0164932	0.154487	-1.01375	down	gene-Etr08256	0.000108773	0.735038	up	gene-Etr08256	--	--	--	--	--	Molecular Function: molecular_function (GO:0003674);; Molecular Function: signaling receptor binding (GO:0005102);; Molecular Function: binding (GO:0005488);; Molecular Function: protein binding (GO:0005515);; Cellular Component: cellular_component (GO:0005575);; Cellular Component: intracellular (GO:0005622);; Cellular Component: obsolete cell (GO:0005623);; Cellular Component: nucleus (GO:00056…	K17592|0.0e+00|lcf:108879395|K17592 sacsin | (RefSeq) sacs; sacsin isoform X1	--	--	--	HEPN domain	--	S	Function unknown	PREDICTED: sacsin isoform X2 [Lates calcarifer]
cli-miR-140-3p	0.0164932	0.154487	-1.01375	down	gene-Etr12322	0.000581578	0.701987	up	gene-Etr12322	--	--	--	--	--	Biological Process: regulation of response to biotic stimulus (GO:0002831);; Molecular Function: molecular_function (GO:0003674);; Molecular Function: catalytic activity (GO:0003824);; Molecular Function: ubiquitin-protein transferase activity (GO:0004842);; Molecular Function: protein binding (GO:0005515);; Cellular Component: cellular_component (GO:0005575);; Cellular Component: intracellular (…	K12167|0.0e+00|lcf:108881545|K12167 E3 ubiquitin-protein ligase HECW1 [EC:2.3.2.26] | (RefSeq) hecw1; LOW QUALITY PROTEIN: E3 ubiquitin-protein ligase HECW1	--	[O]	Posttranslational modification, protein turnover, chaperones	HECT-domain (ubiquitin-transferase)	E3 ubiquitin-protein ligase SMURF1 OS=Xenopus laevis OX=8355 GN=smurf1 PE=2 SV=1	O	Posttranslational modification, protein turnover, chaperones	E3 ubiquitin-protein ligase HECW1 [Mastacembelus armatus]
cli-miR-140-3p	0.0164932	0.154487	-1.01375	down	gene-Etr14976	0.00017855	0.765456	up	gene-Etr14976	--	--	--	[KL]	Transcription;; Replication, recombination and repair	Molecular Function: ATP binding (GO:0005524);; Cellular Component: nucleus (GO:0005634);; Biological Process: ATP-dependent chromatin remodeling (GO:0043044);; Molecular Function: metal ion binding (GO:0046872);; Biological Process: embryonic viscerocranium morphogenesis (GO:0048703);; Biological Process: head development (GO:0060322);;	K14435|0.0e+00|lcf:108885262|K14435 chromodomain-helicase-DNA-binding protein 5 [EC:3.6.4.12] | (RefSeq) chd5; LOW QUALITY PROTEIN: chromodomain-helicase-DNA-binding protein 5	--	[R]	General function prediction only	Domain of Unknown Function (DUF1086)	Chromodomain-helicase-DNA-binding protein 1 OS=Gallus gallus OX=9031 GN=CHD1 PE=1 SV=1	--	--	PREDICTED: LOW QUALITY PROTEIN: chromodomain-helicase-DNA-binding protein 5 [Lates calcarifer]
cli-miR-140-3p	0.0164932	0.154487	-1.01375	down	gene-Etr15320	6.53094e-12	1.0819	up	gene-Etr15320	--	--	--	--	--	Cellular Component: integral component of membrane (GO:0016021);;	K15117|1.9e-182|lcf:108886503|K15117 solute carrier family 25, member 34/35 | (RefSeq) slc25a34; solute carrier family 25 member 34	--	[C]	Energy production and conversion	Mitochondrial carrier protein	Solute carrier family 25 member 34 OS=Danio rerio OX=7955 GN=slc25a34 PE=2 SV=1	C	Energy production and conversion	PREDICTED: solute carrier family 25 member 34 [Lates calcarifer]
cli-miR-140-3p	0.0164932	0.154487	-1.01375	down	gene-Etr15984	2.06314e-10	0.949573	up	gene-Etr15984	--	--	--	--	--	Molecular Function: G protein-coupled receptor activity (GO:0004930);; Cellular Component: integral component of membrane (GO:0016021);;	K04244|3.5e-244|sdu:111235444|K04244 prosaposin receptor | (RefSeq) prosaposin receptor GPR37L1-like	--	[R]	General function prediction only	7 transmembrane receptor (rhodopsin family)	Endothelin receptor type B (Fragment) OS=Coturnix japonica OX=93934 GN=EDNRB PE=2 SV=1	T	Signal transduction mechanisms	prosaposin receptor GPR37L1-like [Seriola dumerili]
cli-miR-140-3p	0.0164932	0.154487	-1.01375	down	gene-Etr16715	0.00387429	0.720706	up	gene-Etr16715	--	--	--	--	--	Cellular Component: integral component of nuclear inner membrane (GO:0005639);;	--	--	[S]	Function unknown	Protein of unknown function C-terminus (DUF2448)	Transmembrane protein 201 OS=Danio rerio OX=7955 GN=tmem201 PE=2 SV=1	S	Function unknown	PREDICTED: transmembrane protein 201 [Lates calcarifer]
mze-miR-140	0.0220434	0.18075	-0.968697	down	gene-Etr02312	0.000466607	0.827802	up	gene-Etr02312	--	--	--	--	--	Cellular Component: ubiquitin ligase complex (GO:0000151);; Biological Process: protein polyubiquitination (GO:0000209);; Biological Process: angiogenesis (GO:0001525);; Biological Process: blood vessel development (GO:0001568);; Biological Process: vasculogenesis (GO:0001570);; Biological Process: eye development (GO:0001654);; Biological Process: urogenital system development (GO:0001655);; Bio…	K10645|0.0e+00|sdu:111231127|K10645 E3 ubiquitin-protein ligase mind-bomb [EC:2.3.2.27] | (RefSeq) mib1; E3 ubiquitin-protein ligase MIB1 isoform X1	--	[R]	General function prediction only	Ankyrin repeats (3 copies)	E3 ubiquitin-protein ligase mib1 OS=Danio rerio OX=7955 GN=mib1 PE=1 SV=1	O	Posttranslational modification, protein turnover, chaperones	E3 ubiquitin-protein ligase MIB1 isoform X4 [Sparus aurata]
mze-miR-140	0.0220434	0.18075	-0.968697	down	gene-Etr02337	0.000211559	0.781533	up	gene-Etr02337	--	--	--	--	--	Molecular Function: Rho guanyl-nucleotide exchange factor activity (GO:0005089);; Molecular Function: protein binding (GO:0005515);; Biological Process: autophagy (GO:0006914);; Biological Process: regulation of Rho protein signal transduction (GO:0035023);;	K17531|0.0e+00|lcf:108883359|K17531 obscurin-RhoGEF [EC:2.7.11.1] | (RefSeq) obscn; obscurin isoform X1	--	--	--	Immunoglobulin I-set domain	Myosin light chain kinase, smooth muscle OS=Gallus gallus OX=9031 GN=Mylk PE=1 SV=2	T	Signal transduction mechanisms	hypothetical protein F2P81_000488 [Scophthalmus maximus]
mze-miR-140	0.0220434	0.18075	-0.968697	down	gene-Etr03952	0.000515587	0.864902	up	gene-Etr03952	--	--	--	--	--	Biological Process: negative regulation of circadian rhythm (GO:0042754);; Biological Process: negative regulation of transcription, DNA-templated (GO:0045892);;	K21989|6.7e-09|sasa:106611026|K21989 calcium permeable stress-gated cation channel | (RefSeq) calcium permeable stress-gated cation channel 1-like	--	--	--	Clock interacting protein circadian	CLOCK-interacting pacemaker OS=Xenopus laevis OX=8355 GN=cipc PE=2 SV=1	S	Function unknown	CLOCK-interacting pacemaker-like [Seriola dumerili]
mze-miR-140	0.0220434	0.18075	-0.968697	down	gene-Etr07070	0.000361675	0.792914	up	gene-Etr07070	--	--	--	--	--	Cellular Component: integral component of membrane (GO:0016021);;	K05207|1.6e-69|ncc:104965237|K05207 glutamate receptor delta-2 subunit | (RefSeq) glutamate receptor ionotropic, delta-2-like	Neuroactive ligand-receptor interaction (ko04080)	--	--	Coagulation Factor Xa inhibitory site	--	T	Signal transduction mechanisms	astrotactin-2 isoform X1 [Seriola dumerili]
mze-miR-140	0.0220434	0.18075	-0.968697	down	gene-Etr07782	0.000491768	0.65587	up	gene-Etr07782	--	--	--	[R]	General function prediction only	Molecular Function: ARF guanyl-nucleotide exchange factor activity (GO:0005086);; Biological Process: regulation of ARF protein signal transduction (GO:0032012);;	K12495|0.0e+00|lcf:108879655|K12495 IQ motif and SEC7 domain-containing protein | (RefSeq) LOW QUALITY PROTEIN: IQ motif and SEC7 domain-containing protein 3-like	Endocytosis (ko04144)	[U]	Intracellular trafficking, secretion, and vesicular transport	PH domain	--	U	Intracellular trafficking, secretion, and vesicular transport	PREDICTED: LOW QUALITY PROTEIN: IQ motif and SEC7 domain-containing protein 3-like [Lates calcarifer]
mze-miR-140	0.0220434	0.18075	-0.968697	down	gene-Etr07978	0.000375938	0.789114	up	gene-Etr07978	--	--	--	[G]	Carbohydrate transport and metabolism	Molecular Function: molecular_function (GO:0003674);; Molecular Function: transporter activity (GO:0005215);; Cellular Component: cellular_component (GO:0005575);; Cellular Component: obsolete cell (GO:0005623);; Cellular Component: plasma membrane (GO:0005886);; Cellular Component: integral component of plasma membrane (GO:0005887);; Biological Process: transport (GO:0006810);; Biological Proces…	K14444|0.0e+00|lcf:108888345|K14444 solute carrier family 13 (sodium/sulfate cotransporter), member 1/4 | (RefSeq) slc13a4; solute carrier family 13 member 4 isoform X1	--	[P]	Inorganic ion transport and metabolism	Sodium:sulfate symporter transmembrane region	--	P	Inorganic ion transport and metabolism	solute carrier family 13 member 4 [Seriola lalandi dorsalis]
mze-miR-140	0.0220434	0.18075	-0.968697	down	gene-Etr08256	0.000108773	0.735038	up	gene-Etr08256	--	--	--	--	--	Molecular Function: molecular_function (GO:0003674);; Molecular Function: signaling receptor binding (GO:0005102);; Molecular Function: binding (GO:0005488);; Molecular Function: protein binding (GO:0005515);; Cellular Component: cellular_component (GO:0005575);; Cellular Component: intracellular (GO:0005622);; Cellular Component: obsolete cell (GO:0005623);; Cellular Component: nucleus (GO:00056…	K17592|0.0e+00|lcf:108879395|K17592 sacsin | (RefSeq) sacs; sacsin isoform X1	--	--	--	HEPN domain	--	S	Function unknown	PREDICTED: sacsin isoform X2 [Lates calcarifer]
mze-miR-140	0.0220434	0.18075	-0.968697	down	gene-Etr12322	0.000581578	0.701987	up	gene-Etr12322	--	--	--	--	--	Biological Process: regulation of response to biotic stimulus (GO:0002831);; Molecular Function: molecular_function (GO:0003674);; Molecular Function: catalytic activity (GO:0003824);; Molecular Function: ubiquitin-protein transferase activity (GO:0004842);; Molecular Function: protein binding (GO:0005515);; Cellular Component: cellular_component (GO:0005575);; Cellular Component: intracellular (…	K12167|0.0e+00|lcf:108881545|K12167 E3 ubiquitin-protein ligase HECW1 [EC:2.3.2.26] | (RefSeq) hecw1; LOW QUALITY PROTEIN: E3 ubiquitin-protein ligase HECW1	--	[O]	Posttranslational modification, protein turnover, chaperones	HECT-domain (ubiquitin-transferase)	E3 ubiquitin-protein ligase SMURF1 OS=Xenopus laevis OX=8355 GN=smurf1 PE=2 SV=1	O	Posttranslational modification, protein turnover, chaperones	E3 ubiquitin-protein ligase HECW1 [Mastacembelus armatus]
mze-miR-140	0.0220434	0.18075	-0.968697	down	gene-Etr14976	0.00017855	0.765456	up	gene-Etr14976	--	--	--	[KL]	Transcription;; Replication, recombination and repair	Molecular Function: ATP binding (GO:0005524);; Cellular Component: nucleus (GO:0005634);; Biological Process: ATP-dependent chromatin remodeling (GO:0043044);; Molecular Function: metal ion binding (GO:0046872);; Biological Process: embryonic viscerocranium morphogenesis (GO:0048703);; Biological Process: head development (GO:0060322);;	K14435|0.0e+00|lcf:108885262|K14435 chromodomain-helicase-DNA-binding protein 5 [EC:3.6.4.12] | (RefSeq) chd5; LOW QUALITY PROTEIN: chromodomain-helicase-DNA-binding protein 5	--	[R]	General function prediction only	Domain of Unknown Function (DUF1086)	Chromodomain-helicase-DNA-binding protein 1 OS=Gallus gallus OX=9031 GN=CHD1 PE=1 SV=1	--	--	PREDICTED: LOW QUALITY PROTEIN: chromodomain-helicase-DNA-binding protein 5 [Lates calcarifer]
mze-miR-140	0.0220434	0.18075	-0.968697	down	gene-Etr15320	6.53094e-12	1.0819	up	gene-Etr15320	--	--	--	--	--	Cellular Component: integral component of membrane (GO:0016021);;	K15117|1.9e-182|lcf:108886503|K15117 solute carrier family 25, member 34/35 | (RefSeq) slc25a34; solute carrier family 25 member 34	--	[C]	Energy production and conversion	Mitochondrial carrier protein	Solute carrier family 25 member 34 OS=Danio rerio OX=7955 GN=slc25a34 PE=2 SV=1	C	Energy production and conversion	PREDICTED: solute carrier family 25 member 34 [Lates calcarifer]
mze-miR-140	0.0220434	0.18075	-0.968697	down	gene-Etr15984	2.06314e-10	0.949573	up	gene-Etr15984	--	--	--	--	--	Molecular Function: G protein-coupled receptor activity (GO:0004930);; Cellular Component: integral component of membrane (GO:0016021);;	K04244|3.5e-244|sdu:111235444|K04244 prosaposin receptor | (RefSeq) prosaposin receptor GPR37L1-like	--	[R]	General function prediction only	7 transmembrane receptor (rhodopsin family)	Endothelin receptor type B (Fragment) OS=Coturnix japonica OX=93934 GN=EDNRB PE=2 SV=1	T	Signal transduction mechanisms	prosaposin receptor GPR37L1-like [Seriola dumerili]
mze-miR-140	0.0220434	0.18075	-0.968697	down	gene-Etr16715	0.00387429	0.720706	up	gene-Etr16715	--	--	--	--	--	Cellular Component: integral component of nuclear inner membrane (GO:0005639);;	--	--	[S]	Function unknown	Protein of unknown function C-terminus (DUF2448)	Transmembrane protein 201 OS=Danio rerio OX=7955 GN=tmem201 PE=2 SV=1	S	Function unknown	PREDICTED: transmembrane protein 201 [Lates calcarifer]
cgr-miR-140-3p	0.0173114	0.159763	-0.978167	down	gene-Etr02312	0.000466607	0.827802	up	gene-Etr02312	--	--	--	--	--	Cellular Component: ubiquitin ligase complex (GO:0000151);; Biological Process: protein polyubiquitination (GO:0000209);; Biological Process: angiogenesis (GO:0001525);; Biological Process: blood vessel development (GO:0001568);; Biological Process: vasculogenesis (GO:0001570);; Biological Process: eye development (GO:0001654);; Biological Process: urogenital system development (GO:0001655);; Bio…	K10645|0.0e+00|sdu:111231127|K10645 E3 ubiquitin-protein ligase mind-bomb [EC:2.3.2.27] | (RefSeq) mib1; E3 ubiquitin-protein ligase MIB1 isoform X1	--	[R]	General function prediction only	Ankyrin repeats (3 copies)	E3 ubiquitin-protein ligase mib1 OS=Danio rerio OX=7955 GN=mib1 PE=1 SV=1	O	Posttranslational modification, protein turnover, chaperones	E3 ubiquitin-protein ligase MIB1 isoform X4 [Sparus aurata]
cgr-miR-140-3p	0.0173114	0.159763	-0.978167	down	gene-Etr02337	0.000211559	0.781533	up	gene-Etr02337	--	--	--	--	--	Molecular Function: Rho guanyl-nucleotide exchange factor activity (GO:0005089);; Molecular Function: protein binding (GO:0005515);; Biological Process: autophagy (GO:0006914);; Biological Process: regulation of Rho protein signal transduction (GO:0035023);;	K17531|0.0e+00|lcf:108883359|K17531 obscurin-RhoGEF [EC:2.7.11.1] | (RefSeq) obscn; obscurin isoform X1	--	--	--	Immunoglobulin I-set domain	Myosin light chain kinase, smooth muscle OS=Gallus gallus OX=9031 GN=Mylk PE=1 SV=2	T	Signal transduction mechanisms	hypothetical protein F2P81_000488 [Scophthalmus maximus]
cgr-miR-140-3p	0.0173114	0.159763	-0.978167	down	gene-Etr03952	0.000515587	0.864902	up	gene-Etr03952	--	--	--	--	--	Biological Process: negative regulation of circadian rhythm (GO:0042754);; Biological Process: negative regulation of transcription, DNA-templated (GO:0045892);;	K21989|6.7e-09|sasa:106611026|K21989 calcium permeable stress-gated cation channel | (RefSeq) calcium permeable stress-gated cation channel 1-like	--	--	--	Clock interacting protein circadian	CLOCK-interacting pacemaker OS=Xenopus laevis OX=8355 GN=cipc PE=2 SV=1	S	Function unknown	CLOCK-interacting pacemaker-like [Seriola dumerili]
cgr-miR-140-3p	0.0173114	0.159763	-0.978167	down	gene-Etr07070	0.000361675	0.792914	up	gene-Etr07070	--	--	--	--	--	Cellular Component: integral component of membrane (GO:0016021);;	K05207|1.6e-69|ncc:104965237|K05207 glutamate receptor delta-2 subunit | (RefSeq) glutamate receptor ionotropic, delta-2-like	Neuroactive ligand-receptor interaction (ko04080)	--	--	Coagulation Factor Xa inhibitory site	--	T	Signal transduction mechanisms	astrotactin-2 isoform X1 [Seriola dumerili]
cgr-miR-140-3p	0.0173114	0.159763	-0.978167	down	gene-Etr07782	0.000491768	0.65587	up	gene-Etr07782	--	--	--	[R]	General function prediction only	Molecular Function: ARF guanyl-nucleotide exchange factor activity (GO:0005086);; Biological Process: regulation of ARF protein signal transduction (GO:0032012);;	K12495|0.0e+00|lcf:108879655|K12495 IQ motif and SEC7 domain-containing protein | (RefSeq) LOW QUALITY PROTEIN: IQ motif and SEC7 domain-containing protein 3-like	Endocytosis (ko04144)	[U]	Intracellular trafficking, secretion, and vesicular transport	PH domain	--	U	Intracellular trafficking, secretion, and vesicular transport	PREDICTED: LOW QUALITY PROTEIN: IQ motif and SEC7 domain-containing protein 3-like [Lates calcarifer]
cgr-miR-140-3p	0.0173114	0.159763	-0.978167	down	gene-Etr07978	0.000375938	0.789114	up	gene-Etr07978	--	--	--	[G]	Carbohydrate transport and metabolism	Molecular Function: molecular_function (GO:0003674);; Molecular Function: transporter activity (GO:0005215);; Cellular Component: cellular_component (GO:0005575);; Cellular Component: obsolete cell (GO:0005623);; Cellular Component: plasma membrane (GO:0005886);; Cellular Component: integral component of plasma membrane (GO:0005887);; Biological Process: transport (GO:0006810);; Biological Proces…	K14444|0.0e+00|lcf:108888345|K14444 solute carrier family 13 (sodium/sulfate cotransporter), member 1/4 | (RefSeq) slc13a4; solute carrier family 13 member 4 isoform X1	--	[P]	Inorganic ion transport and metabolism	Sodium:sulfate symporter transmembrane region	--	P	Inorganic ion transport and metabolism	solute carrier family 13 member 4 [Seriola lalandi dorsalis]
cgr-miR-140-3p	0.0173114	0.159763	-0.978167	down	gene-Etr08256	0.000108773	0.735038	up	gene-Etr08256	--	--	--	--	--	Molecular Function: molecular_function (GO:0003674);; Molecular Function: signaling receptor binding (GO:0005102);; Molecular Function: binding (GO:0005488);; Molecular Function: protein binding (GO:0005515);; Cellular Component: cellular_component (GO:0005575);; Cellular Component: intracellular (GO:0005622);; Cellular Component: obsolete cell (GO:0005623);; Cellular Component: nucleus (GO:00056…	K17592|0.0e+00|lcf:108879395|K17592 sacsin | (RefSeq) sacs; sacsin isoform X1	--	--	--	HEPN domain	--	S	Function unknown	PREDICTED: sacsin isoform X2 [Lates calcarifer]
cgr-miR-140-3p	0.0173114	0.159763	-0.978167	down	gene-Etr12322	0.000581578	0.701987	up	gene-Etr12322	--	--	--	--	--	Biological Process: regulation of response to biotic stimulus (GO:0002831);; Molecular Function: molecular_function (GO:0003674);; Molecular Function: catalytic activity (GO:0003824);; Molecular Function: ubiquitin-protein transferase activity (GO:0004842);; Molecular Function: protein binding (GO:0005515);; Cellular Component: cellular_component (GO:0005575);; Cellular Component: intracellular (…	K12167|0.0e+00|lcf:108881545|K12167 E3 ubiquitin-protein ligase HECW1 [EC:2.3.2.26] | (RefSeq) hecw1; LOW QUALITY PROTEIN: E3 ubiquitin-protein ligase HECW1	--	[O]	Posttranslational modification, protein turnover, chaperones	HECT-domain (ubiquitin-transferase)	E3 ubiquitin-protein ligase SMURF1 OS=Xenopus laevis OX=8355 GN=smurf1 PE=2 SV=1	O	Posttranslational modification, protein turnover, chaperones	E3 ubiquitin-protein ligase HECW1 [Mastacembelus armatus]
cgr-miR-140-3p	0.0173114	0.159763	-0.978167	down	gene-Etr14976	0.00017855	0.765456	up	gene-Etr14976	--	--	--	[KL]	Transcription;; Replication, recombination and repair	Molecular Function: ATP binding (GO:0005524);; Cellular Component: nucleus (GO:0005634);; Biological Process: ATP-dependent chromatin remodeling (GO:0043044);; Molecular Function: metal ion binding (GO:0046872);; Biological Process: embryonic viscerocranium morphogenesis (GO:0048703);; Biological Process: head development (GO:0060322);;	K14435|0.0e+00|lcf:108885262|K14435 chromodomain-helicase-DNA-binding protein 5 [EC:3.6.4.12] | (RefSeq) chd5; LOW QUALITY PROTEIN: chromodomain-helicase-DNA-binding protein 5	--	[R]	General function prediction only	Domain of Unknown Function (DUF1086)	Chromodomain-helicase-DNA-binding protein 1 OS=Gallus gallus OX=9031 GN=CHD1 PE=1 SV=1	--	--	PREDICTED: LOW QUALITY PROTEIN: chromodomain-helicase-DNA-binding protein 5 [Lates calcarifer]
cgr-miR-140-3p	0.0173114	0.159763	-0.978167	down	gene-Etr15320	6.53094e-12	1.0819	up	gene-Etr15320	--	--	--	--	--	Cellular Component: integral component of membrane (GO:0016021);;	K15117|1.9e-182|lcf:108886503|K15117 solute carrier family 25, member 34/35 | (RefSeq) slc25a34; solute carrier family 25 member 34	--	[C]	Energy production and conversion	Mitochondrial carrier protein	Solute carrier family 25 member 34 OS=Danio rerio OX=7955 GN=slc25a34 PE=2 SV=1	C	Energy production and conversion	PREDICTED: solute carrier family 25 member 34 [Lates calcarifer]
cgr-miR-140-3p	0.0173114	0.159763	-0.978167	down	gene-Etr15984	2.06314e-10	0.949573	up	gene-Etr15984	--	--	--	--	--	Molecular Function: G protein-coupled receptor activity (GO:0004930);; Cellular Component: integral component of membrane (GO:0016021);;	K04244|3.5e-244|sdu:111235444|K04244 prosaposin receptor | (RefSeq) prosaposin receptor GPR37L1-like	--	[R]	General function prediction only	7 transmembrane receptor (rhodopsin family)	Endothelin receptor type B (Fragment) OS=Coturnix japonica OX=93934 GN=EDNRB PE=2 SV=1	T	Signal transduction mechanisms	prosaposin receptor GPR37L1-like [Seriola dumerili]
cgr-miR-140-3p	0.0173114	0.159763	-0.978167	down	gene-Etr16715	0.00387429	0.720706	up	gene-Etr16715	--	--	--	--	--	Cellular Component: integral component of nuclear inner membrane (GO:0005639);;	--	--	[S]	Function unknown	Protein of unknown function C-terminus (DUF2448)	Transmembrane protein 201 OS=Danio rerio OX=7955 GN=tmem201 PE=2 SV=1	S	Function unknown	PREDICTED: transmembrane protein 201 [Lates calcarifer]
oga-miR-140	0.0220434	0.18075	-0.968697	down	gene-Etr02312	0.000466607	0.827802	up	gene-Etr02312	--	--	--	--	--	Cellular Component: ubiquitin ligase complex (GO:0000151);; Biological Process: protein polyubiquitination (GO:0000209);; Biological Process: angiogenesis (GO:0001525);; Biological Process: blood vessel development (GO:0001568);; Biological Process: vasculogenesis (GO:0001570);; Biological Process: eye development (GO:0001654);; Biological Process: urogenital system development (GO:0001655);; Bio…	K10645|0.0e+00|sdu:111231127|K10645 E3 ubiquitin-protein ligase mind-bomb [EC:2.3.2.27] | (RefSeq) mib1; E3 ubiquitin-protein ligase MIB1 isoform X1	--	[R]	General function prediction only	Ankyrin repeats (3 copies)	E3 ubiquitin-protein ligase mib1 OS=Danio rerio OX=7955 GN=mib1 PE=1 SV=1	O	Posttranslational modification, protein turnover, chaperones	E3 ubiquitin-protein ligase MIB1 isoform X4 [Sparus aurata]
oga-miR-140	0.0220434	0.18075	-0.968697	down	gene-Etr02337	0.000211559	0.781533	up	gene-Etr02337	--	--	--	--	--	Molecular Function: Rho guanyl-nucleotide exchange factor activity (GO:0005089);; Molecular Function: protein binding (GO:0005515);; Biological Process: autophagy (GO:0006914);; Biological Process: regulation of Rho protein signal transduction (GO:0035023);;	K17531|0.0e+00|lcf:108883359|K17531 obscurin-RhoGEF [EC:2.7.11.1] | (RefSeq) obscn; obscurin isoform X1	--	--	--	Immunoglobulin I-set domain	Myosin light chain kinase, smooth muscle OS=Gallus gallus OX=9031 GN=Mylk PE=1 SV=2	T	Signal transduction mechanisms	hypothetical protein F2P81_000488 [Scophthalmus maximus]
oga-miR-140	0.0220434	0.18075	-0.968697	down	gene-Etr03952	0.000515587	0.864902	up	gene-Etr03952	--	--	--	--	--	Biological Process: negative regulation of circadian rhythm (GO:0042754);; Biological Process: negative regulation of transcription, DNA-templated (GO:0045892);;	K21989|6.7e-09|sasa:106611026|K21989 calcium permeable stress-gated cation channel | (RefSeq) calcium permeable stress-gated cation channel 1-like	--	--	--	Clock interacting protein circadian	CLOCK-interacting pacemaker OS=Xenopus laevis OX=8355 GN=cipc PE=2 SV=1	S	Function unknown	CLOCK-interacting pacemaker-like [Seriola dumerili]
oga-miR-140	0.0220434	0.18075	-0.968697	down	gene-Etr07070	0.000361675	0.792914	up	gene-Etr07070	--	--	--	--	--	Cellular Component: integral component of membrane (GO:0016021);;	K05207|1.6e-69|ncc:104965237|K05207 glutamate receptor delta-2 subunit | (RefSeq) glutamate receptor ionotropic, delta-2-like	Neuroactive ligand-receptor interaction (ko04080)	--	--	Coagulation Factor Xa inhibitory site	--	T	Signal transduction mechanisms	astrotactin-2 isoform X1 [Seriola dumerili]
oga-miR-140	0.0220434	0.18075	-0.968697	down	gene-Etr07782	0.000491768	0.65587	up	gene-Etr07782	--	--	--	[R]	General function prediction only	Molecular Function: ARF guanyl-nucleotide exchange factor activity (GO:0005086);; Biological Process: regulation of ARF protein signal transduction (GO:0032012);;	K12495|0.0e+00|lcf:108879655|K12495 IQ motif and SEC7 domain-containing protein | (RefSeq) LOW QUALITY PROTEIN: IQ motif and SEC7 domain-containing protein 3-like	Endocytosis (ko04144)	[U]	Intracellular trafficking, secretion, and vesicular transport	PH domain	--	U	Intracellular trafficking, secretion, and vesicular transport	PREDICTED: LOW QUALITY PROTEIN: IQ motif and SEC7 domain-containing protein 3-like [Lates calcarifer]
oga-miR-140	0.0220434	0.18075	-0.968697	down	gene-Etr07978	0.000375938	0.789114	up	gene-Etr07978	--	--	--	[G]	Carbohydrate transport and metabolism	Molecular Function: molecular_function (GO:0003674);; Molecular Function: transporter activity (GO:0005215);; Cellular Component: cellular_component (GO:0005575);; Cellular Component: obsolete cell (GO:0005623);; Cellular Component: plasma membrane (GO:0005886);; Cellular Component: integral component of plasma membrane (GO:0005887);; Biological Process: transport (GO:0006810);; Biological Proces…	K14444|0.0e+00|lcf:108888345|K14444 solute carrier family 13 (sodium/sulfate cotransporter), member 1/4 | (RefSeq) slc13a4; solute carrier family 13 member 4 isoform X1	--	[P]	Inorganic ion transport and metabolism	Sodium:sulfate symporter transmembrane region	--	P	Inorganic ion transport and metabolism	solute carrier family 13 member 4 [Seriola lalandi dorsalis]
oga-miR-140	0.0220434	0.18075	-0.968697	down	gene-Etr08256	0.000108773	0.735038	up	gene-Etr08256	--	--	--	--	--	Molecular Function: molecular_function (GO:0003674);; Molecular Function: signaling receptor binding (GO:0005102);; Molecular Function: binding (GO:0005488);; Molecular Function: protein binding (GO:0005515);; Cellular Component: cellular_component (GO:0005575);; Cellular Component: intracellular (GO:0005622);; Cellular Component: obsolete cell (GO:0005623);; Cellular Component: nucleus (GO:00056…	K17592|0.0e+00|lcf:108879395|K17592 sacsin | (RefSeq) sacs; sacsin isoform X1	--	--	--	HEPN domain	--	S	Function unknown	PREDICTED: sacsin isoform X2 [Lates calcarifer]
oga-miR-140	0.0220434	0.18075	-0.968697	down	gene-Etr12322	0.000581578	0.701987	up	gene-Etr12322	--	--	--	--	--	Biological Process: regulation of response to biotic stimulus (GO:0002831);; Molecular Function: molecular_function (GO:0003674);; Molecular Function: catalytic activity (GO:0003824);; Molecular Function: ubiquitin-protein transferase activity (GO:0004842);; Molecular Function: protein binding (GO:0005515);; Cellular Component: cellular_component (GO:0005575);; Cellular Component: intracellular (…	K12167|0.0e+00|lcf:108881545|K12167 E3 ubiquitin-protein ligase HECW1 [EC:2.3.2.26] | (RefSeq) hecw1; LOW QUALITY PROTEIN: E3 ubiquitin-protein ligase HECW1	--	[O]	Posttranslational modification, protein turnover, chaperones	HECT-domain (ubiquitin-transferase)	E3 ubiquitin-protein ligase SMURF1 OS=Xenopus laevis OX=8355 GN=smurf1 PE=2 SV=1	O	Posttranslational modification, protein turnover, chaperones	E3 ubiquitin-protein ligase HECW1 [Mastacembelus armatus]
oga-miR-140	0.0220434	0.18075	-0.968697	down	gene-Etr14976	0.00017855	0.765456	up	gene-Etr14976	--	--	--	[KL]	Transcription;; Replication, recombination and repair	Molecular Function: ATP binding (GO:0005524);; Cellular Component: nucleus (GO:0005634);; Biological Process: ATP-dependent chromatin remodeling (GO:0043044);; Molecular Function: metal ion binding (GO:0046872);; Biological Process: embryonic viscerocranium morphogenesis (GO:0048703);; Biological Process: head development (GO:0060322);;	K14435|0.0e+00|lcf:108885262|K14435 chromodomain-helicase-DNA-binding protein 5 [EC:3.6.4.12] | (RefSeq) chd5; LOW QUALITY PROTEIN: chromodomain-helicase-DNA-binding protein 5	--	[R]	General function prediction only	Domain of Unknown Function (DUF1086)	Chromodomain-helicase-DNA-binding protein 1 OS=Gallus gallus OX=9031 GN=CHD1 PE=1 SV=1	--	--	PREDICTED: LOW QUALITY PROTEIN: chromodomain-helicase-DNA-binding protein 5 [Lates calcarifer]
oga-miR-140	0.0220434	0.18075	-0.968697	down	gene-Etr15320	6.53094e-12	1.0819	up	gene-Etr15320	--	--	--	--	--	Cellular Component: integral component of membrane (GO:0016021);;	K15117|1.9e-182|lcf:108886503|K15117 solute carrier family 25, member 34/35 | (RefSeq) slc25a34; solute carrier family 25 member 34	--	[C]	Energy production and conversion	Mitochondrial carrier protein	Solute carrier family 25 member 34 OS=Danio rerio OX=7955 GN=slc25a34 PE=2 SV=1	C	Energy production and conversion	PREDICTED: solute carrier family 25 member 34 [Lates calcarifer]
oga-miR-140	0.0220434	0.18075	-0.968697	down	gene-Etr15984	2.06314e-10	0.949573	up	gene-Etr15984	--	--	--	--	--	Molecular Function: G protein-coupled receptor activity (GO:0004930);; Cellular Component: integral component of membrane (GO:0016021);;	K04244|3.5e-244|sdu:111235444|K04244 prosaposin receptor | (RefSeq) prosaposin receptor GPR37L1-like	--	[R]	General function prediction only	7 transmembrane receptor (rhodopsin family)	Endothelin receptor type B (Fragment) OS=Coturnix japonica OX=93934 GN=EDNRB PE=2 SV=1	T	Signal transduction mechanisms	prosaposin receptor GPR37L1-like [Seriola dumerili]
oga-miR-140	0.0220434	0.18075	-0.968697	down	gene-Etr16715	0.00387429	0.720706	up	gene-Etr16715	--	--	--	--	--	Cellular Component: integral component of nuclear inner membrane (GO:0005639);;	--	--	[S]	Function unknown	Protein of unknown function C-terminus (DUF2448)	Transmembrane protein 201 OS=Danio rerio OX=7955 GN=tmem201 PE=2 SV=1	S	Function unknown	PREDICTED: transmembrane protein 201 [Lates calcarifer]
nle-miR-140	0.0220434	0.18075	-0.968697	down	gene-Etr02312	0.000466607	0.827802	up	gene-Etr02312	--	--	--	--	--	Cellular Component: ubiquitin ligase complex (GO:0000151);; Biological Process: protein polyubiquitination (GO:0000209);; Biological Process: angiogenesis (GO:0001525);; Biological Process: blood vessel development (GO:0001568);; Biological Process: vasculogenesis (GO:0001570);; Biological Process: eye development (GO:0001654);; Biological Process: urogenital system development (GO:0001655);; Bio…	K10645|0.0e+00|sdu:111231127|K10645 E3 ubiquitin-protein ligase mind-bomb [EC:2.3.2.27] | (RefSeq) mib1; E3 ubiquitin-protein ligase MIB1 isoform X1	--	[R]	General function prediction only	Ankyrin repeats (3 copies)	E3 ubiquitin-protein ligase mib1 OS=Danio rerio OX=7955 GN=mib1 PE=1 SV=1	O	Posttranslational modification, protein turnover, chaperones	E3 ubiquitin-protein ligase MIB1 isoform X4 [Sparus aurata]
nle-miR-140	0.0220434	0.18075	-0.968697	down	gene-Etr02337	0.000211559	0.781533	up	gene-Etr02337	--	--	--	--	--	Molecular Function: Rho guanyl-nucleotide exchange factor activity (GO:0005089);; Molecular Function: protein binding (GO:0005515);; Biological Process: autophagy (GO:0006914);; Biological Process: regulation of Rho protein signal transduction (GO:0035023);;	K17531|0.0e+00|lcf:108883359|K17531 obscurin-RhoGEF [EC:2.7.11.1] | (RefSeq) obscn; obscurin isoform X1	--	--	--	Immunoglobulin I-set domain	Myosin light chain kinase, smooth muscle OS=Gallus gallus OX=9031 GN=Mylk PE=1 SV=2	T	Signal transduction mechanisms	hypothetical protein F2P81_000488 [Scophthalmus maximus]
nle-miR-140	0.0220434	0.18075	-0.968697	down	gene-Etr03952	0.000515587	0.864902	up	gene-Etr03952	--	--	--	--	--	Biological Process: negative regulation of circadian rhythm (GO:0042754);; Biological Process: negative regulation of transcription, DNA-templated (GO:0045892);;	K21989|6.7e-09|sasa:106611026|K21989 calcium permeable stress-gated cation channel | (RefSeq) calcium permeable stress-gated cation channel 1-like	--	--	--	Clock interacting protein circadian	CLOCK-interacting pacemaker OS=Xenopus laevis OX=8355 GN=cipc PE=2 SV=1	S	Function unknown	CLOCK-interacting pacemaker-like [Seriola dumerili]
nle-miR-140	0.0220434	0.18075	-0.968697	down	gene-Etr07070	0.000361675	0.792914	up	gene-Etr07070	--	--	--	--	--	Cellular Component: integral component of membrane (GO:0016021);;	K05207|1.6e-69|ncc:104965237|K05207 glutamate receptor delta-2 subunit | (RefSeq) glutamate receptor ionotropic, delta-2-like	Neuroactive ligand-receptor interaction (ko04080)	--	--	Coagulation Factor Xa inhibitory site	--	T	Signal transduction mechanisms	astrotactin-2 isoform X1 [Seriola dumerili]
nle-miR-140	0.0220434	0.18075	-0.968697	down	gene-Etr07782	0.000491768	0.65587	up	gene-Etr07782	--	--	--	[R]	General function prediction only	Molecular Function: ARF guanyl-nucleotide exchange factor activity (GO:0005086);; Biological Process: regulation of ARF protein signal transduction (GO:0032012);;	K12495|0.0e+00|lcf:108879655|K12495 IQ motif and SEC7 domain-containing protein | (RefSeq) LOW QUALITY PROTEIN: IQ motif and SEC7 domain-containing protein 3-like	Endocytosis (ko04144)	[U]	Intracellular trafficking, secretion, and vesicular transport	PH domain	--	U	Intracellular trafficking, secretion, and vesicular transport	PREDICTED: LOW QUALITY PROTEIN: IQ motif and SEC7 domain-containing protein 3-like [Lates calcarifer]
nle-miR-140	0.0220434	0.18075	-0.968697	down	gene-Etr07978	0.000375938	0.789114	up	gene-Etr07978	--	--	--	[G]	Carbohydrate transport and metabolism	Molecular Function: molecular_function (GO:0003674);; Molecular Function: transporter activity (GO:0005215);; Cellular Component: cellular_component (GO:0005575);; Cellular Component: obsolete cell (GO:0005623);; Cellular Component: plasma membrane (GO:0005886);; Cellular Component: integral component of plasma membrane (GO:0005887);; Biological Process: transport (GO:0006810);; Biological Proces…	K14444|0.0e+00|lcf:108888345|K14444 solute carrier family 13 (sodium/sulfate cotransporter), member 1/4 | (RefSeq) slc13a4; solute carrier family 13 member 4 isoform X1	--	[P]	Inorganic ion transport and metabolism	Sodium:sulfate symporter transmembrane region	--	P	Inorganic ion transport and metabolism	solute carrier family 13 member 4 [Seriola lalandi dorsalis]
nle-miR-140	0.0220434	0.18075	-0.968697	down	gene-Etr08256	0.000108773	0.735038	up	gene-Etr08256	--	--	--	--	--	Molecular Function: molecular_function (GO:0003674);; Molecular Function: signaling receptor binding (GO:0005102);; Molecular Function: binding (GO:0005488);; Molecular Function: protein binding (GO:0005515);; Cellular Component: cellular_component (GO:0005575);; Cellular Component: intracellular (GO:0005622);; Cellular Component: obsolete cell (GO:0005623);; Cellular Component: nucleus (GO:00056…	K17592|0.0e+00|lcf:108879395|K17592 sacsin | (RefSeq) sacs; sacsin isoform X1	--	--	--	HEPN domain	--	S	Function unknown	PREDICTED: sacsin isoform X2 [Lates calcarifer]
nle-miR-140	0.0220434	0.18075	-0.968697	down	gene-Etr12322	0.000581578	0.701987	up	gene-Etr12322	--	--	--	--	--	Biological Process: regulation of response to biotic stimulus (GO:0002831);; Molecular Function: molecular_function (GO:0003674);; Molecular Function: catalytic activity (GO:0003824);; Molecular Function: ubiquitin-protein transferase activity (GO:0004842);; Molecular Function: protein binding (GO:0005515);; Cellular Component: cellular_component (GO:0005575);; Cellular Component: intracellular (…	K12167|0.0e+00|lcf:108881545|K12167 E3 ubiquitin-protein ligase HECW1 [EC:2.3.2.26] | (RefSeq) hecw1; LOW QUALITY PROTEIN: E3 ubiquitin-protein ligase HECW1	--	[O]	Posttranslational modification, protein turnover, chaperones	HECT-domain (ubiquitin-transferase)	E3 ubiquitin-protein ligase SMURF1 OS=Xenopus laevis OX=8355 GN=smurf1 PE=2 SV=1	O	Posttranslational modification, protein turnover, chaperones	E3 ubiquitin-protein ligase HECW1 [Mastacembelus armatus]
nle-miR-140	0.0220434	0.18075	-0.968697	down	gene-Etr14976	0.00017855	0.765456	up	gene-Etr14976	--	--	--	[KL]	Transcription;; Replication, recombination and repair	Molecular Function: ATP binding (GO:0005524);; Cellular Component: nucleus (GO:0005634);; Biological Process: ATP-dependent chromatin remodeling (GO:0043044);; Molecular Function: metal ion binding (GO:0046872);; Biological Process: embryonic viscerocranium morphogenesis (GO:0048703);; Biological Process: head development (GO:0060322);;	K14435|0.0e+00|lcf:108885262|K14435 chromodomain-helicase-DNA-binding protein 5 [EC:3.6.4.12] | (RefSeq) chd5; LOW QUALITY PROTEIN: chromodomain-helicase-DNA-binding protein 5	--	[R]	General function prediction only	Domain of Unknown Function (DUF1086)	Chromodomain-helicase-DNA-binding protein 1 OS=Gallus gallus OX=9031 GN=CHD1 PE=1 SV=1	--	--	PREDICTED: LOW QUALITY PROTEIN: chromodomain-helicase-DNA-binding protein 5 [Lates calcarifer]
nle-miR-140	0.0220434	0.18075	-0.968697	down	gene-Etr15320	6.53094e-12	1.0819	up	gene-Etr15320	--	--	--	--	--	Cellular Component: integral component of membrane (GO:0016021);;	K15117|1.9e-182|lcf:108886503|K15117 solute carrier family 25, member 34/35 | (RefSeq) slc25a34; solute carrier family 25 member 34	--	[C]	Energy production and conversion	Mitochondrial carrier protein	Solute carrier family 25 member 34 OS=Danio rerio OX=7955 GN=slc25a34 PE=2 SV=1	C	Energy production and conversion	PREDICTED: solute carrier family 25 member 34 [Lates calcarifer]
nle-miR-140	0.0220434	0.18075	-0.968697	down	gene-Etr15984	2.06314e-10	0.949573	up	gene-Etr15984	--	--	--	--	--	Molecular Function: G protein-coupled receptor activity (GO:0004930);; Cellular Component: integral component of membrane (GO:0016021);;	K04244|3.5e-244|sdu:111235444|K04244 prosaposin receptor | (RefSeq) prosaposin receptor GPR37L1-like	--	[R]	General function prediction only	7 transmembrane receptor (rhodopsin family)	Endothelin receptor type B (Fragment) OS=Coturnix japonica OX=93934 GN=EDNRB PE=2 SV=1	T	Signal transduction mechanisms	prosaposin receptor GPR37L1-like [Seriola dumerili]
nle-miR-140	0.0220434	0.18075	-0.968697	down	gene-Etr16715	0.00387429	0.720706	up	gene-Etr16715	--	--	--	--	--	Cellular Component: integral component of nuclear inner membrane (GO:0005639);;	--	--	[S]	Function unknown	Protein of unknown function C-terminus (DUF2448)	Transmembrane protein 201 OS=Danio rerio OX=7955 GN=tmem201 PE=2 SV=1	S	Function unknown	PREDICTED: transmembrane protein 201 [Lates calcarifer]
cpo-miR-140-3p	0.0220434	0.18075	-0.968697	down	gene-Etr02312	0.000466607	0.827802	up	gene-Etr02312	--	--	--	--	--	Cellular Component: ubiquitin ligase complex (GO:0000151);; Biological Process: protein polyubiquitination (GO:0000209);; Biological Process: angiogenesis (GO:0001525);; Biological Process: blood vessel development (GO:0001568);; Biological Process: vasculogenesis (GO:0001570);; Biological Process: eye development (GO:0001654);; Biological Process: urogenital system development (GO:0001655);; Bio…	K10645|0.0e+00|sdu:111231127|K10645 E3 ubiquitin-protein ligase mind-bomb [EC:2.3.2.27] | (RefSeq) mib1; E3 ubiquitin-protein ligase MIB1 isoform X1	--	[R]	General function prediction only	Ankyrin repeats (3 copies)	E3 ubiquitin-protein ligase mib1 OS=Danio rerio OX=7955 GN=mib1 PE=1 SV=1	O	Posttranslational modification, protein turnover, chaperones	E3 ubiquitin-protein ligase MIB1 isoform X4 [Sparus aurata]
cpo-miR-140-3p	0.0220434	0.18075	-0.968697	down	gene-Etr02337	0.000211559	0.781533	up	gene-Etr02337	--	--	--	--	--	Molecular Function: Rho guanyl-nucleotide exchange factor activity (GO:0005089);; Molecular Function: protein binding (GO:0005515);; Biological Process: autophagy (GO:0006914);; Biological Process: regulation of Rho protein signal transduction (GO:0035023);;	K17531|0.0e+00|lcf:108883359|K17531 obscurin-RhoGEF [EC:2.7.11.1] | (RefSeq) obscn; obscurin isoform X1	--	--	--	Immunoglobulin I-set domain	Myosin light chain kinase, smooth muscle OS=Gallus gallus OX=9031 GN=Mylk PE=1 SV=2	T	Signal transduction mechanisms	hypothetical protein F2P81_000488 [Scophthalmus maximus]
cpo-miR-140-3p	0.0220434	0.18075	-0.968697	down	gene-Etr03952	0.000515587	0.864902	up	gene-Etr03952	--	--	--	--	--	Biological Process: negative regulation of circadian rhythm (GO:0042754);; Biological Process: negative regulation of transcription, DNA-templated (GO:0045892);;	K21989|6.7e-09|sasa:106611026|K21989 calcium permeable stress-gated cation channel | (RefSeq) calcium permeable stress-gated cation channel 1-like	--	--	--	Clock interacting protein circadian	CLOCK-interacting pacemaker OS=Xenopus laevis OX=8355 GN=cipc PE=2 SV=1	S	Function unknown	CLOCK-interacting pacemaker-like [Seriola dumerili]
cpo-miR-140-3p	0.0220434	0.18075	-0.968697	down	gene-Etr07070	0.000361675	0.792914	up	gene-Etr07070	--	--	--	--	--	Cellular Component: integral component of membrane (GO:0016021);;	K05207|1.6e-69|ncc:104965237|K05207 glutamate receptor delta-2 subunit | (RefSeq) glutamate receptor ionotropic, delta-2-like	Neuroactive ligand-receptor interaction (ko04080)	--	--	Coagulation Factor Xa inhibitory site	--	T	Signal transduction mechanisms	astrotactin-2 isoform X1 [Seriola dumerili]
cpo-miR-140-3p	0.0220434	0.18075	-0.968697	down	gene-Etr07782	0.000491768	0.65587	up	gene-Etr07782	--	--	--	[R]	General function prediction only	Molecular Function: ARF guanyl-nucleotide exchange factor activity (GO:0005086);; Biological Process: regulation of ARF protein signal transduction (GO:0032012);;	K12495|0.0e+00|lcf:108879655|K12495 IQ motif and SEC7 domain-containing protein | (RefSeq) LOW QUALITY PROTEIN: IQ motif and SEC7 domain-containing protein 3-like	Endocytosis (ko04144)	[U]	Intracellular trafficking, secretion, and vesicular transport	PH domain	--	U	Intracellular trafficking, secretion, and vesicular transport	PREDICTED: LOW QUALITY PROTEIN: IQ motif and SEC7 domain-containing protein 3-like [Lates calcarifer]
cpo-miR-140-3p	0.0220434	0.18075	-0.968697	down	gene-Etr07978	0.000375938	0.789114	up	gene-Etr07978	--	--	--	[G]	Carbohydrate transport and metabolism	Molecular Function: molecular_function (GO:0003674);; Molecular Function: transporter activity (GO:0005215);; Cellular Component: cellular_component (GO:0005575);; Cellular Component: obsolete cell (GO:0005623);; Cellular Component: plasma membrane (GO:0005886);; Cellular Component: integral component of plasma membrane (GO:0005887);; Biological Process: transport (GO:0006810);; Biological Proces…	K14444|0.0e+00|lcf:108888345|K14444 solute carrier family 13 (sodium/sulfate cotransporter), member 1/4 | (RefSeq) slc13a4; solute carrier family 13 member 4 isoform X1	--	[P]	Inorganic ion transport and metabolism	Sodium:sulfate symporter transmembrane region	--	P	Inorganic ion transport and metabolism	solute carrier family 13 member 4 [Seriola lalandi dorsalis]
cpo-miR-140-3p	0.0220434	0.18075	-0.968697	down	gene-Etr08256	0.000108773	0.735038	up	gene-Etr08256	--	--	--	--	--	Molecular Function: molecular_function (GO:0003674);; Molecular Function: signaling receptor binding (GO:0005102);; Molecular Function: binding (GO:0005488);; Molecular Function: protein binding (GO:0005515);; Cellular Component: cellular_component (GO:0005575);; Cellular Component: intracellular (GO:0005622);; Cellular Component: obsolete cell (GO:0005623);; Cellular Component: nucleus (GO:00056…	K17592|0.0e+00|lcf:108879395|K17592 sacsin | (RefSeq) sacs; sacsin isoform X1	--	--	--	HEPN domain	--	S	Function unknown	PREDICTED: sacsin isoform X2 [Lates calcarifer]
cpo-miR-140-3p	0.0220434	0.18075	-0.968697	down	gene-Etr12322	0.000581578	0.701987	up	gene-Etr12322	--	--	--	--	--	Biological Process: regulation of response to biotic stimulus (GO:0002831);; Molecular Function: molecular_function (GO:0003674);; Molecular Function: catalytic activity (GO:0003824);; Molecular Function: ubiquitin-protein transferase activity (GO:0004842);; Molecular Function: protein binding (GO:0005515);; Cellular Component: cellular_component (GO:0005575);; Cellular Component: intracellular (…	K12167|0.0e+00|lcf:108881545|K12167 E3 ubiquitin-protein ligase HECW1 [EC:2.3.2.26] | (RefSeq) hecw1; LOW QUALITY PROTEIN: E3 ubiquitin-protein ligase HECW1	--	[O]	Posttranslational modification, protein turnover, chaperones	HECT-domain (ubiquitin-transferase)	E3 ubiquitin-protein ligase SMURF1 OS=Xenopus laevis OX=8355 GN=smurf1 PE=2 SV=1	O	Posttranslational modification, protein turnover, chaperones	E3 ubiquitin-protein ligase HECW1 [Mastacembelus armatus]
cpo-miR-140-3p	0.0220434	0.18075	-0.968697	down	gene-Etr14976	0.00017855	0.765456	up	gene-Etr14976	--	--	--	[KL]	Transcription;; Replication, recombination and repair	Molecular Function: ATP binding (GO:0005524);; Cellular Component: nucleus (GO:0005634);; Biological Process: ATP-dependent chromatin remodeling (GO:0043044);; Molecular Function: metal ion binding (GO:0046872);; Biological Process: embryonic viscerocranium morphogenesis (GO:0048703);; Biological Process: head development (GO:0060322);;	K14435|0.0e+00|lcf:108885262|K14435 chromodomain-helicase-DNA-binding protein 5 [EC:3.6.4.12] | (RefSeq) chd5; LOW QUALITY PROTEIN: chromodomain-helicase-DNA-binding protein 5	--	[R]	General function prediction only	Domain of Unknown Function (DUF1086)	Chromodomain-helicase-DNA-binding protein 1 OS=Gallus gallus OX=9031 GN=CHD1 PE=1 SV=1	--	--	PREDICTED: LOW QUALITY PROTEIN: chromodomain-helicase-DNA-binding protein 5 [Lates calcarifer]
cpo-miR-140-3p	0.0220434	0.18075	-0.968697	down	gene-Etr15320	6.53094e-12	1.0819	up	gene-Etr15320	--	--	--	--	--	Cellular Component: integral component of membrane (GO:0016021);;	K15117|1.9e-182|lcf:108886503|K15117 solute carrier family 25, member 34/35 | (RefSeq) slc25a34; solute carrier family 25 member 34	--	[C]	Energy production and conversion	Mitochondrial carrier protein	Solute carrier family 25 member 34 OS=Danio rerio OX=7955 GN=slc25a34 PE=2 SV=1	C	Energy production and conversion	PREDICTED: solute carrier family 25 member 34 [Lates calcarifer]
cpo-miR-140-3p	0.0220434	0.18075	-0.968697	down	gene-Etr15984	2.06314e-10	0.949573	up	gene-Etr15984	--	--	--	--	--	Molecular Function: G protein-coupled receptor activity (GO:0004930);; Cellular Component: integral component of membrane (GO:0016021);;	K04244|3.5e-244|sdu:111235444|K04244 prosaposin receptor | (RefSeq) prosaposin receptor GPR37L1-like	--	[R]	General function prediction only	7 transmembrane receptor (rhodopsin family)	Endothelin receptor type B (Fragment) OS=Coturnix japonica OX=93934 GN=EDNRB PE=2 SV=1	T	Signal transduction mechanisms	prosaposin receptor GPR37L1-like [Seriola dumerili]
cpo-miR-140-3p	0.0220434	0.18075	-0.968697	down	gene-Etr16715	0.00387429	0.720706	up	gene-Etr16715	--	--	--	--	--	Cellular Component: integral component of nuclear inner membrane (GO:0005639);;	--	--	[S]	Function unknown	Protein of unknown function C-terminus (DUF2448)	Transmembrane protein 201 OS=Danio rerio OX=7955 GN=tmem201 PE=2 SV=1	S	Function unknown	PREDICTED: transmembrane protein 201 [Lates calcarifer]
ipu-miR-140	0.0220434	0.18075	-0.968697	down	gene-Etr02312	0.000466607	0.827802	up	gene-Etr02312	--	--	--	--	--	Cellular Component: ubiquitin ligase complex (GO:0000151);; Biological Process: protein polyubiquitination (GO:0000209);; Biological Process: angiogenesis (GO:0001525);; Biological Process: blood vessel development (GO:0001568);; Biological Process: vasculogenesis (GO:0001570);; Biological Process: eye development (GO:0001654);; Biological Process: urogenital system development (GO:0001655);; Bio…	K10645|0.0e+00|sdu:111231127|K10645 E3 ubiquitin-protein ligase mind-bomb [EC:2.3.2.27] | (RefSeq) mib1; E3 ubiquitin-protein ligase MIB1 isoform X1	--	[R]	General function prediction only	Ankyrin repeats (3 copies)	E3 ubiquitin-protein ligase mib1 OS=Danio rerio OX=7955 GN=mib1 PE=1 SV=1	O	Posttranslational modification, protein turnover, chaperones	E3 ubiquitin-protein ligase MIB1 isoform X4 [Sparus aurata]
ipu-miR-140	0.0220434	0.18075	-0.968697	down	gene-Etr02337	0.000211559	0.781533	up	gene-Etr02337	--	--	--	--	--	Molecular Function: Rho guanyl-nucleotide exchange factor activity (GO:0005089);; Molecular Function: protein binding (GO:0005515);; Biological Process: autophagy (GO:0006914);; Biological Process: regulation of Rho protein signal transduction (GO:0035023);;	K17531|0.0e+00|lcf:108883359|K17531 obscurin-RhoGEF [EC:2.7.11.1] | (RefSeq) obscn; obscurin isoform X1	--	--	--	Immunoglobulin I-set domain	Myosin light chain kinase, smooth muscle OS=Gallus gallus OX=9031 GN=Mylk PE=1 SV=2	T	Signal transduction mechanisms	hypothetical protein F2P81_000488 [Scophthalmus maximus]
ipu-miR-140	0.0220434	0.18075	-0.968697	down	gene-Etr03952	0.000515587	0.864902	up	gene-Etr03952	--	--	--	--	--	Biological Process: negative regulation of circadian rhythm (GO:0042754);; Biological Process: negative regulation of transcription, DNA-templated (GO:0045892);;	K21989|6.7e-09|sasa:106611026|K21989 calcium permeable stress-gated cation channel | (RefSeq) calcium permeable stress-gated cation channel 1-like	--	--	--	Clock interacting protein circadian	CLOCK-interacting pacemaker OS=Xenopus laevis OX=8355 GN=cipc PE=2 SV=1	S	Function unknown	CLOCK-interacting pacemaker-like [Seriola dumerili]
ipu-miR-140	0.0220434	0.18075	-0.968697	down	gene-Etr07070	0.000361675	0.792914	up	gene-Etr07070	--	--	--	--	--	Cellular Component: integral component of membrane (GO:0016021);;	K05207|1.6e-69|ncc:104965237|K05207 glutamate receptor delta-2 subunit | (RefSeq) glutamate receptor ionotropic, delta-2-like	Neuroactive ligand-receptor interaction (ko04080)	--	--	Coagulation Factor Xa inhibitory site	--	T	Signal transduction mechanisms	astrotactin-2 isoform X1 [Seriola dumerili]
ipu-miR-140	0.0220434	0.18075	-0.968697	down	gene-Etr07782	0.000491768	0.65587	up	gene-Etr07782	--	--	--	[R]	General function prediction only	Molecular Function: ARF guanyl-nucleotide exchange factor activity (GO:0005086);; Biological Process: regulation of ARF protein signal transduction (GO:0032012);;	K12495|0.0e+00|lcf:108879655|K12495 IQ motif and SEC7 domain-containing protein | (RefSeq) LOW QUALITY PROTEIN: IQ motif and SEC7 domain-containing protein 3-like	Endocytosis (ko04144)	[U]	Intracellular trafficking, secretion, and vesicular transport	PH domain	--	U	Intracellular trafficking, secretion, and vesicular transport	PREDICTED: LOW QUALITY PROTEIN: IQ motif and SEC7 domain-containing protein 3-like [Lates calcarifer]
ipu-miR-140	0.0220434	0.18075	-0.968697	down	gene-Etr07978	0.000375938	0.789114	up	gene-Etr07978	--	--	--	[G]	Carbohydrate transport and metabolism	Molecular Function: molecular_function (GO:0003674);; Molecular Function: transporter activity (GO:0005215);; Cellular Component: cellular_component (GO:0005575);; Cellular Component: obsolete cell (GO:0005623);; Cellular Component: plasma membrane (GO:0005886);; Cellular Component: integral component of plasma membrane (GO:0005887);; Biological Process: transport (GO:0006810);; Biological Proces…	K14444|0.0e+00|lcf:108888345|K14444 solute carrier family 13 (sodium/sulfate cotransporter), member 1/4 | (RefSeq) slc13a4; solute carrier family 13 member 4 isoform X1	--	[P]	Inorganic ion transport and metabolism	Sodium:sulfate symporter transmembrane region	--	P	Inorganic ion transport and metabolism	solute carrier family 13 member 4 [Seriola lalandi dorsalis]
ipu-miR-140	0.0220434	0.18075	-0.968697	down	gene-Etr08256	0.000108773	0.735038	up	gene-Etr08256	--	--	--	--	--	Molecular Function: molecular_function (GO:0003674);; Molecular Function: signaling receptor binding (GO:0005102);; Molecular Function: binding (GO:0005488);; Molecular Function: protein binding (GO:0005515);; Cellular Component: cellular_component (GO:0005575);; Cellular Component: intracellular (GO:0005622);; Cellular Component: obsolete cell (GO:0005623);; Cellular Component: nucleus (GO:00056…	K17592|0.0e+00|lcf:108879395|K17592 sacsin | (RefSeq) sacs; sacsin isoform X1	--	--	--	HEPN domain	--	S	Function unknown	PREDICTED: sacsin isoform X2 [Lates calcarifer]
ipu-miR-140	0.0220434	0.18075	-0.968697	down	gene-Etr12322	0.000581578	0.701987	up	gene-Etr12322	--	--	--	--	--	Biological Process: regulation of response to biotic stimulus (GO:0002831);; Molecular Function: molecular_function (GO:0003674);; Molecular Function: catalytic activity (GO:0003824);; Molecular Function: ubiquitin-protein transferase activity (GO:0004842);; Molecular Function: protein binding (GO:0005515);; Cellular Component: cellular_component (GO:0005575);; Cellular Component: intracellular (…	K12167|0.0e+00|lcf:108881545|K12167 E3 ubiquitin-protein ligase HECW1 [EC:2.3.2.26] | (RefSeq) hecw1; LOW QUALITY PROTEIN: E3 ubiquitin-protein ligase HECW1	--	[O]	Posttranslational modification, protein turnover, chaperones	HECT-domain (ubiquitin-transferase)	E3 ubiquitin-protein ligase SMURF1 OS=Xenopus laevis OX=8355 GN=smurf1 PE=2 SV=1	O	Posttranslational modification, protein turnover, chaperones	E3 ubiquitin-protein ligase HECW1 [Mastacembelus armatus]
ipu-miR-140	0.0220434	0.18075	-0.968697	down	gene-Etr14976	0.00017855	0.765456	up	gene-Etr14976	--	--	--	[KL]	Transcription;; Replication, recombination and repair	Molecular Function: ATP binding (GO:0005524);; Cellular Component: nucleus (GO:0005634);; Biological Process: ATP-dependent chromatin remodeling (GO:0043044);; Molecular Function: metal ion binding (GO:0046872);; Biological Process: embryonic viscerocranium morphogenesis (GO:0048703);; Biological Process: head development (GO:0060322);;	K14435|0.0e+00|lcf:108885262|K14435 chromodomain-helicase-DNA-binding protein 5 [EC:3.6.4.12] | (RefSeq) chd5; LOW QUALITY PROTEIN: chromodomain-helicase-DNA-binding protein 5	--	[R]	General function prediction only	Domain of Unknown Function (DUF1086)	Chromodomain-helicase-DNA-binding protein 1 OS=Gallus gallus OX=9031 GN=CHD1 PE=1 SV=1	--	--	PREDICTED: LOW QUALITY PROTEIN: chromodomain-helicase-DNA-binding protein 5 [Lates calcarifer]
ipu-miR-140	0.0220434	0.18075	-0.968697	down	gene-Etr15320	6.53094e-12	1.0819	up	gene-Etr15320	--	--	--	--	--	Cellular Component: integral component of membrane (GO:0016021);;	K15117|1.9e-182|lcf:108886503|K15117 solute carrier family 25, member 34/35 | (RefSeq) slc25a34; solute carrier family 25 member 34	--	[C]	Energy production and conversion	Mitochondrial carrier protein	Solute carrier family 25 member 34 OS=Danio rerio OX=7955 GN=slc25a34 PE=2 SV=1	C	Energy production and conversion	PREDICTED: solute carrier family 25 member 34 [Lates calcarifer]
ipu-miR-140	0.0220434	0.18075	-0.968697	down	gene-Etr15984	2.06314e-10	0.949573	up	gene-Etr15984	--	--	--	--	--	Molecular Function: G protein-coupled receptor activity (GO:0004930);; Cellular Component: integral component of membrane (GO:0016021);;	K04244|3.5e-244|sdu:111235444|K04244 prosaposin receptor | (RefSeq) prosaposin receptor GPR37L1-like	--	[R]	General function prediction only	7 transmembrane receptor (rhodopsin family)	Endothelin receptor type B (Fragment) OS=Coturnix japonica OX=93934 GN=EDNRB PE=2 SV=1	T	Signal transduction mechanisms	prosaposin receptor GPR37L1-like [Seriola dumerili]
ipu-miR-140	0.0220434	0.18075	-0.968697	down	gene-Etr16715	0.00387429	0.720706	up	gene-Etr16715	--	--	--	--	--	Cellular Component: integral component of nuclear inner membrane (GO:0005639);;	--	--	[S]	Function unknown	Protein of unknown function C-terminus (DUF2448)	Transmembrane protein 201 OS=Danio rerio OX=7955 GN=tmem201 PE=2 SV=1	S	Function unknown	PREDICTED: transmembrane protein 201 [Lates calcarifer]
pha-miR-140	0.0220434	0.18075	-0.968697	down	gene-Etr02312	0.000466607	0.827802	up	gene-Etr02312	--	--	--	--	--	Cellular Component: ubiquitin ligase complex (GO:0000151);; Biological Process: protein polyubiquitination (GO:0000209);; Biological Process: angiogenesis (GO:0001525);; Biological Process: blood vessel development (GO:0001568);; Biological Process: vasculogenesis (GO:0001570);; Biological Process: eye development (GO:0001654);; Biological Process: urogenital system development (GO:0001655);; Bio…	K10645|0.0e+00|sdu:111231127|K10645 E3 ubiquitin-protein ligase mind-bomb [EC:2.3.2.27] | (RefSeq) mib1; E3 ubiquitin-protein ligase MIB1 isoform X1	--	[R]	General function prediction only	Ankyrin repeats (3 copies)	E3 ubiquitin-protein ligase mib1 OS=Danio rerio OX=7955 GN=mib1 PE=1 SV=1	O	Posttranslational modification, protein turnover, chaperones	E3 ubiquitin-protein ligase MIB1 isoform X4 [Sparus aurata]
pha-miR-140	0.0220434	0.18075	-0.968697	down	gene-Etr02337	0.000211559	0.781533	up	gene-Etr02337	--	--	--	--	--	Molecular Function: Rho guanyl-nucleotide exchange factor activity (GO:0005089);; Molecular Function: protein binding (GO:0005515);; Biological Process: autophagy (GO:0006914);; Biological Process: regulation of Rho protein signal transduction (GO:0035023);;	K17531|0.0e+00|lcf:108883359|K17531 obscurin-RhoGEF [EC:2.7.11.1] | (RefSeq) obscn; obscurin isoform X1	--	--	--	Immunoglobulin I-set domain	Myosin light chain kinase, smooth muscle OS=Gallus gallus OX=9031 GN=Mylk PE=1 SV=2	T	Signal transduction mechanisms	hypothetical protein F2P81_000488 [Scophthalmus maximus]
pha-miR-140	0.0220434	0.18075	-0.968697	down	gene-Etr03952	0.000515587	0.864902	up	gene-Etr03952	--	--	--	--	--	Biological Process: negative regulation of circadian rhythm (GO:0042754);; Biological Process: negative regulation of transcription, DNA-templated (GO:0045892);;	K21989|6.7e-09|sasa:106611026|K21989 calcium permeable stress-gated cation channel | (RefSeq) calcium permeable stress-gated cation channel 1-like	--	--	--	Clock interacting protein circadian	CLOCK-interacting pacemaker OS=Xenopus laevis OX=8355 GN=cipc PE=2 SV=1	S	Function unknown	CLOCK-interacting pacemaker-like [Seriola dumerili]
pha-miR-140	0.0220434	0.18075	-0.968697	down	gene-Etr07070	0.000361675	0.792914	up	gene-Etr07070	--	--	--	--	--	Cellular Component: integral component of membrane (GO:0016021);;	K05207|1.6e-69|ncc:104965237|K05207 glutamate receptor delta-2 subunit | (RefSeq) glutamate receptor ionotropic, delta-2-like	Neuroactive ligand-receptor interaction (ko04080)	--	--	Coagulation Factor Xa inhibitory site	--	T	Signal transduction mechanisms	astrotactin-2 isoform X1 [Seriola dumerili]
pha-miR-140	0.0220434	0.18075	-0.968697	down	gene-Etr07782	0.000491768	0.65587	up	gene-Etr07782	--	--	--	[R]	General function prediction only	Molecular Function: ARF guanyl-nucleotide exchange factor activity (GO:0005086);; Biological Process: regulation of ARF protein signal transduction (GO:0032012);;	K12495|0.0e+00|lcf:108879655|K12495 IQ motif and SEC7 domain-containing protein | (RefSeq) LOW QUALITY PROTEIN: IQ motif and SEC7 domain-containing protein 3-like	Endocytosis (ko04144)	[U]	Intracellular trafficking, secretion, and vesicular transport	PH domain	--	U	Intracellular trafficking, secretion, and vesicular transport	PREDICTED: LOW QUALITY PROTEIN: IQ motif and SEC7 domain-containing protein 3-like [Lates calcarifer]
pha-miR-140	0.0220434	0.18075	-0.968697	down	gene-Etr07978	0.000375938	0.789114	up	gene-Etr07978	--	--	--	[G]	Carbohydrate transport and metabolism	Molecular Function: molecular_function (GO:0003674);; Molecular Function: transporter activity (GO:0005215);; Cellular Component: cellular_component (GO:0005575);; Cellular Component: obsolete cell (GO:0005623);; Cellular Component: plasma membrane (GO:0005886);; Cellular Component: integral component of plasma membrane (GO:0005887);; Biological Process: transport (GO:0006810);; Biological Proces…	K14444|0.0e+00|lcf:108888345|K14444 solute carrier family 13 (sodium/sulfate cotransporter), member 1/4 | (RefSeq) slc13a4; solute carrier family 13 member 4 isoform X1	--	[P]	Inorganic ion transport and metabolism	Sodium:sulfate symporter transmembrane region	--	P	Inorganic ion transport and metabolism	solute carrier family 13 member 4 [Seriola lalandi dorsalis]
pha-miR-140	0.0220434	0.18075	-0.968697	down	gene-Etr08256	0.000108773	0.735038	up	gene-Etr08256	--	--	--	--	--	Molecular Function: molecular_function (GO:0003674);; Molecular Function: signaling receptor binding (GO:0005102);; Molecular Function: binding (GO:0005488);; Molecular Function: protein binding (GO:0005515);; Cellular Component: cellular_component (GO:0005575);; Cellular Component: intracellular (GO:0005622);; Cellular Component: obsolete cell (GO:0005623);; Cellular Component: nucleus (GO:00056…	K17592|0.0e+00|lcf:108879395|K17592 sacsin | (RefSeq) sacs; sacsin isoform X1	--	--	--	HEPN domain	--	S	Function unknown	PREDICTED: sacsin isoform X2 [Lates calcarifer]
pha-miR-140	0.0220434	0.18075	-0.968697	down	gene-Etr12322	0.000581578	0.701987	up	gene-Etr12322	--	--	--	--	--	Biological Process: regulation of response to biotic stimulus (GO:0002831);; Molecular Function: molecular_function (GO:0003674);; Molecular Function: catalytic activity (GO:0003824);; Molecular Function: ubiquitin-protein transferase activity (GO:0004842);; Molecular Function: protein binding (GO:0005515);; Cellular Component: cellular_component (GO:0005575);; Cellular Component: intracellular (…	K12167|0.0e+00|lcf:108881545|K12167 E3 ubiquitin-protein ligase HECW1 [EC:2.3.2.26] | (RefSeq) hecw1; LOW QUALITY PROTEIN: E3 ubiquitin-protein ligase HECW1	--	[O]	Posttranslational modification, protein turnover, chaperones	HECT-domain (ubiquitin-transferase)	E3 ubiquitin-protein ligase SMURF1 OS=Xenopus laevis OX=8355 GN=smurf1 PE=2 SV=1	O	Posttranslational modification, protein turnover, chaperones	E3 ubiquitin-protein ligase HECW1 [Mastacembelus armatus]
pha-miR-140	0.0220434	0.18075	-0.968697	down	gene-Etr14976	0.00017855	0.765456	up	gene-Etr14976	--	--	--	[KL]	Transcription;; Replication, recombination and repair	Molecular Function: ATP binding (GO:0005524);; Cellular Component: nucleus (GO:0005634);; Biological Process: ATP-dependent chromatin remodeling (GO:0043044);; Molecular Function: metal ion binding (GO:0046872);; Biological Process: embryonic viscerocranium morphogenesis (GO:0048703);; Biological Process: head development (GO:0060322);;	K14435|0.0e+00|lcf:108885262|K14435 chromodomain-helicase-DNA-binding protein 5 [EC:3.6.4.12] | (RefSeq) chd5; LOW QUALITY PROTEIN: chromodomain-helicase-DNA-binding protein 5	--	[R]	General function prediction only	Domain of Unknown Function (DUF1086)	Chromodomain-helicase-DNA-binding protein 1 OS=Gallus gallus OX=9031 GN=CHD1 PE=1 SV=1	--	--	PREDICTED: LOW QUALITY PROTEIN: chromodomain-helicase-DNA-binding protein 5 [Lates calcarifer]
pha-miR-140	0.0220434	0.18075	-0.968697	down	gene-Etr15320	6.53094e-12	1.0819	up	gene-Etr15320	--	--	--	--	--	Cellular Component: integral component of membrane (GO:0016021);;	K15117|1.9e-182|lcf:108886503|K15117 solute carrier family 25, member 34/35 | (RefSeq) slc25a34; solute carrier family 25 member 34	--	[C]	Energy production and conversion	Mitochondrial carrier protein	Solute carrier family 25 member 34 OS=Danio rerio OX=7955 GN=slc25a34 PE=2 SV=1	C	Energy production and conversion	PREDICTED: solute carrier family 25 member 34 [Lates calcarifer]
pha-miR-140	0.0220434	0.18075	-0.968697	down	gene-Etr15984	2.06314e-10	0.949573	up	gene-Etr15984	--	--	--	--	--	Molecular Function: G protein-coupled receptor activity (GO:0004930);; Cellular Component: integral component of membrane (GO:0016021);;	K04244|3.5e-244|sdu:111235444|K04244 prosaposin receptor | (RefSeq) prosaposin receptor GPR37L1-like	--	[R]	General function prediction only	7 transmembrane receptor (rhodopsin family)	Endothelin receptor type B (Fragment) OS=Coturnix japonica OX=93934 GN=EDNRB PE=2 SV=1	T	Signal transduction mechanisms	prosaposin receptor GPR37L1-like [Seriola dumerili]
pha-miR-140	0.0220434	0.18075	-0.968697	down	gene-Etr16715	0.00387429	0.720706	up	gene-Etr16715	--	--	--	--	--	Cellular Component: integral component of nuclear inner membrane (GO:0005639);;	--	--	[S]	Function unknown	Protein of unknown function C-terminus (DUF2448)	Transmembrane protein 201 OS=Danio rerio OX=7955 GN=tmem201 PE=2 SV=1	S	Function unknown	PREDICTED: transmembrane protein 201 [Lates calcarifer]
ocu-miR-140-3p	0.0220434	0.18075	-0.968697	down	gene-Etr02312	0.000466607	0.827802	up	gene-Etr02312	--	--	--	--	--	Cellular Component: ubiquitin ligase complex (GO:0000151);; Biological Process: protein polyubiquitination (GO:0000209);; Biological Process: angiogenesis (GO:0001525);; Biological Process: blood vessel development (GO:0001568);; Biological Process: vasculogenesis (GO:0001570);; Biological Process: eye development (GO:0001654);; Biological Process: urogenital system development (GO:0001655);; Bio…	K10645|0.0e+00|sdu:111231127|K10645 E3 ubiquitin-protein ligase mind-bomb [EC:2.3.2.27] | (RefSeq) mib1; E3 ubiquitin-protein ligase MIB1 isoform X1	--	[R]	General function prediction only	Ankyrin repeats (3 copies)	E3 ubiquitin-protein ligase mib1 OS=Danio rerio OX=7955 GN=mib1 PE=1 SV=1	O	Posttranslational modification, protein turnover, chaperones	E3 ubiquitin-protein ligase MIB1 isoform X4 [Sparus aurata]
ocu-miR-140-3p	0.0220434	0.18075	-0.968697	down	gene-Etr02337	0.000211559	0.781533	up	gene-Etr02337	--	--	--	--	--	Molecular Function: Rho guanyl-nucleotide exchange factor activity (GO:0005089);; Molecular Function: protein binding (GO:0005515);; Biological Process: autophagy (GO:0006914);; Biological Process: regulation of Rho protein signal transduction (GO:0035023);;	K17531|0.0e+00|lcf:108883359|K17531 obscurin-RhoGEF [EC:2.7.11.1] | (RefSeq) obscn; obscurin isoform X1	--	--	--	Immunoglobulin I-set domain	Myosin light chain kinase, smooth muscle OS=Gallus gallus OX=9031 GN=Mylk PE=1 SV=2	T	Signal transduction mechanisms	hypothetical protein F2P81_000488 [Scophthalmus maximus]
ocu-miR-140-3p	0.0220434	0.18075	-0.968697	down	gene-Etr03952	0.000515587	0.864902	up	gene-Etr03952	--	--	--	--	--	Biological Process: negative regulation of circadian rhythm (GO:0042754);; Biological Process: negative regulation of transcription, DNA-templated (GO:0045892);;	K21989|6.7e-09|sasa:106611026|K21989 calcium permeable stress-gated cation channel | (RefSeq) calcium permeable stress-gated cation channel 1-like	--	--	--	Clock interacting protein circadian	CLOCK-interacting pacemaker OS=Xenopus laevis OX=8355 GN=cipc PE=2 SV=1	S	Function unknown	CLOCK-interacting pacemaker-like [Seriola dumerili]
ocu-miR-140-3p	0.0220434	0.18075	-0.968697	down	gene-Etr07070	0.000361675	0.792914	up	gene-Etr07070	--	--	--	--	--	Cellular Component: integral component of membrane (GO:0016021);;	K05207|1.6e-69|ncc:104965237|K05207 glutamate receptor delta-2 subunit | (RefSeq) glutamate receptor ionotropic, delta-2-like	Neuroactive ligand-receptor interaction (ko04080)	--	--	Coagulation Factor Xa inhibitory site	--	T	Signal transduction mechanisms	astrotactin-2 isoform X1 [Seriola dumerili]
ocu-miR-140-3p	0.0220434	0.18075	-0.968697	down	gene-Etr07782	0.000491768	0.65587	up	gene-Etr07782	--	--	--	[R]	General function prediction only	Molecular Function: ARF guanyl-nucleotide exchange factor activity (GO:0005086);; Biological Process: regulation of ARF protein signal transduction (GO:0032012);;	K12495|0.0e+00|lcf:108879655|K12495 IQ motif and SEC7 domain-containing protein | (RefSeq) LOW QUALITY PROTEIN: IQ motif and SEC7 domain-containing protein 3-like	Endocytosis (ko04144)	[U]	Intracellular trafficking, secretion, and vesicular transport	PH domain	--	U	Intracellular trafficking, secretion, and vesicular transport	PREDICTED: LOW QUALITY PROTEIN: IQ motif and SEC7 domain-containing protein 3-like [Lates calcarifer]
ocu-miR-140-3p	0.0220434	0.18075	-0.968697	down	gene-Etr07978	0.000375938	0.789114	up	gene-Etr07978	--	--	--	[G]	Carbohydrate transport and metabolism	Molecular Function: molecular_function (GO:0003674);; Molecular Function: transporter activity (GO:0005215);; Cellular Component: cellular_component (GO:0005575);; Cellular Component: obsolete cell (GO:0005623);; Cellular Component: plasma membrane (GO:0005886);; Cellular Component: integral component of plasma membrane (GO:0005887);; Biological Process: transport (GO:0006810);; Biological Proces…	K14444|0.0e+00|lcf:108888345|K14444 solute carrier family 13 (sodium/sulfate cotransporter), member 1/4 | (RefSeq) slc13a4; solute carrier family 13 member 4 isoform X1	--	[P]	Inorganic ion transport and metabolism	Sodium:sulfate symporter transmembrane region	--	P	Inorganic ion transport and metabolism	solute carrier family 13 member 4 [Seriola lalandi dorsalis]
ocu-miR-140-3p	0.0220434	0.18075	-0.968697	down	gene-Etr08256	0.000108773	0.735038	up	gene-Etr08256	--	--	--	--	--	Molecular Function: molecular_function (GO:0003674);; Molecular Function: signaling receptor binding (GO:0005102);; Molecular Function: binding (GO:0005488);; Molecular Function: protein binding (GO:0005515);; Cellular Component: cellular_component (GO:0005575);; Cellular Component: intracellular (GO:0005622);; Cellular Component: obsolete cell (GO:0005623);; Cellular Component: nucleus (GO:00056…	K17592|0.0e+00|lcf:108879395|K17592 sacsin | (RefSeq) sacs; sacsin isoform X1	--	--	--	HEPN domain	--	S	Function unknown	PREDICTED: sacsin isoform X2 [Lates calcarifer]
ocu-miR-140-3p	0.0220434	0.18075	-0.968697	down	gene-Etr12322	0.000581578	0.701987	up	gene-Etr12322	--	--	--	--	--	Biological Process: regulation of response to biotic stimulus (GO:0002831);; Molecular Function: molecular_function (GO:0003674);; Molecular Function: catalytic activity (GO:0003824);; Molecular Function: ubiquitin-protein transferase activity (GO:0004842);; Molecular Function: protein binding (GO:0005515);; Cellular Component: cellular_component (GO:0005575);; Cellular Component: intracellular (…	K12167|0.0e+00|lcf:108881545|K12167 E3 ubiquitin-protein ligase HECW1 [EC:2.3.2.26] | (RefSeq) hecw1; LOW QUALITY PROTEIN: E3 ubiquitin-protein ligase HECW1	--	[O]	Posttranslational modification, protein turnover, chaperones	HECT-domain (ubiquitin-transferase)	E3 ubiquitin-protein ligase SMURF1 OS=Xenopus laevis OX=8355 GN=smurf1 PE=2 SV=1	O	Posttranslational modification, protein turnover, chaperones	E3 ubiquitin-protein ligase HECW1 [Mastacembelus armatus]
ocu-miR-140-3p	0.0220434	0.18075	-0.968697	down	gene-Etr14976	0.00017855	0.765456	up	gene-Etr14976	--	--	--	[KL]	Transcription;; Replication, recombination and repair	Molecular Function: ATP binding (GO:0005524);; Cellular Component: nucleus (GO:0005634);; Biological Process: ATP-dependent chromatin remodeling (GO:0043044);; Molecular Function: metal ion binding (GO:0046872);; Biological Process: embryonic viscerocranium morphogenesis (GO:0048703);; Biological Process: head development (GO:0060322);;	K14435|0.0e+00|lcf:108885262|K14435 chromodomain-helicase-DNA-binding protein 5 [EC:3.6.4.12] | (RefSeq) chd5; LOW QUALITY PROTEIN: chromodomain-helicase-DNA-binding protein 5	--	[R]	General function prediction only	Domain of Unknown Function (DUF1086)	Chromodomain-helicase-DNA-binding protein 1 OS=Gallus gallus OX=9031 GN=CHD1 PE=1 SV=1	--	--	PREDICTED: LOW QUALITY PROTEIN: chromodomain-helicase-DNA-binding protein 5 [Lates calcarifer]
ocu-miR-140-3p	0.0220434	0.18075	-0.968697	down	gene-Etr15320	6.53094e-12	1.0819	up	gene-Etr15320	--	--	--	--	--	Cellular Component: integral component of membrane (GO:0016021);;	K15117|1.9e-182|lcf:108886503|K15117 solute carrier family 25, member 34/35 | (RefSeq) slc25a34; solute carrier family 25 member 34	--	[C]	Energy production and conversion	Mitochondrial carrier protein	Solute carrier family 25 member 34 OS=Danio rerio OX=7955 GN=slc25a34 PE=2 SV=1	C	Energy production and conversion	PREDICTED: solute carrier family 25 member 34 [Lates calcarifer]
ocu-miR-140-3p	0.0220434	0.18075	-0.968697	down	gene-Etr15984	2.06314e-10	0.949573	up	gene-Etr15984	--	--	--	--	--	Molecular Function: G protein-coupled receptor activity (GO:0004930);; Cellular Component: integral component of membrane (GO:0016021);;	K04244|3.5e-244|sdu:111235444|K04244 prosaposin receptor | (RefSeq) prosaposin receptor GPR37L1-like	--	[R]	General function prediction only	7 transmembrane receptor (rhodopsin family)	Endothelin receptor type B (Fragment) OS=Coturnix japonica OX=93934 GN=EDNRB PE=2 SV=1	T	Signal transduction mechanisms	prosaposin receptor GPR37L1-like [Seriola dumerili]
ocu-miR-140-3p	0.0220434	0.18075	-0.968697	down	gene-Etr16715	0.00387429	0.720706	up	gene-Etr16715	--	--	--	--	--	Cellular Component: integral component of nuclear inner membrane (GO:0005639);;	--	--	[S]	Function unknown	Protein of unknown function C-terminus (DUF2448)	Transmembrane protein 201 OS=Danio rerio OX=7955 GN=tmem201 PE=2 SV=1	S	Function unknown	PREDICTED: transmembrane protein 201 [Lates calcarifer]
dno-miR-140-3p	0.0220434	0.18075	-0.968697	down	gene-Etr02312	0.000466607	0.827802	up	gene-Etr02312	--	--	--	--	--	Cellular Component: ubiquitin ligase complex (GO:0000151);; Biological Process: protein polyubiquitination (GO:0000209);; Biological Process: angiogenesis (GO:0001525);; Biological Process: blood vessel development (GO:0001568);; Biological Process: vasculogenesis (GO:0001570);; Biological Process: eye development (GO:0001654);; Biological Process: urogenital system development (GO:0001655);; Bio…	K10645|0.0e+00|sdu:111231127|K10645 E3 ubiquitin-protein ligase mind-bomb [EC:2.3.2.27] | (RefSeq) mib1; E3 ubiquitin-protein ligase MIB1 isoform X1	--	[R]	General function prediction only	Ankyrin repeats (3 copies)	E3 ubiquitin-protein ligase mib1 OS=Danio rerio OX=7955 GN=mib1 PE=1 SV=1	O	Posttranslational modification, protein turnover, chaperones	E3 ubiquitin-protein ligase MIB1 isoform X4 [Sparus aurata]
dno-miR-140-3p	0.0220434	0.18075	-0.968697	down	gene-Etr02337	0.000211559	0.781533	up	gene-Etr02337	--	--	--	--	--	Molecular Function: Rho guanyl-nucleotide exchange factor activity (GO:0005089);; Molecular Function: protein binding (GO:0005515);; Biological Process: autophagy (GO:0006914);; Biological Process: regulation of Rho protein signal transduction (GO:0035023);;	K17531|0.0e+00|lcf:108883359|K17531 obscurin-RhoGEF [EC:2.7.11.1] | (RefSeq) obscn; obscurin isoform X1	--	--	--	Immunoglobulin I-set domain	Myosin light chain kinase, smooth muscle OS=Gallus gallus OX=9031 GN=Mylk PE=1 SV=2	T	Signal transduction mechanisms	hypothetical protein F2P81_000488 [Scophthalmus maximus]
dno-miR-140-3p	0.0220434	0.18075	-0.968697	down	gene-Etr03952	0.000515587	0.864902	up	gene-Etr03952	--	--	--	--	--	Biological Process: negative regulation of circadian rhythm (GO:0042754);; Biological Process: negative regulation of transcription, DNA-templated (GO:0045892);;	K21989|6.7e-09|sasa:106611026|K21989 calcium permeable stress-gated cation channel | (RefSeq) calcium permeable stress-gated cation channel 1-like	--	--	--	Clock interacting protein circadian	CLOCK-interacting pacemaker OS=Xenopus laevis OX=8355 GN=cipc PE=2 SV=1	S	Function unknown	CLOCK-interacting pacemaker-like [Seriola dumerili]
dno-miR-140-3p	0.0220434	0.18075	-0.968697	down	gene-Etr07070	0.000361675	0.792914	up	gene-Etr07070	--	--	--	--	--	Cellular Component: integral component of membrane (GO:0016021);;	K05207|1.6e-69|ncc:104965237|K05207 glutamate receptor delta-2 subunit | (RefSeq) glutamate receptor ionotropic, delta-2-like	Neuroactive ligand-receptor interaction (ko04080)	--	--	Coagulation Factor Xa inhibitory site	--	T	Signal transduction mechanisms	astrotactin-2 isoform X1 [Seriola dumerili]
dno-miR-140-3p	0.0220434	0.18075	-0.968697	down	gene-Etr07782	0.000491768	0.65587	up	gene-Etr07782	--	--	--	[R]	General function prediction only	Molecular Function: ARF guanyl-nucleotide exchange factor activity (GO:0005086);; Biological Process: regulation of ARF protein signal transduction (GO:0032012);;	K12495|0.0e+00|lcf:108879655|K12495 IQ motif and SEC7 domain-containing protein | (RefSeq) LOW QUALITY PROTEIN: IQ motif and SEC7 domain-containing protein 3-like	Endocytosis (ko04144)	[U]	Intracellular trafficking, secretion, and vesicular transport	PH domain	--	U	Intracellular trafficking, secretion, and vesicular transport	PREDICTED: LOW QUALITY PROTEIN: IQ motif and SEC7 domain-containing protein 3-like [Lates calcarifer]
dno-miR-140-3p	0.0220434	0.18075	-0.968697	down	gene-Etr07978	0.000375938	0.789114	up	gene-Etr07978	--	--	--	[G]	Carbohydrate transport and metabolism	Molecular Function: molecular_function (GO:0003674);; Molecular Function: transporter activity (GO:0005215);; Cellular Component: cellular_component (GO:0005575);; Cellular Component: obsolete cell (GO:0005623);; Cellular Component: plasma membrane (GO:0005886);; Cellular Component: integral component of plasma membrane (GO:0005887);; Biological Process: transport (GO:0006810);; Biological Proces…	K14444|0.0e+00|lcf:108888345|K14444 solute carrier family 13 (sodium/sulfate cotransporter), member 1/4 | (RefSeq) slc13a4; solute carrier family 13 member 4 isoform X1	--	[P]	Inorganic ion transport and metabolism	Sodium:sulfate symporter transmembrane region	--	P	Inorganic ion transport and metabolism	solute carrier family 13 member 4 [Seriola lalandi dorsalis]
dno-miR-140-3p	0.0220434	0.18075	-0.968697	down	gene-Etr08256	0.000108773	0.735038	up	gene-Etr08256	--	--	--	--	--	Molecular Function: molecular_function (GO:0003674);; Molecular Function: signaling receptor binding (GO:0005102);; Molecular Function: binding (GO:0005488);; Molecular Function: protein binding (GO:0005515);; Cellular Component: cellular_component (GO:0005575);; Cellular Component: intracellular (GO:0005622);; Cellular Component: obsolete cell (GO:0005623);; Cellular Component: nucleus (GO:00056…	K17592|0.0e+00|lcf:108879395|K17592 sacsin | (RefSeq) sacs; sacsin isoform X1	--	--	--	HEPN domain	--	S	Function unknown	PREDICTED: sacsin isoform X2 [Lates calcarifer]
dno-miR-140-3p	0.0220434	0.18075	-0.968697	down	gene-Etr12322	0.000581578	0.701987	up	gene-Etr12322	--	--	--	--	--	Biological Process: regulation of response to biotic stimulus (GO:0002831);; Molecular Function: molecular_function (GO:0003674);; Molecular Function: catalytic activity (GO:0003824);; Molecular Function: ubiquitin-protein transferase activity (GO:0004842);; Molecular Function: protein binding (GO:0005515);; Cellular Component: cellular_component (GO:0005575);; Cellular Component: intracellular (…	K12167|0.0e+00|lcf:108881545|K12167 E3 ubiquitin-protein ligase HECW1 [EC:2.3.2.26] | (RefSeq) hecw1; LOW QUALITY PROTEIN: E3 ubiquitin-protein ligase HECW1	--	[O]	Posttranslational modification, protein turnover, chaperones	HECT-domain (ubiquitin-transferase)	E3 ubiquitin-protein ligase SMURF1 OS=Xenopus laevis OX=8355 GN=smurf1 PE=2 SV=1	O	Posttranslational modification, protein turnover, chaperones	E3 ubiquitin-protein ligase HECW1 [Mastacembelus armatus]
dno-miR-140-3p	0.0220434	0.18075	-0.968697	down	gene-Etr14976	0.00017855	0.765456	up	gene-Etr14976	--	--	--	[KL]	Transcription;; Replication, recombination and repair	Molecular Function: ATP binding (GO:0005524);; Cellular Component: nucleus (GO:0005634);; Biological Process: ATP-dependent chromatin remodeling (GO:0043044);; Molecular Function: metal ion binding (GO:0046872);; Biological Process: embryonic viscerocranium morphogenesis (GO:0048703);; Biological Process: head development (GO:0060322);;	K14435|0.0e+00|lcf:108885262|K14435 chromodomain-helicase-DNA-binding protein 5 [EC:3.6.4.12] | (RefSeq) chd5; LOW QUALITY PROTEIN: chromodomain-helicase-DNA-binding protein 5	--	[R]	General function prediction only	Domain of Unknown Function (DUF1086)	Chromodomain-helicase-DNA-binding protein 1 OS=Gallus gallus OX=9031 GN=CHD1 PE=1 SV=1	--	--	PREDICTED: LOW QUALITY PROTEIN: chromodomain-helicase-DNA-binding protein 5 [Lates calcarifer]
dno-miR-140-3p	0.0220434	0.18075	-0.968697	down	gene-Etr15320	6.53094e-12	1.0819	up	gene-Etr15320	--	--	--	--	--	Cellular Component: integral component of membrane (GO:0016021);;	K15117|1.9e-182|lcf:108886503|K15117 solute carrier family 25, member 34/35 | (RefSeq) slc25a34; solute carrier family 25 member 34	--	[C]	Energy production and conversion	Mitochondrial carrier protein	Solute carrier family 25 member 34 OS=Danio rerio OX=7955 GN=slc25a34 PE=2 SV=1	C	Energy production and conversion	PREDICTED: solute carrier family 25 member 34 [Lates calcarifer]
dno-miR-140-3p	0.0220434	0.18075	-0.968697	down	gene-Etr15984	2.06314e-10	0.949573	up	gene-Etr15984	--	--	--	--	--	Molecular Function: G protein-coupled receptor activity (GO:0004930);; Cellular Component: integral component of membrane (GO:0016021);;	K04244|3.5e-244|sdu:111235444|K04244 prosaposin receptor | (RefSeq) prosaposin receptor GPR37L1-like	--	[R]	General function prediction only	7 transmembrane receptor (rhodopsin family)	Endothelin receptor type B (Fragment) OS=Coturnix japonica OX=93934 GN=EDNRB PE=2 SV=1	T	Signal transduction mechanisms	prosaposin receptor GPR37L1-like [Seriola dumerili]
dno-miR-140-3p	0.0220434	0.18075	-0.968697	down	gene-Etr16715	0.00387429	0.720706	up	gene-Etr16715	--	--	--	--	--	Cellular Component: integral component of nuclear inner membrane (GO:0005639);;	--	--	[S]	Function unknown	Protein of unknown function C-terminus (DUF2448)	Transmembrane protein 201 OS=Danio rerio OX=7955 GN=tmem201 PE=2 SV=1	S	Function unknown	PREDICTED: transmembrane protein 201 [Lates calcarifer]
pol-miR-140-3p	0.0220434	0.18075	-0.968697	down	gene-Etr02312	0.000466607	0.827802	up	gene-Etr02312	--	--	--	--	--	Cellular Component: ubiquitin ligase complex (GO:0000151);; Biological Process: protein polyubiquitination (GO:0000209);; Biological Process: angiogenesis (GO:0001525);; Biological Process: blood vessel development (GO:0001568);; Biological Process: vasculogenesis (GO:0001570);; Biological Process: eye development (GO:0001654);; Biological Process: urogenital system development (GO:0001655);; Bio…	K10645|0.0e+00|sdu:111231127|K10645 E3 ubiquitin-protein ligase mind-bomb [EC:2.3.2.27] | (RefSeq) mib1; E3 ubiquitin-protein ligase MIB1 isoform X1	--	[R]	General function prediction only	Ankyrin repeats (3 copies)	E3 ubiquitin-protein ligase mib1 OS=Danio rerio OX=7955 GN=mib1 PE=1 SV=1	O	Posttranslational modification, protein turnover, chaperones	E3 ubiquitin-protein ligase MIB1 isoform X4 [Sparus aurata]
pol-miR-140-3p	0.0220434	0.18075	-0.968697	down	gene-Etr02337	0.000211559	0.781533	up	gene-Etr02337	--	--	--	--	--	Molecular Function: Rho guanyl-nucleotide exchange factor activity (GO:0005089);; Molecular Function: protein binding (GO:0005515);; Biological Process: autophagy (GO:0006914);; Biological Process: regulation of Rho protein signal transduction (GO:0035023);;	K17531|0.0e+00|lcf:108883359|K17531 obscurin-RhoGEF [EC:2.7.11.1] | (RefSeq) obscn; obscurin isoform X1	--	--	--	Immunoglobulin I-set domain	Myosin light chain kinase, smooth muscle OS=Gallus gallus OX=9031 GN=Mylk PE=1 SV=2	T	Signal transduction mechanisms	hypothetical protein F2P81_000488 [Scophthalmus maximus]
pol-miR-140-3p	0.0220434	0.18075	-0.968697	down	gene-Etr03952	0.000515587	0.864902	up	gene-Etr03952	--	--	--	--	--	Biological Process: negative regulation of circadian rhythm (GO:0042754);; Biological Process: negative regulation of transcription, DNA-templated (GO:0045892);;	K21989|6.7e-09|sasa:106611026|K21989 calcium permeable stress-gated cation channel | (RefSeq) calcium permeable stress-gated cation channel 1-like	--	--	--	Clock interacting protein circadian	CLOCK-interacting pacemaker OS=Xenopus laevis OX=8355 GN=cipc PE=2 SV=1	S	Function unknown	CLOCK-interacting pacemaker-like [Seriola dumerili]
pol-miR-140-3p	0.0220434	0.18075	-0.968697	down	gene-Etr07070	0.000361675	0.792914	up	gene-Etr07070	--	--	--	--	--	Cellular Component: integral component of membrane (GO:0016021);;	K05207|1.6e-69|ncc:104965237|K05207 glutamate receptor delta-2 subunit | (RefSeq) glutamate receptor ionotropic, delta-2-like	Neuroactive ligand-receptor interaction (ko04080)	--	--	Coagulation Factor Xa inhibitory site	--	T	Signal transduction mechanisms	astrotactin-2 isoform X1 [Seriola dumerili]
pol-miR-140-3p	0.0220434	0.18075	-0.968697	down	gene-Etr07782	0.000491768	0.65587	up	gene-Etr07782	--	--	--	[R]	General function prediction only	Molecular Function: ARF guanyl-nucleotide exchange factor activity (GO:0005086);; Biological Process: regulation of ARF protein signal transduction (GO:0032012);;	K12495|0.0e+00|lcf:108879655|K12495 IQ motif and SEC7 domain-containing protein | (RefSeq) LOW QUALITY PROTEIN: IQ motif and SEC7 domain-containing protein 3-like	Endocytosis (ko04144)	[U]	Intracellular trafficking, secretion, and vesicular transport	PH domain	--	U	Intracellular trafficking, secretion, and vesicular transport	PREDICTED: LOW QUALITY PROTEIN: IQ motif and SEC7 domain-containing protein 3-like [Lates calcarifer]
pol-miR-140-3p	0.0220434	0.18075	-0.968697	down	gene-Etr07978	0.000375938	0.789114	up	gene-Etr07978	--	--	--	[G]	Carbohydrate transport and metabolism	Molecular Function: molecular_function (GO:0003674);; Molecular Function: transporter activity (GO:0005215);; Cellular Component: cellular_component (GO:0005575);; Cellular Component: obsolete cell (GO:0005623);; Cellular Component: plasma membrane (GO:0005886);; Cellular Component: integral component of plasma membrane (GO:0005887);; Biological Process: transport (GO:0006810);; Biological Proces…	K14444|0.0e+00|lcf:108888345|K14444 solute carrier family 13 (sodium/sulfate cotransporter), member 1/4 | (RefSeq) slc13a4; solute carrier family 13 member 4 isoform X1	--	[P]	Inorganic ion transport and metabolism	Sodium:sulfate symporter transmembrane region	--	P	Inorganic ion transport and metabolism	solute carrier family 13 member 4 [Seriola lalandi dorsalis]
pol-miR-140-3p	0.0220434	0.18075	-0.968697	down	gene-Etr08256	0.000108773	0.735038	up	gene-Etr08256	--	--	--	--	--	Molecular Function: molecular_function (GO:0003674);; Molecular Function: signaling receptor binding (GO:0005102);; Molecular Function: binding (GO:0005488);; Molecular Function: protein binding (GO:0005515);; Cellular Component: cellular_component (GO:0005575);; Cellular Component: intracellular (GO:0005622);; Cellular Component: obsolete cell (GO:0005623);; Cellular Component: nucleus (GO:00056…	K17592|0.0e+00|lcf:108879395|K17592 sacsin | (RefSeq) sacs; sacsin isoform X1	--	--	--	HEPN domain	--	S	Function unknown	PREDICTED: sacsin isoform X2 [Lates calcarifer]
pol-miR-140-3p	0.0220434	0.18075	-0.968697	down	gene-Etr12322	0.000581578	0.701987	up	gene-Etr12322	--	--	--	--	--	Biological Process: regulation of response to biotic stimulus (GO:0002831);; Molecular Function: molecular_function (GO:0003674);; Molecular Function: catalytic activity (GO:0003824);; Molecular Function: ubiquitin-protein transferase activity (GO:0004842);; Molecular Function: protein binding (GO:0005515);; Cellular Component: cellular_component (GO:0005575);; Cellular Component: intracellular (…	K12167|0.0e+00|lcf:108881545|K12167 E3 ubiquitin-protein ligase HECW1 [EC:2.3.2.26] | (RefSeq) hecw1; LOW QUALITY PROTEIN: E3 ubiquitin-protein ligase HECW1	--	[O]	Posttranslational modification, protein turnover, chaperones	HECT-domain (ubiquitin-transferase)	E3 ubiquitin-protein ligase SMURF1 OS=Xenopus laevis OX=8355 GN=smurf1 PE=2 SV=1	O	Posttranslational modification, protein turnover, chaperones	E3 ubiquitin-protein ligase HECW1 [Mastacembelus armatus]
pol-miR-140-3p	0.0220434	0.18075	-0.968697	down	gene-Etr14976	0.00017855	0.765456	up	gene-Etr14976	--	--	--	[KL]	Transcription;; Replication, recombination and repair	Molecular Function: ATP binding (GO:0005524);; Cellular Component: nucleus (GO:0005634);; Biological Process: ATP-dependent chromatin remodeling (GO:0043044);; Molecular Function: metal ion binding (GO:0046872);; Biological Process: embryonic viscerocranium morphogenesis (GO:0048703);; Biological Process: head development (GO:0060322);;	K14435|0.0e+00|lcf:108885262|K14435 chromodomain-helicase-DNA-binding protein 5 [EC:3.6.4.12] | (RefSeq) chd5; LOW QUALITY PROTEIN: chromodomain-helicase-DNA-binding protein 5	--	[R]	General function prediction only	Domain of Unknown Function (DUF1086)	Chromodomain-helicase-DNA-binding protein 1 OS=Gallus gallus OX=9031 GN=CHD1 PE=1 SV=1	--	--	PREDICTED: LOW QUALITY PROTEIN: chromodomain-helicase-DNA-binding protein 5 [Lates calcarifer]
pol-miR-140-3p	0.0220434	0.18075	-0.968697	down	gene-Etr15320	6.53094e-12	1.0819	up	gene-Etr15320	--	--	--	--	--	Cellular Component: integral component of membrane (GO:0016021);;	K15117|1.9e-182|lcf:108886503|K15117 solute carrier family 25, member 34/35 | (RefSeq) slc25a34; solute carrier family 25 member 34	--	[C]	Energy production and conversion	Mitochondrial carrier protein	Solute carrier family 25 member 34 OS=Danio rerio OX=7955 GN=slc25a34 PE=2 SV=1	C	Energy production and conversion	PREDICTED: solute carrier family 25 member 34 [Lates calcarifer]
pol-miR-140-3p	0.0220434	0.18075	-0.968697	down	gene-Etr15984	2.06314e-10	0.949573	up	gene-Etr15984	--	--	--	--	--	Molecular Function: G protein-coupled receptor activity (GO:0004930);; Cellular Component: integral component of membrane (GO:0016021);;	K04244|3.5e-244|sdu:111235444|K04244 prosaposin receptor | (RefSeq) prosaposin receptor GPR37L1-like	--	[R]	General function prediction only	7 transmembrane receptor (rhodopsin family)	Endothelin receptor type B (Fragment) OS=Coturnix japonica OX=93934 GN=EDNRB PE=2 SV=1	T	Signal transduction mechanisms	prosaposin receptor GPR37L1-like [Seriola dumerili]
pol-miR-140-3p	0.0220434	0.18075	-0.968697	down	gene-Etr16715	0.00387429	0.720706	up	gene-Etr16715	--	--	--	--	--	Cellular Component: integral component of nuclear inner membrane (GO:0005639);;	--	--	[S]	Function unknown	Protein of unknown function C-terminus (DUF2448)	Transmembrane protein 201 OS=Danio rerio OX=7955 GN=tmem201 PE=2 SV=1	S	Function unknown	PREDICTED: transmembrane protein 201 [Lates calcarifer]
mmr-miR-140	0.0220434	0.18075	-0.968697	down	gene-Etr02312	0.000466607	0.827802	up	gene-Etr02312	--	--	--	--	--	Cellular Component: ubiquitin ligase complex (GO:0000151);; Biological Process: protein polyubiquitination (GO:0000209);; Biological Process: angiogenesis (GO:0001525);; Biological Process: blood vessel development (GO:0001568);; Biological Process: vasculogenesis (GO:0001570);; Biological Process: eye development (GO:0001654);; Biological Process: urogenital system development (GO:0001655);; Bio…	K10645|0.0e+00|sdu:111231127|K10645 E3 ubiquitin-protein ligase mind-bomb [EC:2.3.2.27] | (RefSeq) mib1; E3 ubiquitin-protein ligase MIB1 isoform X1	--	[R]	General function prediction only	Ankyrin repeats (3 copies)	E3 ubiquitin-protein ligase mib1 OS=Danio rerio OX=7955 GN=mib1 PE=1 SV=1	O	Posttranslational modification, protein turnover, chaperones	E3 ubiquitin-protein ligase MIB1 isoform X4 [Sparus aurata]
mmr-miR-140	0.0220434	0.18075	-0.968697	down	gene-Etr02337	0.000211559	0.781533	up	gene-Etr02337	--	--	--	--	--	Molecular Function: Rho guanyl-nucleotide exchange factor activity (GO:0005089);; Molecular Function: protein binding (GO:0005515);; Biological Process: autophagy (GO:0006914);; Biological Process: regulation of Rho protein signal transduction (GO:0035023);;	K17531|0.0e+00|lcf:108883359|K17531 obscurin-RhoGEF [EC:2.7.11.1] | (RefSeq) obscn; obscurin isoform X1	--	--	--	Immunoglobulin I-set domain	Myosin light chain kinase, smooth muscle OS=Gallus gallus OX=9031 GN=Mylk PE=1 SV=2	T	Signal transduction mechanisms	hypothetical protein F2P81_000488 [Scophthalmus maximus]
mmr-miR-140	0.0220434	0.18075	-0.968697	down	gene-Etr03952	0.000515587	0.864902	up	gene-Etr03952	--	--	--	--	--	Biological Process: negative regulation of circadian rhythm (GO:0042754);; Biological Process: negative regulation of transcription, DNA-templated (GO:0045892);;	K21989|6.7e-09|sasa:106611026|K21989 calcium permeable stress-gated cation channel | (RefSeq) calcium permeable stress-gated cation channel 1-like	--	--	--	Clock interacting protein circadian	CLOCK-interacting pacemaker OS=Xenopus laevis OX=8355 GN=cipc PE=2 SV=1	S	Function unknown	CLOCK-interacting pacemaker-like [Seriola dumerili]
mmr-miR-140	0.0220434	0.18075	-0.968697	down	gene-Etr07070	0.000361675	0.792914	up	gene-Etr07070	--	--	--	--	--	Cellular Component: integral component of membrane (GO:0016021);;	K05207|1.6e-69|ncc:104965237|K05207 glutamate receptor delta-2 subunit | (RefSeq) glutamate receptor ionotropic, delta-2-like	Neuroactive ligand-receptor interaction (ko04080)	--	--	Coagulation Factor Xa inhibitory site	--	T	Signal transduction mechanisms	astrotactin-2 isoform X1 [Seriola dumerili]
mmr-miR-140	0.0220434	0.18075	-0.968697	down	gene-Etr07782	0.000491768	0.65587	up	gene-Etr07782	--	--	--	[R]	General function prediction only	Molecular Function: ARF guanyl-nucleotide exchange factor activity (GO:0005086);; Biological Process: regulation of ARF protein signal transduction (GO:0032012);;	K12495|0.0e+00|lcf:108879655|K12495 IQ motif and SEC7 domain-containing protein | (RefSeq) LOW QUALITY PROTEIN: IQ motif and SEC7 domain-containing protein 3-like	Endocytosis (ko04144)	[U]	Intracellular trafficking, secretion, and vesicular transport	PH domain	--	U	Intracellular trafficking, secretion, and vesicular transport	PREDICTED: LOW QUALITY PROTEIN: IQ motif and SEC7 domain-containing protein 3-like [Lates calcarifer]
mmr-miR-140	0.0220434	0.18075	-0.968697	down	gene-Etr07978	0.000375938	0.789114	up	gene-Etr07978	--	--	--	[G]	Carbohydrate transport and metabolism	Molecular Function: molecular_function (GO:0003674);; Molecular Function: transporter activity (GO:0005215);; Cellular Component: cellular_component (GO:0005575);; Cellular Component: obsolete cell (GO:0005623);; Cellular Component: plasma membrane (GO:0005886);; Cellular Component: integral component of plasma membrane (GO:0005887);; Biological Process: transport (GO:0006810);; Biological Proces…	K14444|0.0e+00|lcf:108888345|K14444 solute carrier family 13 (sodium/sulfate cotransporter), member 1/4 | (RefSeq) slc13a4; solute carrier family 13 member 4 isoform X1	--	[P]	Inorganic ion transport and metabolism	Sodium:sulfate symporter transmembrane region	--	P	Inorganic ion transport and metabolism	solute carrier family 13 member 4 [Seriola lalandi dorsalis]
mmr-miR-140	0.0220434	0.18075	-0.968697	down	gene-Etr08256	0.000108773	0.735038	up	gene-Etr08256	--	--	--	--	--	Molecular Function: molecular_function (GO:0003674);; Molecular Function: signaling receptor binding (GO:0005102);; Molecular Function: binding (GO:0005488);; Molecular Function: protein binding (GO:0005515);; Cellular Component: cellular_component (GO:0005575);; Cellular Component: intracellular (GO:0005622);; Cellular Component: obsolete cell (GO:0005623);; Cellular Component: nucleus (GO:00056…	K17592|0.0e+00|lcf:108879395|K17592 sacsin | (RefSeq) sacs; sacsin isoform X1	--	--	--	HEPN domain	--	S	Function unknown	PREDICTED: sacsin isoform X2 [Lates calcarifer]
mmr-miR-140	0.0220434	0.18075	-0.968697	down	gene-Etr12322	0.000581578	0.701987	up	gene-Etr12322	--	--	--	--	--	Biological Process: regulation of response to biotic stimulus (GO:0002831);; Molecular Function: molecular_function (GO:0003674);; Molecular Function: catalytic activity (GO:0003824);; Molecular Function: ubiquitin-protein transferase activity (GO:0004842);; Molecular Function: protein binding (GO:0005515);; Cellular Component: cellular_component (GO:0005575);; Cellular Component: intracellular (…	K12167|0.0e+00|lcf:108881545|K12167 E3 ubiquitin-protein ligase HECW1 [EC:2.3.2.26] | (RefSeq) hecw1; LOW QUALITY PROTEIN: E3 ubiquitin-protein ligase HECW1	--	[O]	Posttranslational modification, protein turnover, chaperones	HECT-domain (ubiquitin-transferase)	E3 ubiquitin-protein ligase SMURF1 OS=Xenopus laevis OX=8355 GN=smurf1 PE=2 SV=1	O	Posttranslational modification, protein turnover, chaperones	E3 ubiquitin-protein ligase HECW1 [Mastacembelus armatus]
mmr-miR-140	0.0220434	0.18075	-0.968697	down	gene-Etr14976	0.00017855	0.765456	up	gene-Etr14976	--	--	--	[KL]	Transcription;; Replication, recombination and repair	Molecular Function: ATP binding (GO:0005524);; Cellular Component: nucleus (GO:0005634);; Biological Process: ATP-dependent chromatin remodeling (GO:0043044);; Molecular Function: metal ion binding (GO:0046872);; Biological Process: embryonic viscerocranium morphogenesis (GO:0048703);; Biological Process: head development (GO:0060322);;	K14435|0.0e+00|lcf:108885262|K14435 chromodomain-helicase-DNA-binding protein 5 [EC:3.6.4.12] | (RefSeq) chd5; LOW QUALITY PROTEIN: chromodomain-helicase-DNA-binding protein 5	--	[R]	General function prediction only	Domain of Unknown Function (DUF1086)	Chromodomain-helicase-DNA-binding protein 1 OS=Gallus gallus OX=9031 GN=CHD1 PE=1 SV=1	--	--	PREDICTED: LOW QUALITY PROTEIN: chromodomain-helicase-DNA-binding protein 5 [Lates calcarifer]
mmr-miR-140	0.0220434	0.18075	-0.968697	down	gene-Etr15320	6.53094e-12	1.0819	up	gene-Etr15320	--	--	--	--	--	Cellular Component: integral component of membrane (GO:0016021);;	K15117|1.9e-182|lcf:108886503|K15117 solute carrier family 25, member 34/35 | (RefSeq) slc25a34; solute carrier family 25 member 34	--	[C]	Energy production and conversion	Mitochondrial carrier protein	Solute carrier family 25 member 34 OS=Danio rerio OX=7955 GN=slc25a34 PE=2 SV=1	C	Energy production and conversion	PREDICTED: solute carrier family 25 member 34 [Lates calcarifer]
mmr-miR-140	0.0220434	0.18075	-0.968697	down	gene-Etr15984	2.06314e-10	0.949573	up	gene-Etr15984	--	--	--	--	--	Molecular Function: G protein-coupled receptor activity (GO:0004930);; Cellular Component: integral component of membrane (GO:0016021);;	K04244|3.5e-244|sdu:111235444|K04244 prosaposin receptor | (RefSeq) prosaposin receptor GPR37L1-like	--	[R]	General function prediction only	7 transmembrane receptor (rhodopsin family)	Endothelin receptor type B (Fragment) OS=Coturnix japonica OX=93934 GN=EDNRB PE=2 SV=1	T	Signal transduction mechanisms	prosaposin receptor GPR37L1-like [Seriola dumerili]
mmr-miR-140	0.0220434	0.18075	-0.968697	down	gene-Etr16715	0.00387429	0.720706	up	gene-Etr16715	--	--	--	--	--	Cellular Component: integral component of nuclear inner membrane (GO:0005639);;	--	--	[S]	Function unknown	Protein of unknown function C-terminus (DUF2448)	Transmembrane protein 201 OS=Danio rerio OX=7955 GN=tmem201 PE=2 SV=1	S	Function unknown	PREDICTED: transmembrane protein 201 [Lates calcarifer]
oni-miR-140	0.0220434	0.18075	-0.968697	down	gene-Etr02312	0.000466607	0.827802	up	gene-Etr02312	--	--	--	--	--	Cellular Component: ubiquitin ligase complex (GO:0000151);; Biological Process: protein polyubiquitination (GO:0000209);; Biological Process: angiogenesis (GO:0001525);; Biological Process: blood vessel development (GO:0001568);; Biological Process: vasculogenesis (GO:0001570);; Biological Process: eye development (GO:0001654);; Biological Process: urogenital system development (GO:0001655);; Bio…	K10645|0.0e+00|sdu:111231127|K10645 E3 ubiquitin-protein ligase mind-bomb [EC:2.3.2.27] | (RefSeq) mib1; E3 ubiquitin-protein ligase MIB1 isoform X1	--	[R]	General function prediction only	Ankyrin repeats (3 copies)	E3 ubiquitin-protein ligase mib1 OS=Danio rerio OX=7955 GN=mib1 PE=1 SV=1	O	Posttranslational modification, protein turnover, chaperones	E3 ubiquitin-protein ligase MIB1 isoform X4 [Sparus aurata]
oni-miR-140	0.0220434	0.18075	-0.968697	down	gene-Etr02337	0.000211559	0.781533	up	gene-Etr02337	--	--	--	--	--	Molecular Function: Rho guanyl-nucleotide exchange factor activity (GO:0005089);; Molecular Function: protein binding (GO:0005515);; Biological Process: autophagy (GO:0006914);; Biological Process: regulation of Rho protein signal transduction (GO:0035023);;	K17531|0.0e+00|lcf:108883359|K17531 obscurin-RhoGEF [EC:2.7.11.1] | (RefSeq) obscn; obscurin isoform X1	--	--	--	Immunoglobulin I-set domain	Myosin light chain kinase, smooth muscle OS=Gallus gallus OX=9031 GN=Mylk PE=1 SV=2	T	Signal transduction mechanisms	hypothetical protein F2P81_000488 [Scophthalmus maximus]
oni-miR-140	0.0220434	0.18075	-0.968697	down	gene-Etr03952	0.000515587	0.864902	up	gene-Etr03952	--	--	--	--	--	Biological Process: negative regulation of circadian rhythm (GO:0042754);; Biological Process: negative regulation of transcription, DNA-templated (GO:0045892);;	K21989|6.7e-09|sasa:106611026|K21989 calcium permeable stress-gated cation channel | (RefSeq) calcium permeable stress-gated cation channel 1-like	--	--	--	Clock interacting protein circadian	CLOCK-interacting pacemaker OS=Xenopus laevis OX=8355 GN=cipc PE=2 SV=1	S	Function unknown	CLOCK-interacting pacemaker-like [Seriola dumerili]
oni-miR-140	0.0220434	0.18075	-0.968697	down	gene-Etr07070	0.000361675	0.792914	up	gene-Etr07070	--	--	--	--	--	Cellular Component: integral component of membrane (GO:0016021);;	K05207|1.6e-69|ncc:104965237|K05207 glutamate receptor delta-2 subunit | (RefSeq) glutamate receptor ionotropic, delta-2-like	Neuroactive ligand-receptor interaction (ko04080)	--	--	Coagulation Factor Xa inhibitory site	--	T	Signal transduction mechanisms	astrotactin-2 isoform X1 [Seriola dumerili]
oni-miR-140	0.0220434	0.18075	-0.968697	down	gene-Etr07782	0.000491768	0.65587	up	gene-Etr07782	--	--	--	[R]	General function prediction only	Molecular Function: ARF guanyl-nucleotide exchange factor activity (GO:0005086);; Biological Process: regulation of ARF protein signal transduction (GO:0032012);;	K12495|0.0e+00|lcf:108879655|K12495 IQ motif and SEC7 domain-containing protein | (RefSeq) LOW QUALITY PROTEIN: IQ motif and SEC7 domain-containing protein 3-like	Endocytosis (ko04144)	[U]	Intracellular trafficking, secretion, and vesicular transport	PH domain	--	U	Intracellular trafficking, secretion, and vesicular transport	PREDICTED: LOW QUALITY PROTEIN: IQ motif and SEC7 domain-containing protein 3-like [Lates calcarifer]
oni-miR-140	0.0220434	0.18075	-0.968697	down	gene-Etr07978	0.000375938	0.789114	up	gene-Etr07978	--	--	--	[G]	Carbohydrate transport and metabolism	Molecular Function: molecular_function (GO:0003674);; Molecular Function: transporter activity (GO:0005215);; Cellular Component: cellular_component (GO:0005575);; Cellular Component: obsolete cell (GO:0005623);; Cellular Component: plasma membrane (GO:0005886);; Cellular Component: integral component of plasma membrane (GO:0005887);; Biological Process: transport (GO:0006810);; Biological Proces…	K14444|0.0e+00|lcf:108888345|K14444 solute carrier family 13 (sodium/sulfate cotransporter), member 1/4 | (RefSeq) slc13a4; solute carrier family 13 member 4 isoform X1	--	[P]	Inorganic ion transport and metabolism	Sodium:sulfate symporter transmembrane region	--	P	Inorganic ion transport and metabolism	solute carrier family 13 member 4 [Seriola lalandi dorsalis]
oni-miR-140	0.0220434	0.18075	-0.968697	down	gene-Etr08256	0.000108773	0.735038	up	gene-Etr08256	--	--	--	--	--	Molecular Function: molecular_function (GO:0003674);; Molecular Function: signaling receptor binding (GO:0005102);; Molecular Function: binding (GO:0005488);; Molecular Function: protein binding (GO:0005515);; Cellular Component: cellular_component (GO:0005575);; Cellular Component: intracellular (GO:0005622);; Cellular Component: obsolete cell (GO:0005623);; Cellular Component: nucleus (GO:00056…	K17592|0.0e+00|lcf:108879395|K17592 sacsin | (RefSeq) sacs; sacsin isoform X1	--	--	--	HEPN domain	--	S	Function unknown	PREDICTED: sacsin isoform X2 [Lates calcarifer]
oni-miR-140	0.0220434	0.18075	-0.968697	down	gene-Etr12322	0.000581578	0.701987	up	gene-Etr12322	--	--	--	--	--	Biological Process: regulation of response to biotic stimulus (GO:0002831);; Molecular Function: molecular_function (GO:0003674);; Molecular Function: catalytic activity (GO:0003824);; Molecular Function: ubiquitin-protein transferase activity (GO:0004842);; Molecular Function: protein binding (GO:0005515);; Cellular Component: cellular_component (GO:0005575);; Cellular Component: intracellular (…	K12167|0.0e+00|lcf:108881545|K12167 E3 ubiquitin-protein ligase HECW1 [EC:2.3.2.26] | (RefSeq) hecw1; LOW QUALITY PROTEIN: E3 ubiquitin-protein ligase HECW1	--	[O]	Posttranslational modification, protein turnover, chaperones	HECT-domain (ubiquitin-transferase)	E3 ubiquitin-protein ligase SMURF1 OS=Xenopus laevis OX=8355 GN=smurf1 PE=2 SV=1	O	Posttranslational modification, protein turnover, chaperones	E3 ubiquitin-protein ligase HECW1 [Mastacembelus armatus]
oni-miR-140	0.0220434	0.18075	-0.968697	down	gene-Etr14976	0.00017855	0.765456	up	gene-Etr14976	--	--	--	[KL]	Transcription;; Replication, recombination and repair	Molecular Function: ATP binding (GO:0005524);; Cellular Component: nucleus (GO:0005634);; Biological Process: ATP-dependent chromatin remodeling (GO:0043044);; Molecular Function: metal ion binding (GO:0046872);; Biological Process: embryonic viscerocranium morphogenesis (GO:0048703);; Biological Process: head development (GO:0060322);;	K14435|0.0e+00|lcf:108885262|K14435 chromodomain-helicase-DNA-binding protein 5 [EC:3.6.4.12] | (RefSeq) chd5; LOW QUALITY PROTEIN: chromodomain-helicase-DNA-binding protein 5	--	[R]	General function prediction only	Domain of Unknown Function (DUF1086)	Chromodomain-helicase-DNA-binding protein 1 OS=Gallus gallus OX=9031 GN=CHD1 PE=1 SV=1	--	--	PREDICTED: LOW QUALITY PROTEIN: chromodomain-helicase-DNA-binding protein 5 [Lates calcarifer]
oni-miR-140	0.0220434	0.18075	-0.968697	down	gene-Etr15320	6.53094e-12	1.0819	up	gene-Etr15320	--	--	--	--	--	Cellular Component: integral component of membrane (GO:0016021);;	K15117|1.9e-182|lcf:108886503|K15117 solute carrier family 25, member 34/35 | (RefSeq) slc25a34; solute carrier family 25 member 34	--	[C]	Energy production and conversion	Mitochondrial carrier protein	Solute carrier family 25 member 34 OS=Danio rerio OX=7955 GN=slc25a34 PE=2 SV=1	C	Energy production and conversion	PREDICTED: solute carrier family 25 member 34 [Lates calcarifer]
oni-miR-140	0.0220434	0.18075	-0.968697	down	gene-Etr15984	2.06314e-10	0.949573	up	gene-Etr15984	--	--	--	--	--	Molecular Function: G protein-coupled receptor activity (GO:0004930);; Cellular Component: integral component of membrane (GO:0016021);;	K04244|3.5e-244|sdu:111235444|K04244 prosaposin receptor | (RefSeq) prosaposin receptor GPR37L1-like	--	[R]	General function prediction only	7 transmembrane receptor (rhodopsin family)	Endothelin receptor type B (Fragment) OS=Coturnix japonica OX=93934 GN=EDNRB PE=2 SV=1	T	Signal transduction mechanisms	prosaposin receptor GPR37L1-like [Seriola dumerili]
oni-miR-140	0.0220434	0.18075	-0.968697	down	gene-Etr16715	0.00387429	0.720706	up	gene-Etr16715	--	--	--	--	--	Cellular Component: integral component of nuclear inner membrane (GO:0005639);;	--	--	[S]	Function unknown	Protein of unknown function C-terminus (DUF2448)	Transmembrane protein 201 OS=Danio rerio OX=7955 GN=tmem201 PE=2 SV=1	S	Function unknown	PREDICTED: transmembrane protein 201 [Lates calcarifer]
dma-miR-140	0.0220434	0.18075	-0.968697	down	gene-Etr02312	0.000466607	0.827802	up	gene-Etr02312	--	--	--	--	--	Cellular Component: ubiquitin ligase complex (GO:0000151);; Biological Process: protein polyubiquitination (GO:0000209);; Biological Process: angiogenesis (GO:0001525);; Biological Process: blood vessel development (GO:0001568);; Biological Process: vasculogenesis (GO:0001570);; Biological Process: eye development (GO:0001654);; Biological Process: urogenital system development (GO:0001655);; Bio…	K10645|0.0e+00|sdu:111231127|K10645 E3 ubiquitin-protein ligase mind-bomb [EC:2.3.2.27] | (RefSeq) mib1; E3 ubiquitin-protein ligase MIB1 isoform X1	--	[R]	General function prediction only	Ankyrin repeats (3 copies)	E3 ubiquitin-protein ligase mib1 OS=Danio rerio OX=7955 GN=mib1 PE=1 SV=1	O	Posttranslational modification, protein turnover, chaperones	E3 ubiquitin-protein ligase MIB1 isoform X4 [Sparus aurata]
dma-miR-140	0.0220434	0.18075	-0.968697	down	gene-Etr02337	0.000211559	0.781533	up	gene-Etr02337	--	--	--	--	--	Molecular Function: Rho guanyl-nucleotide exchange factor activity (GO:0005089);; Molecular Function: protein binding (GO:0005515);; Biological Process: autophagy (GO:0006914);; Biological Process: regulation of Rho protein signal transduction (GO:0035023);;	K17531|0.0e+00|lcf:108883359|K17531 obscurin-RhoGEF [EC:2.7.11.1] | (RefSeq) obscn; obscurin isoform X1	--	--	--	Immunoglobulin I-set domain	Myosin light chain kinase, smooth muscle OS=Gallus gallus OX=9031 GN=Mylk PE=1 SV=2	T	Signal transduction mechanisms	hypothetical protein F2P81_000488 [Scophthalmus maximus]
[truncated: 377 more rows]

## Sheet: nor_vs_oxy12h
miRNA_id	Pvalue_miR	FDR_miR	log2FC_miR	miR_regulate	mRNA_id	FDR_mRNA	log2FC_mRNA	mRNA_regulate	pro_id	log2FC_pro	pvalue_pro	regulated_pro	COG_class	COG_class_annotation	GO_annotation	KEGG_annotation	KEGG_pathway_annotation	KOG_class	KOG_class_annotation	Pfam_annotation	Swiss.Prot_annotation	eggNOG_class	eggNOG_class_annotation	NR_annotation
[truncated: 1,592 more rows]
