# Supplementary material for: Molecular Modulation of Threadfin Fish Brain to Hypoxia Challenge and Recovery Revealed by Multi-Omics Profiling
Source: Int J Mol Sci. 2025 Feb 17;26(4):1703. doi: 10.3390/ijms26041703 (PMC11855007; doi:10.3390/ijms26041703)
Supplement: Supplementary file 1 [file ijms-26-01703-s001.zip › Table S6. Statistical analysis of correlation in negative mRNA-miRNA-protein pairs during hypoxia-recovery phases.xlsx]

## Sheet: nor_vs_oxy6h
miRNA_id	Pvalue_miR	FDR_miR	log2FC_miR	miR_regulate	mRNA_id	FDR_mRNA	log2FC_mRNA	mRNA_regulate	pro_id	log2FC_pro	pvalue_pro	regulated_pro	COG_class	COG_class_annotation	GO_annotation	KEGG_annotation	KEGG_pathway_annotation	KOG_class	KOG_class_annotation	Pfam_annotation	Swiss.Prot_annotation	eggNOG_class	eggNOG_class_annotation	Name	NR_annotation
novel_miR_120	0.000502773	0.0225241	-1.29657	down	gene-Etr00191	6.08949e-18	0.706764	up	gene-Etr00191	-0.353723	0.0458831	down	--	--	Biological Process: microtubule cytoskeleton organization (GO:0000226);; Cellular Component: microtubule (GO:0005874);; Molecular Function: microtubule binding (GO:0008017);;	K10429|0.0e+00|lcf:108894195|K10429 microtubule-associated protein 1 | (RefSeq) map1a; LOW QUALITY PROTEIN: microtubule-associated protein 1A	--	[Z]	Cytoskeleton	--	Electromotor neuron-associated protein 1 (Fragment) OS=Tetronarce californica OX=7787 PE=2 SV=1	Z	Cytoskeleton	MAP1A	PREDICTED: LOW QUALITY PROTEIN: microtubule-associated protein 1A [Lates calcarifer]
novel_miR_120	0.000502773	0.0225241	-1.29657	down	gene-Etr18808	4.45179e-05	0.627173	up	gene-Etr18808	-0.533395	0.0218613	down	--	--	--	K15503|1.1e-175|lcf:108902451|K15503 serine/threonine-protein phosphatase 6 regulatory ankyrin repeat subunit B | (RefSeq) serine/threonine-protein phosphatase 6 regulatory ankyrin repeat subunit B-like	--	[R]	General function prediction only	Ankyrin repeats (3 copies)	Serine/threonine-protein phosphatase 6 regulatory ankyrin repeat subunit C OS=Danio rerio OX=7955 GN=ankrd52 PE=2 SV=1	S	Function unknown	PP6	PREDICTED: serine/threonine-protein phosphatase 6 regulatory ankyrin repeat subunit B-like [Lates calcarifer]
novel_miR_862	0.0313895	0.207307	-2.39492	down	gene-Etr00191	6.08949e-18	0.706764	up	gene-Etr00191	-0.353723	0.0458831	down	--	--	Biological Process: microtubule cytoskeleton organization (GO:0000226);; Cellular Component: microtubule (GO:0005874);; Molecular Function: microtubule binding (GO:0008017);;	K10429|0.0e+00|lcf:108894195|K10429 microtubule-associated protein 1 | (RefSeq) map1a; LOW QUALITY PROTEIN: microtubule-associated protein 1A	--	[Z]	Cytoskeleton	--	Electromotor neuron-associated protein 1 (Fragment) OS=Tetronarce californica OX=7787 PE=2 SV=1	Z	Cytoskeleton	MAP1A	PREDICTED: LOW QUALITY PROTEIN: microtubule-associated protein 1A [Lates calcarifer]
novel_miR_862	0.0313895	0.207307	-2.39492	down	gene-Etr11902	2.55014e-06	0.760801	up	gene-Etr11902	0.702855	0.015063	up	[T]	Signal transduction mechanisms	Molecular Function: protein tyrosine phosphatase activity (GO:0004725);; Cellular Component: integral component of membrane (GO:0016021);; Cellular Component: secretory granule (GO:0030141);;	K07817|0.0e+00|lcf:108896308|K07817 receptor-type tyrosine-protein phosphatase N [EC:3.1.3.48] | (RefSeq) ptprn2; receptor-type tyrosine-protein phosphatase N2 isoform X1	--	[T]	Signal transduction mechanisms	Protein-tyrosine phosphatase	Receptor-type tyrosine-protein phosphatase S OS=Gallus gallus OX=9031 GN=PTPRS PE=1 SV=3	T	Signal transduction mechanisms	PTPRN2	PREDICTED: receptor-type tyrosine-protein phosphatase N2 isoform X1 [Lates calcarifer]

## Sheet: nor_vs_oxy12h
miRNA_id	Pvalue_miR	FDR_miR	log2FC_miR	miR_regulate	mRNA_id	FDR_mRNA	log2FC_mRNA	mRNA_regulate	pro_id	log2FC_pro	pvalue_pro	regulated_pro	COG_class	COG_class_annotation	GO_annotation	KEGG_annotation	KEGG_pathway_annotation	KOG_class	KOG_class_annotation	Pfam_annotation	Swiss.Prot_annotation	eggNOG_class	eggNOG_class_annotation	Name	NR_annotation
novel_miR_837	0.00215901	0.0245902	-2.28896	down	gene-Etr07767	5.67859e-12	1.15851	up	gene-Etr07767	-0.683372	0.0477047	down	--	--	Molecular Function: endoribonuclease activity (GO:0004521);; Cellular Component: cytoplasm (GO:0005737);; Cellular Component: RISC complex (GO:0016442);; Biological Process: gene silencing by RNA (GO:0031047);;	K15979|1.7e-223|bom:102276461|K15979 staphylococcal nuclease domain-containing protein 1 | (RefSeq) SND1; staphylococcal nuclease and tudor domain containing 1	Viral carcinogenesis (ko05203)	[K]	Transcription	Staphylococcal nuclease homologue	Staphylococcal nuclease domain-containing protein 1 OS=Danio rerio OX=7955 GN=snd1 PE=2 SV=1	K	Transcription	SND1	PREDICTED: LOW QUALITY PROTEIN: staphylococcal nuclease domain-containing protein 1 [Lates calcarifer]
novel_miR_837	0.00215901	0.0245902	-2.28896	down	gene-Etr11902	4.73589e-09	0.907632	up	gene-Etr11902	0.872769	0.0448162	up	[T]	Signal transduction mechanisms	Molecular Function: protein tyrosine phosphatase activity (GO:0004725);; Cellular Component: integral component of membrane (GO:0016021);; Cellular Component: secretory granule (GO:0030141);;	K07817|0.0e+00|lcf:108896308|K07817 receptor-type tyrosine-protein phosphatase N [EC:3.1.3.48] | (RefSeq) ptprn2; receptor-type tyrosine-protein phosphatase N2 isoform X1	--	[T]	Signal transduction mechanisms	Protein-tyrosine phosphatase	Receptor-type tyrosine-protein phosphatase S OS=Gallus gallus OX=9031 GN=PTPRS PE=1 SV=3	T	Signal transduction mechanisms	PTPRN2	PREDICTED: receptor-type tyrosine-protein phosphatase N2 isoform X1 [Lates calcarifer]
novel_miR_837	0.00215901	0.0245902	-2.28896	down	gene-Etr15468	2.68611e-07	0.81275	up	gene-Etr15468	2.35486	0.0263941	up	--	--	Molecular Function: GTPase activity (GO:0003924);; Molecular Function: GTPase activator activity (GO:0005096);; Molecular Function: GTP binding (GO:0005525);; Molecular Function: metal ion binding (GO:0046872);;	K17848|0.0e+00|lcf:108898966|K17848 Arf-GAP with GTPase, ANK repeat and PH domain-containing protein 2 | (RefSeq) arf-GAP with GTPase, ANK repeat and PH domain-containing protein 1-like isoform X1	FoxO signaling pathway (ko04068);; Endocytosis (ko04144)	[T]	Signal transduction mechanisms	Putative GTPase activating protein for Arf	Arf-GAP with GTPase, ANK repeat and PH domain-containing protein 1 OS=Xenopus laevis OX=8355 GN=agap1 PE=2 SV=1	T	Signal transduction mechanisms	GIT1	PREDICTED: arf-GAP with GTPase, ANK repeat and PH domain-containing protein 1-like isoform X1 [Lates calcarifer]
novel_miR_685	0.00474367	0.0436284	-3.30071	down	gene-Etr21037	2.208e-08	0.651021	up	gene-Etr21037	-0.391051	0.0265467	down	[J]	Translation, ribosomal structure and biogenesis	Biological Process: negative regulation of transcription by RNA polymerase II (GO:0000122);; Molecular Function: nucleotide binding (GO:0000166);; Cellular Component: lytic vacuole (GO:0000323);; Biological Process: response to acid chemical (GO:0001101);; Biological Process: regulation of protein phosphorylation (GO:0001932);; Biological Process: positive regulation of protein phosphorylation (G…	K01869|0.0e+00|mze:101478855|K01869 leucyl-tRNA synthetase [EC:6.1.1.4] | (RefSeq) lars; leucine--tRNA ligase, cytoplasmic	Aminoacyl-tRNA biosynthesis (ko00970)	[J]	Translation, ribosomal structure and biogenesis	tRNA synthetases class I (I, L, M and V)	--	J	Translation, ribosomal structure and biogenesis	LARS	leucine--tRNA ligase, cytoplasmic [Echeneis naucrates]
novel_miR_862	0.0192007	0.118082	-2.72478	down	gene-Etr11902	4.73589e-09	0.907632	up	gene-Etr11902	0.872769	0.0448162	up	[T]	Signal transduction mechanisms	Molecular Function: protein tyrosine phosphatase activity (GO:0004725);; Cellular Component: integral component of membrane (GO:0016021);; Cellular Component: secretory granule (GO:0030141);;	K07817|0.0e+00|lcf:108896308|K07817 receptor-type tyrosine-protein phosphatase N [EC:3.1.3.48] | (RefSeq) ptprn2; receptor-type tyrosine-protein phosphatase N2 isoform X1	--	[T]	Signal transduction mechanisms	Protein-tyrosine phosphatase	Receptor-type tyrosine-protein phosphatase S OS=Gallus gallus OX=9031 GN=PTPRS PE=1 SV=3	T	Signal transduction mechanisms	PTPRN2	PREDICTED: receptor-type tyrosine-protein phosphatase N2 isoform X1 [Lates calcarifer]
oha-miR-140-3p	0.032617	0.184673	-0.968732	down	gene-Etr12708	0.000234202	0.944859	up	gene-Etr12708	0.886127	0.040986	up	--	--	--	K23213|1.3e-61|gja:107121681|K23213 paired amphipathic helix protein Sin3b | (RefSeq) NACHT domain- and WD repeat-containing protein 1-like	--	[R]	General function prediction only	Anaphase-promoting complex subunit 4 WD40 domain	--	S	Function unknown	NWD2	PREDICTED: NACHT and WD repeat domain-containing protein 2 isoform X2 [Lates calcarifer]
xla-miR-140-3p	0.0469157	0.233565	-0.884433	down	gene-Etr12708	0.000234202	0.944859	up	gene-Etr12708	0.886127	0.040986	up	--	--	--	K23213|1.3e-61|gja:107121681|K23213 paired amphipathic helix protein Sin3b | (RefSeq) NACHT domain- and WD repeat-containing protein 1-like	--	[R]	General function prediction only	Anaphase-promoting complex subunit 4 WD40 domain	--	S	Function unknown	NWD2	PREDICTED: NACHT and WD repeat domain-containing protein 2 isoform X2 [Lates calcarifer]
ssc-miR-140-3p	0.0294816	0.170367	-0.953089	down	gene-Etr12708	0.000234202	0.944859	up	gene-Etr12708	0.886127	0.040986	up	--	--	--	K23213|1.3e-61|gja:107121681|K23213 paired amphipathic helix protein Sin3b | (RefSeq) NACHT domain- and WD repeat-containing protein 1-like	--	[R]	General function prediction only	Anaphase-promoting complex subunit 4 WD40 domain	--	S	Function unknown	NWD2	PREDICTED: NACHT and WD repeat domain-containing protein 2 isoform X2 [Lates calcarifer]
tgu-miR-140-3p	0.0469157	0.233565	-0.884433	down	gene-Etr12708	0.000234202	0.944859	up	gene-Etr12708	0.886127	0.040986	up	--	--	--	K23213|1.3e-61|gja:107121681|K23213 paired amphipathic helix protein Sin3b | (RefSeq) NACHT domain- and WD repeat-containing protein 1-like	--	[R]	General function prediction only	Anaphase-promoting complex subunit 4 WD40 domain	--	S	Function unknown	NWD2	PREDICTED: NACHT and WD repeat domain-containing protein 2 isoform X2 [Lates calcarifer]
dre-miR-140-3p	0.032617	0.184673	-0.968732	down	gene-Etr12708	0.000234202	0.944859	up	gene-Etr12708	0.886127	0.040986	up	--	--	--	K23213|1.3e-61|gja:107121681|K23213 paired amphipathic helix protein Sin3b | (RefSeq) NACHT domain- and WD repeat-containing protein 1-like	--	[R]	General function prediction only	Anaphase-promoting complex subunit 4 WD40 domain	--	S	Function unknown	NWD2	PREDICTED: NACHT and WD repeat domain-containing protein 2 isoform X2 [Lates calcarifer]
mdo-miR-140-3p	0.0294816	0.170367	-0.953089	down	gene-Etr12708	0.000234202	0.944859	up	gene-Etr12708	0.886127	0.040986	up	--	--	--	K23213|1.3e-61|gja:107121681|K23213 paired amphipathic helix protein Sin3b | (RefSeq) NACHT domain- and WD repeat-containing protein 1-like	--	[R]	General function prediction only	Anaphase-promoting complex subunit 4 WD40 domain	--	S	Function unknown	NWD2	PREDICTED: NACHT and WD repeat domain-containing protein 2 isoform X2 [Lates calcarifer]
ccr-miR-140-3p	0.0314116	0.180721	-0.964008	down	gene-Etr12708	0.000234202	0.944859	up	gene-Etr12708	0.886127	0.040986	up	--	--	--	K23213|1.3e-61|gja:107121681|K23213 paired amphipathic helix protein Sin3b | (RefSeq) NACHT domain- and WD repeat-containing protein 1-like	--	[R]	General function prediction only	Anaphase-promoting complex subunit 4 WD40 domain	--	S	Function unknown	NWD2	PREDICTED: NACHT and WD repeat domain-containing protein 2 isoform X2 [Lates calcarifer]
novel_miR_1024	0.016626	0.104285	-1.63675	down	gene-Etr21269	8.07985e-09	0.713116	up	gene-Etr21269	-0.615326	0.0444004	down	--	--	Biological Process: intracellular signal transduction (GO:0035556);;	K16579|8.5e-194|lcf:108893946|K16579 neuronal migration protein doublecortin | (RefSeq) dcx; neuronal migration protein doublecortin	--	[DZ]	Cell cycle control, cell division, chromosome partitioning;; Cytoskeleton	Doublecortin	--	--	--	DCX	PREDICTED: neuronal migration protein doublecortin [Lates calcarifer]
